# Supplementary material for: Molecular characterization of cell types in the squid Loligo vulgaris
Source: eLife. 2023 Jan 3;12:e80670. doi: 10.7554/eLife.80670 (PMC9839350; doi:10.7554/eLife.80670)
Supplement: Supplementary file 1. — Top differentially expressed marker genes of all clusters. [file elife-80670-supp1.zip › Supplementary table 1.csv]

	p_val	avg_logFC	pct.1	pct.2	p_val_adj	cluster	gene	GeneID	Orthology
1	0	2,678971385	0,713	0,049	0	0	CCD42041.1	b6c9b58-path40	myosin_heavy_chain_isoform_B_[Doryteuthis_pealeii]
2	0	2,538861791	0,712	0,038	0	0	3I5F-C	x	x
3	0	2,533752843	0,882	0,155	0	0	XP-029638620.1	b36d93f-path0	"troponin_T,_skeletal_muscle-like_isoform_X26_[Octopus_vulgaris]"
4	0	2,430916342	0,84	0,102	0	0	XP-014789315.1	b4f8893-path1	PREDICTED:_calponin-2-like_isoform_X1_[Octopus_bimaculoides]
5	0	2,293736714	0,648	0,029	0	0	XP-014777425.1	b8e5911-path11	"PREDICTED:_myosin_regulatory_light_chain_LC-2,_mantle_muscle-like_isoform_X1_[Octopus_bimaculoides]"
6	0	2,286213087	0,832	0,162	0	0	XP-029638512.1	bef4548-path0	troponin_I-like_isoform_X3_[Octopus_vulgaris]
7	0	2,235532872	0,62	0,031	0	0	BBB04240.1	b5dfcaf-path0	paramyosin_[Uroteuthis_edulis]
8	0	2,00990255	0,634	0,073	0	0	XP-014771080.1	b454cb6-path0	PREDICTED:_muscle_M-line_assembly_protein_unc-89-like_[Octopus_bimaculoides]
9	0	2,007495688	0,588	0,039	0	0	XP-029657037.1	bed3606-path0	uncharacterized_protein_LOC115231092_[Octopus_vulgaris]
10	0	1,642264602	0,469	0,05	0	0	XP-014771927.1	b5df84e-path10	"PREDICTED:_actin,_adductor_muscle_[Octopus_bimaculoides]"
11	0	1,628937838	0,363	0,016	0	0	AAT69739.1	UnnamedSample_HQ_transcript-27288	tropomysin-like_protein_[Todarodes_pacificus]
12	0	1,600788222	0,483	0,052	0	0	CAB0001014.1	b5df84e-path17	"unnamed_protein_product,_partial_[Nesidiocoris_tenuis]"
13	0	1,566014858	0,395	0,02	0	0	XP-029636309.1	b3858c4-path0	tropomyosin-like_[Octopus_vulgaris]
14	0	1,557753878	0,621	0,164	0	0	XP-014791007.1	b2e8e8a-path0	PREDICTED:_RNA-binding_protein_24-A-like_isoform_X1_[Octopus_bimaculoides]
15	0	1,434322743	0,434	0,05	0	0	XP-014777541.1	bb18577-path0	PREDICTED:_zinc_finger_protein_SNAI1-like_[Octopus_bimaculoides]
16	0	1,421414963	0,373	0,041	0	0	XP-029649230.1	b2280d2-path0	prickle_planar_cell_polarity_protein_3-B-like_[Octopus_vulgaris]
17	0	1,411085894	0,402	0,045	0	0	XP-029646203.1	b0fca97-path1	filamin-A-like_isoform_X1_[Octopus_vulgaris]
18	0	1,259643771	0,392	0,06	0	0	XP-029633335.1	UnnamedSample_HQ_transcript-850	uncharacterized_protein_LOC115209215_[Octopus_vulgaris]
19	0	1,249051034	0,68	0,253	0	0	KOF72431.1	bb1ff66-path3	hypothetical_protein_OCBIM_22039448mg_[Octopus_bimaculoides]
20	0	1,207609092	0,336	0,057	0	0	AAB52920.1	UnnamedSample_HQ_transcript-854	Na/Ca_exchanger_[Doryteuthis_opalescens]
21	0	1,193955654	0,282	0,014	0	0	XP-029655491.1	bdb5437-path0	titin_homolog_[Octopus_vulgaris]
22	0	1,187742841	0,267	0,028	0	0	XP-029634049.1	be5b899-path0	uncharacterized_protein_LOC115209700_[Octopus_vulgaris]
23	0	1,175582954	0,287	0,02	0	0	Q9BLG0.3	bdb7f4f-path1	RecName:_Full=Troponin_C_Short=TN-C_[Todarodes_pacificus]
24	0	1,169231905	0,383	0,071	0	0	XP-014774616.1	UnnamedSample_HQ_transcript-9513	PREDICTED:_serum_response_factor-like_[Octopus_bimaculoides]
25	0	1,094201561	0,27	0,017	0	0	XP-014784797.1	b90f730-path1	PREDICTED:_deleted_in_azoospermia_protein_3-like_isoform_X2_[Octopus_bimaculoides]
26	1,12E-306	1,152679772	0,342	0,063	8,89E-303	0	unknown-802	UnnamedSample_HQ_transcript-27039	gene_id_unknown-802_transcript_id_unknown-802
27	2,35E-306	1,034881441	0,75	0,301	1,86E-302	0	unknown-797	UnnamedSample_HQ_transcript-26094	gene_id_unknown-797_transcript_id_unknown-797
28	8,32E-278	0,996412426	0,26	0,039	6,61E-274	0	unknown-636	UnnamedSample_HQ_transcript-30205	gene_id_unknown-636_transcript_id_unknown-636
29	3,50E-268	1,079359706	0,391	0,091	2,78E-264	0	KOF91855.1	bd43354-path1	hypothetical_protein_OCBIM_22007929mg_[Octopus_bimaculoides]
30	7,46E-230	0,930058586	0,717	0,33	5,93E-226	0	XP-029636609.1	UnnamedSample_HQ_transcript-16490	uncharacterized_protein_LOC115211975_[Octopus_vulgaris]
31	3,10E-222	0,912336701	0,767	0,428	2,46E-218	0	XP-014776945.1	beb9d96-path0	PREDICTED:_actophorin-like_[Octopus_bimaculoides]
32	1,27E-210	0,884797705	0,279	0,058	1,01E-206	0	XP-014780635.1	b212f75-path0	PREDICTED:_major_egg_antigen-like_[Octopus_bimaculoides]
33	4,99E-202	0,889126358	0,267	0,055	3,97E-198	0	XP-014767961.1	UnnamedSample_HQ_transcript-8485	PREDICTED:_acetylcholine_receptor_subunit_beta-like_1_isoform_X2_[Octopus_bimaculoides]
34	4,72E-143	0,821402183	0,343	0,113	3,75E-139	0	XP-014773122.1	b289591-path1	PREDICTED:_gelsolin-like_protein_2_[Octopus_bimaculoides]
35	6,70E-142	0,802246988	0,582	0,292	5,33E-138	0	XP-029639831.1	bf4d3ba-path0	trimeric_intracellular_cation_channel_type_1B.1-like_[Octopus_vulgaris]
36	1,07E-108	0,701214749	0,334	0,123	8,50E-105	0	XP-014773353.1	b3804ba-path1	PREDICTED:_poly(rC)-binding_protein_3-like_isoform_X4_[Octopus_bimaculoides]
37	1,83E-107	0,711105104	0,282	0,095	1,45E-103	0	KOF78510.1	b4fef44-path3	hypothetical_protein_OCBIM_22030693mg_[Octopus_bimaculoides]
38	6,78E-101	0,321785638	0,991	0,964	5,39E-97	0	unknown-148	bf266db-path0	gene_id_unknown-148_transcript_id_unknown-148
39	7,51E-98	0,73661065	0,526	0,293	5,97E-94	0	XP-014774918.1	b0b5073-path2	PREDICTED:_glycogenin-1-like_isoform_X2_[Octopus_bimaculoides]
40	1,93E-88	0,63930911	0,446	0,222	1,54E-84	0	XP-029642224.1	b657724-path0	fibroblast_growth_factor_receptor_1-like_[Octopus_vulgaris]
41	2,37E-85	0,685414261	0,561	0,336	1,89E-81	0	KOF89325.1	bb46f62-path0	"hypothetical_protein_OCBIM_22013272mg,_partial_[Octopus_bimaculoides]"
42	2,83E-71	0,623857763	0,272	0,113	2,25E-67	0	XP-029658473.1	b42dde7-path0	tyrosine-protein_phosphatase_non-receptor_type_13-like_isoform_X2_[Octopus_vulgaris]
43	7,62E-64	0,542964338	0,403	0,214	6,06E-60	0	XP-025111958.1	b15d29a-path1	carboxyl-terminal_PDZ_ligand_of_neuronal_nitric_oxide_synthase_protein-like_isoform_X2_[Pomacea_canaliculata]
44	1,65E-63	0,654950572	0,559	0,369	1,31E-59	0	unknown-251	UnnamedSample_HQ_transcript-25622	gene_id_unknown-251_transcript_id_unknown-251
45	2,95E-61	0,551194695	0,289	0,132	2,35E-57	0	unknown-346	UnnamedSample_HQ_transcript-25625	gene_id_unknown-346_transcript_id_unknown-346
46	1,07E-58	0,651621686	0,457	0,271	8,48E-55	0	unknown-666	UnnamedSample_HQ_transcript-30870	gene_id_unknown-666_transcript_id_unknown-666
47	4,89E-53	0,476825035	0,518	0,329	3,89E-49	0	unknown-345	UnnamedSample_HQ_transcript-29916	gene_id_unknown-345_transcript_id_unknown-345
48	5,93E-53	0,515623269	0,257	0,118	4,71E-49	0	XP-029641703.1	UnnamedSample_HQ_transcript-7965	rho-related_GTP-binding_protein_RhoE-like_[Octopus_vulgaris]
49	1,32E-50	0,499909267	0,369	0,203	1,05E-46	0	XP-029648931.1	b3444e4-path0	uncharacterized_protein_LOC115222763_isoform_X2_[Octopus_vulgaris]
50	1,63E-50	0,475795868	0,394	0,222	1,30E-46	0	XP-029648435.1	b7874d7-path0	protein_quaking-B-like_isoform_X9_[Octopus_vulgaris]
51	1,39E-46	0,456434749	0,396	0,229	1,10E-42	0	unknown-853	UnnamedSample_HQ_transcript-30030	gene_id_unknown-853_transcript_id_unknown-853
52	2,82E-45	0,478560227	0,362	0,202	2,24E-41	0	unknown-393	UnnamedSample_HQ_transcript-18075	gene_id_unknown-393_transcript_id_unknown-393
53	3,26E-43	0,387298314	0,544	0,368	2,59E-39	0	XP-014778084.1	be325d5-path0	PREDICTED:_immunoglobulin_A1_protease_autotransporter-like_[Octopus_bimaculoides]
54	1,88E-42	0,487930044	0,278	0,148	1,49E-38	0	KOF89557.1	b5dde48-path0	hypothetical_protein_OCBIM_22012841mg_[Octopus_bimaculoides]
55	2,05E-42	0,456356921	0,416	0,257	1,63E-38	0	XP-029638437.1	UnnamedSample_HQ_transcript-15708	protein_phosphatase_1_regulatory_subunit_14B-like_[Octopus_vulgaris]
56	3,08E-42	0,310462697	0,852	0,771	2,45E-38	0	ADO51670.1	bdd0ae6-path8	Y-box_binding_protein_[Sepiella_maindroni]
57	2,29E-41	0,446092684	0,298	0,159	1,82E-37	0	XP-029650797.1	b610816-path3	dihydropyrimidinase-like_isoform_X3_[Octopus_vulgaris]
58	7,84E-40	0,42673045	0,464	0,304	6,23E-36	0	unknown-861	UnnamedSample_HQ_transcript-26933	gene_id_unknown-861_transcript_id_unknown-861
59	1,89E-34	0,431466044	0,28	0,156	1,50E-30	0	mt-XP-029632988.1	b539233-path0	"methionine-R-sulfoxide_reductase_B3,_mitochondrial-like_[Octopus_vulgaris]"
60	8,62E-34	0,396677868	0,465	0,318	6,85E-30	0	unknown-803	UnnamedSample_HQ_transcript-31322	gene_id_unknown-803_transcript_id_unknown-803
61	1,44E-31	0,366868277	0,511	0,369	1,15E-27	0	ACB05684.1	b7fb216-path0	G_alpha_i_subunit_[Euprymna_scolopes]
62	3,86E-30	0,466458188	0,491	0,362	3,07E-26	0	XP-029651505.1	b578a03-path0	inactive_tyrosine-protein_kinase_transmembrane_receptor_ROR1-like_isoform_X1_[Octopus_vulgaris]
63	2,54E-29	0,408895262	0,37	0,244	2,02E-25	0	unknown-662	UnnamedSample_HQ_transcript-31027	gene_id_unknown-662_transcript_id_unknown-662
64	3,08E-29	0,319358626	0,633	0,503	2,45E-25	0	XP-029652568.1	b1b05c0-path1	uncharacterized_protein_LOC115225763_[Octopus_vulgaris]
65	6,40E-29	0,466306183	0,263	0,153	5,09E-25	0	unknown-284	UnnamedSample_HQ_transcript-26720	gene_id_unknown-284_transcript_id_unknown-284
66	7,11E-29	0,380140156	0,255	0,146	5,65E-25	0	XP-014777958.1	bb4d951-path0	PREDICTED:_alpha-parvin-like_isoform_X1_[Octopus_bimaculoides]
67	7,87E-29	0,391686786	0,35	0,224	6,25E-25	0	KOF86730.1	b3f4b67-path0	hypothetical_protein_OCBIM_22017953mg_[Octopus_bimaculoides]
68	1,27E-28	0,35180373	0,299	0,177	1,01E-24	0	OIN82949.1	UnnamedSample_HQ_transcript-4443	putative_membrane_protein_[Francisella_sp._TX07-6608]
69	6,51E-27	0,357665868	0,334	0,214	5,17E-23	0	XP-029651533.1	bd3bc69-path0	segment_polarity_protein_dishevelled_homolog_DVL-3-like_isoform_X5_[Octopus_vulgaris]
70	6,85E-27	0,378844454	0,308	0,192	5,45E-23	0	XP-029645883.1	UnnamedSample_HQ_transcript-18410	neurotensin_receptor_type_1-like_[Octopus_vulgaris]
71	5,34E-26	0,350290352	0,462	0,332	4,25E-22	0	unknown-443	UnnamedSample_HQ_transcript-30429	gene_id_unknown-443_transcript_id_unknown-443
72	7,67E-25	0,252360368	0,706	0,596	6,10E-21	0	XP-029642320.1	ba53f97-path0	spectrin_beta_chain-like_[Octopus_vulgaris]
73	2,00E-23	0,311611736	0,358	0,243	1,59E-19	0	unknown-113	bee6c27-path0	gene_id_unknown-113_transcript_id_unknown-113
74	5,42E-22	0,290304191	0,479	0,356	4,31E-18	0	unknown-258	UnnamedSample_HQ_transcript-29123	gene_id_unknown-258_transcript_id_unknown-258
75	1,68E-21	0,332117435	0,371	0,261	1,34E-17	0	XP-029648132.1	bab64a7-path0	fragile_X_mental_retardation_syndrome-related_protein_1-like_isoform_X1_[Octopus_vulgaris]
76	3,17E-21	0,328106917	0,362	0,25	2,52E-17	0	unknown-12	bfe1286-path0	gene_id_unknown-12_transcript_id_unknown-12
77	5,63E-21	0,316899944	0,315	0,209	4,48E-17	0	XP-013080474.1	b9c612c-path0	PREDICTED:_uncharacterized_protein_LOC106066050_[Biomphalaria_glabrata]
78	2,99E-20	0,299933236	0,483	0,368	2,38E-16	0	XP-029640735.1	b20ad96-path0	tyrosine-protein_phosphatase_Lar-like_isoform_X8_[Octopus_vulgaris]
79	3,00E-20	0,32159097	0,379	0,273	2,38E-16	0	XP-029650134.1	UnnamedSample_HQ_transcript-4528	protein_wntless-like_[Octopus_vulgaris]
80	7,98E-20	0,347008665	0,397	0,292	6,34E-16	0	unknown-469	UnnamedSample_HQ_transcript-22014	gene_id_unknown-469_transcript_id_unknown-469
81	1,73E-19	0,285232511	0,544	0,432	1,37E-15	0	unknown-139	ba48e00-path0	gene_id_unknown-139_transcript_id_unknown-139
82	2,85E-19	0,3107029	0,269	0,173	2,27E-15	0	unknown-14	b6a68c4-path7	gene_id_unknown-14_transcript_id_unknown-14
83	5,48E-19	0,305396798	0,389	0,285	4,35E-15	0	unknown-784	UnnamedSample_HQ_transcript-16227	gene_id_unknown-784_transcript_id_unknown-784
84	8,91E-18	0,268094539	0,262	0,169	7,08E-14	0	XP-029638169.1	b3117bc-path0	disks_large-associated_protein_1-like_isoform_X1_[Octopus_vulgaris]
85	2,16E-17	0,281232115	0,422	0,323	1,72E-13	0	XP-029642549.1	be8e9a6-path1	neo-calmodulin-like_isoform_X2_[Octopus_vulgaris]
86	4,41E-17	0,297290828	0,356	0,257	3,51E-13	0	XP-014785616.1	bb8c254-path0	PREDICTED:_glypican-6-like_[Octopus_bimaculoides]
87	1,31E-16	0,269020802	0,491	0,385	1,04E-12	0	XP-029633601.1	UnnamedSample_HQ_transcript-16629	phospholipid_phosphatase-related_protein_type_1-like_[Octopus_vulgaris]
88	1,40E-16	0,273589713	0,264	0,177	1,11E-12	0	XP-029645015.1	UnnamedSample_HQ_transcript-207	uncharacterized_protein_LOC115219087_isoform_X3_[Octopus_vulgaris]
89	7,54E-16	0,282065186	0,346	0,254	5,99E-12	0	O02654.1	b9505af-path0	RecName:_Full=Enolase_AltName:_Full=2-phospho-D-glycerate_hydro-lyase_AltName:_Full=2-phosphoglycerate_dehydratase_[Doryteuthis_pealeii]
90	9,84E-16	0,262982099	0,326	0,23	7,82E-12	0	XP-029653204.1	b606146-path0	flotillin-2-like_[Octopus_vulgaris]
91	1,84E-15	0,329638243	0,407	0,311	1,47E-11	0	XP-014781207.1	UnnamedSample_HQ_transcript-31182	"PREDICTED:_fatty_acid-binding_protein_2,_liver-like_[Octopus_bimaculoides]"
92	5,75E-15	0,32077252	0,353	0,266	4,57E-11	0	XP-014787104.1	b36862d-path0	PREDICTED:_uncharacterized_protein_LOC106881286_[Octopus_bimaculoides]
93	1,01E-14	0,308170928	0,471	0,39	8,02E-11	0	mt-XP-014774603.1	b9581b4-path0	"PREDICTED:_malate_dehydrogenase,_mitochondrial-like_[Octopus_bimaculoides]"
94	3,45E-13	0,258819461	0,519	0,44	2,74E-09	0	mt-XP-029637865.1	be2ee55-path0	"putative_ATP_synthase_subunit_f,_mitochondrial_[Octopus_vulgaris]"
95	9,43E-13	0,278716424	0,268	0,192	7,49E-09	0	KOF68424.1	UnnamedSample_HQ_transcript-6597	hypothetical_protein_OCBIM_22007340mg_[Octopus_bimaculoides]
96	1,92E-07	0,259940885	0,356	0,303	0,001529231	0	XP-026465303.1	UnnamedSample_HQ_transcript-31848	cytochrome_c_oxidase_copper_chaperone-like_[Ctenocephalides_felis]
97	2,47E-277	0,878088379	0,976	0,668	1,97E-273	1	XP-032563740.1	bec54a1-path17	uncharacterized_protein_LOC116796865_[Chiroxiphia_lanceolata]
98	4,05E-227	0,956154173	0,746	0,33	3,22E-223	1	XP-029636241.1	b0f8d75-path2	peptidyl-prolyl_cis-trans_isomerase_B-like_[Octopus_vulgaris]
99	6,18E-219	0,781364787	0,705	0,299	4,91E-215	1	XP-029640532.1	bf17eab-path0	collagen_alpha-1(I)_chain-like_[Octopus_vulgaris]
100	2,01E-190	0,714827026	0,712	0,306	1,60E-186	1	unknown-797	UnnamedSample_HQ_transcript-26094	gene_id_unknown-797_transcript_id_unknown-797
101	9,12E-158	1,528028437	0,456	0,176	7,25E-154	1	XP-014767543.1	bd13a30-path3	PREDICTED:_uncharacterized_protein_LOC106867244_[Octopus_bimaculoides]
102	2,76E-155	0,902313876	0,795	0,502	2,19E-151	1	ALM01448.1	bff281f-path3	ColAb_[Sepia_pharaonis]
103	9,32E-143	0,722870039	0,594	0,263	7,41E-139	1	unknown-666	UnnamedSample_HQ_transcript-30870	gene_id_unknown-666_transcript_id_unknown-666
104	1,60E-138	0,635518308	0,727	0,413	1,27E-134	1	ALM01449.1	b7d21f6-path1	ColAa_[Sepia_pharaonis]
105	2,80E-137	0,673554442	0,394	0,132	2,22E-133	1	XP-029655372.1	UnnamedSample_HQ_transcript-16896	laminin_subunit_alpha-like_[Octopus_vulgaris]
106	6,36E-137	0,342670319	1	0,965	5,05E-133	1	rp-XP-029650515.1	UnnamedSample_HQ_transcript-30640	60S_ribosomal_protein_L15-like_[Octopus_vulgaris]
107	2,77E-135	0,758259924	0,406	0,144	2,20E-131	1	unknown-284	UnnamedSample_HQ_transcript-26720	gene_id_unknown-284_transcript_id_unknown-284
108	1,29E-129	0,643289793	0,58	0,263	1,03E-125	1	KOF72431.1	bb1ff66-path3	hypothetical_protein_OCBIM_22039448mg_[Octopus_bimaculoides]
109	7,22E-127	0,646108486	0,805	0,512	5,74E-123	1	KOF96901.1	b2cf0b8-path1	hypothetical_protein_OCBIM_22032899mg_[Octopus_bimaculoides]
110	1,32E-125	0,668135905	0,362	0,122	1,05E-121	1	XP-014788167.1	x	x
111	3,08E-119	0,587150225	0,743	0,431	2,45E-115	1	XP-014776945.1	beb9d96-path0	PREDICTED:_actophorin-like_[Octopus_bimaculoides]
112	1,41E-96	0,510953262	0,744	0,46	1,12E-92	1	KOF69715.1	UnnamedSample_HQ_transcript-31524	hypothetical_protein_OCBIM_22004157mg_[Octopus_bimaculoides]
113	1,30E-93	0,530457521	0,758	0,468	1,04E-89	1	XP-014777908.1	UnnamedSample_HQ_transcript-15494	PREDICTED:_somatomedin-B_and_thrombospondin_type-1_domain-containing_protein-like_[Octopus_bimaculoides]
114	2,19E-92	0,379448922	0,957	0,761	1,74E-88	1	XP-029649095.1	UnnamedSample_HQ_transcript-11479	CD63_antigen-like_[Octopus_vulgaris]
115	3,04E-85	0,311722489	0,992	0,919	2,42E-81	1	XP-029638352.1	b615c95-path1	heterogeneous_nuclear_ribonucleoprotein_A3_homolog_2-like_[Octopus_vulgaris]
116	4,25E-85	0,273561855	0,997	0,96	3,37E-81	1	rp-XP-014782998.1	UnnamedSample_HQ_transcript-31864	PREDICTED:_40S_ribosomal_protein_S14_[Octopus_bimaculoides]
117	5,66E-84	0,570806844	0,322	0,126	4,50E-80	1	unknown-339	UnnamedSample_HQ_transcript-13555	gene_id_unknown-339_transcript_id_unknown-339
118	3,44E-82	0,616522742	0,297	0,114	2,73E-78	1	unknown-484	UnnamedSample_HQ_transcript-25112	gene_id_unknown-484_transcript_id_unknown-484
119	7,39E-73	0,586973008	0,37	0,176	5,87E-69	1	WP-141728032.1	x	x
120	1,45E-72	0,277697403	0,987	0,897	1,16E-68	1	rp-XP-014779425.1	UnnamedSample_HQ_transcript-31811	PREDICTED:_40S_ribosomal_protein_S10-like_[Octopus_bimaculoides]
121	1,68E-72	0,51487464	0,392	0,181	1,34E-68	1	unknown-378	UnnamedSample_HQ_transcript-10170	gene_id_unknown-378_transcript_id_unknown-378
122	9,93E-70	0,254860949	0,996	0,933	7,89E-66	1	rp-XP-029636677.1	UnnamedSample_HQ_transcript-31562	60S_ribosomal_protein_L18-like_[Octopus_vulgaris]
123	2,36E-68	0,516281115	0,471	0,25	1,87E-64	1	ELT98378.1	UnnamedSample_HQ_transcript-30958	hypothetical_protein_CAPTEDRAFT_123871_[Capitella_teleta]
124	7,41E-68	0,456885665	0,919	0,761	5,89E-64	1	XP-014768850.1	UnnamedSample_HQ_transcript-31915	"PREDICTED:_histone_H2A-like,_partial_[Octopus_bimaculoides]"
125	2,68E-66	0,500032787	0,253	0,097	2,13E-62	1	XP-014770284.1	UnnamedSample_HQ_transcript-24956	PREDICTED:_CD63_antigen-like_[Octopus_bimaculoides]
126	5,90E-61	0,451964003	0,556	0,326	4,69E-57	1	unknown-443	UnnamedSample_HQ_transcript-30429	gene_id_unknown-443_transcript_id_unknown-443
127	8,20E-58	0,666931395	0,361	0,185	6,52E-54	1	XP-029638975.1	UnnamedSample_HQ_transcript-603	Krueppel-like_factor_10_isoform_X1_[Octopus_vulgaris]
128	1,20E-57	0,354645166	0,836	0,655	9,51E-54	1	unknown-196	bfe2d46-path0	gene_id_unknown-196_transcript_id_unknown-196
129	3,06E-56	0,409177218	0,558	0,329	2,44E-52	1	OCT96588.1	b5d7173-path4	"hypothetical_protein_XELAEV_18008795mg,_partial_[Xenopus_laevis]"
130	7,39E-54	0,448003477	0,371	0,189	5,87E-50	1	XP-029645883.1	UnnamedSample_HQ_transcript-18410	neurotensin_receptor_type_1-like_[Octopus_vulgaris]
131	8,66E-54	0,390840826	0,716	0,522	6,89E-50	1	unknown-361	UnnamedSample_HQ_transcript-23388	gene_id_unknown-361_transcript_id_unknown-361
132	2,98E-53	0,468419719	0,27	0,119	2,37E-49	1	unknown-794	UnnamedSample_HQ_transcript-26864	gene_id_unknown-794_transcript_id_unknown-794
133	4,14E-52	0,468149064	0,565	0,358	3,29E-48	1	XP-029651505.1	b578a03-path0	inactive_tyrosine-protein_kinase_transmembrane_receptor_ROR1-like_isoform_X1_[Octopus_vulgaris]
134	5,00E-52	0,447483923	0,462	0,264	3,98E-48	1	XP-029648656.1	b9a983b-path0	kinectin-like_isoform_X1_[Octopus_vulgaris]
135	1,06E-51	0,355842309	0,802	0,598	8,41E-48	1	KOF77515.1	bde7ea6-path4	hypothetical_protein_OCBIM_22032032mg_[Octopus_bimaculoides]
136	1,65E-51	0,449550968	0,541	0,343	1,31E-47	1	unknown-71	be6ab20-path0	gene_id_unknown-71_transcript_id_unknown-71
137	1,83E-50	0,420417441	0,467	0,267	1,46E-46	1	XP-029650134.1	UnnamedSample_HQ_transcript-4528	protein_wntless-like_[Octopus_vulgaris]
138	5,12E-47	0,469563029	0,317	0,158	4,07E-43	1	unknown-47	b3719d3-path0	gene_id_unknown-47_transcript_id_unknown-47
139	9,82E-47	0,41014804	0,456	0,266	7,80E-43	1	XP-014778833.1	b10e716-path0	PREDICTED:_surfeit_locus_protein_4-like_[Octopus_bimaculoides]
140	3,33E-46	0,658631734	0,314	0,163	2,65E-42	1	XP-029647438.1	b8a8b9d-path0	ammonium_transporter_Rh_type_B-like_[Octopus_vulgaris]
141	6,56E-46	0,393068215	0,514	0,315	5,21E-42	1	unknown-694	UnnamedSample_HQ_transcript-24771	gene_id_unknown-694_transcript_id_unknown-694
142	8,73E-44	0,41422412	0,473	0,285	6,94E-40	1	XP-029652175.1	b82e364-path0	dystroglycan-like_[Octopus_vulgaris]
143	1,83E-43	0,430443004	0,48	0,298	1,46E-39	1	XP-014774918.1	b0b5073-path2	PREDICTED:_glycogenin-1-like_isoform_X2_[Octopus_bimaculoides]
144	2,28E-43	0,39931173	0,446	0,265	1,81E-39	1	XP-014772958.1	b38c4f1-path0	PREDICTED:_innexin_unc-9-like_[Octopus_bimaculoides]
145	7,90E-43	0,373287267	0,635	0,438	6,28E-39	1	unknown-269	UnnamedSample_HQ_transcript-24537	gene_id_unknown-269_transcript_id_unknown-269
146	2,53E-42	0,330407574	0,413	0,233	2,01E-38	1	XP-029648740.1	b59c35c-path0	nidogen-1-like_isoform_X1_[Octopus_vulgaris]
147	1,40E-41	0,469412099	0,282	0,142	1,11E-37	1	unknown-552	UnnamedSample_HQ_transcript-24952	gene_id_unknown-552_transcript_id_unknown-552
148	1,12E-40	0,359403055	0,327	0,173	8,91E-37	1	XP-029636725.1	UnnamedSample_HQ_transcript-336	laminin_subunit_gamma-1-like_[Octopus_vulgaris]
149	4,06E-39	0,276896864	0,846	0,696	3,22E-35	1	XP-029638407.1	b4193dd-path0	SWI/SNF_complex_subunit_SMARCC1-like_isoform_X1_[Octopus_vulgaris]
150	6,81E-39	0,263261836	0,904	0,759	5,41E-35	1	XP-014773650.1	bce6e26-path0	PREDICTED:_serine/arginine-rich_splicing_factor_2-like_[Octopus_bimaculoides]
151	2,03E-38	0,395629229	0,456	0,281	1,61E-34	1	unknown-784	UnnamedSample_HQ_transcript-16227	gene_id_unknown-784_transcript_id_unknown-784
152	3,83E-38	0,343532924	0,395	0,226	3,05E-34	1	XP-029642224.1	b657724-path0	fibroblast_growth_factor_receptor_1-like_[Octopus_vulgaris]
153	6,08E-38	0,411817451	0,458	0,289	4,84E-34	1	unknown-469	UnnamedSample_HQ_transcript-22014	gene_id_unknown-469_transcript_id_unknown-469
154	3,60E-37	0,403852643	0,303	0,162	2,87E-33	1	XP-029645836.1	UnnamedSample_HQ_transcript-5457	dihydropteridine_reductase-like_[Octopus_vulgaris]
155	2,64E-36	0,340879502	0,364	0,206	2,10E-32	1	XP-013080474.1	b9c612c-path0	PREDICTED:_uncharacterized_protein_LOC106066050_[Biomphalaria_glabrata]
156	7,58E-36	0,380126003	0,46	0,293	6,02E-32	1	XP-018560417.1	UnnamedSample_HQ_transcript-30196	PREDICTED:_histone-lysine_N-methyltransferase_SETMAR-like_[Lates_calcarifer]
157	1,23E-35	0,343790113	0,327	0,182	9,75E-32	1	XP-014768485.1	b690e55-path0	PREDICTED:_uncharacterized_protein_LOC106867930_isoform_X2_[Octopus_bimaculoides]
158	4,73E-35	0,253636608	0,925	0,805	3,76E-31	1	XP-017796731.1	b9d1a26-path9	PREDICTED:_LOW_QUALITY_PROTEIN:_uncharacterized_protein_LOC108577999_[Habropoda_laboriosa]
159	3,79E-34	0,381125957	0,395	0,24	3,01E-30	1	unknown-157	b15527b-path0	gene_id_unknown-157_transcript_id_unknown-157
160	1,21E-33	0,372574182	0,359	0,213	9,64E-30	1	XP-029647821.1	UnnamedSample_HQ_transcript-30377	histone_H2A-like_[Octopus_vulgaris]
161	2,20E-33	0,339985267	0,473	0,304	1,75E-29	1	unknown-861	UnnamedSample_HQ_transcript-26933	gene_id_unknown-861_transcript_id_unknown-861
162	3,89E-33	0,33542544	0,37	0,217	3,09E-29	1	XP-025111958.1	b15d29a-path1	carboxyl-terminal_PDZ_ligand_of_neuronal_nitric_oxide_synthase_protein-like_isoform_X2_[Pomacea_canaliculata]
163	6,60E-33	0,382476121	0,38	0,232	5,24E-29	1	XP-014780796.1	b5f8695-path2	PREDICTED:_probable_protein_disulfide-isomerase_A6_[Octopus_bimaculoides]
164	7,44E-33	0,363481531	0,393	0,241	5,92E-29	1	unknown-113	bee6c27-path0	gene_id_unknown-113_transcript_id_unknown-113
165	2,09E-32	0,254327139	0,855	0,716	1,66E-28	1	XP-014780945.1	b0104a2-path1	PREDICTED:_serine/arginine-rich_splicing_factor_1B-like_[Octopus_bimaculoides]
166	2,65E-32	0,334926714	0,319	0,18	2,11E-28	1	KOF73813.1	UnnamedSample_HQ_transcript-21998	hypothetical_protein_OCBIM_22037269mg_[Octopus_bimaculoides]
167	4,88E-32	0,339780137	0,542	0,378	3,88E-28	1	unknown-103	b6a8010-path0	gene_id_unknown-103_transcript_id_unknown-103
168	2,16E-31	0,253690407	0,514	0,334	1,72E-27	1	OWK59259.1	UnnamedSample_HQ_transcript-31436	histone_H3_[Lonchura_striata_domestica]
169	2,38E-30	0,270351553	0,768	0,61	1,89E-26	1	unknown-286	UnnamedSample_HQ_transcript-31070	gene_id_unknown-286_transcript_id_unknown-286
170	3,80E-30	0,272998953	0,772	0,619	3,02E-26	1	XP-014791088.1	b8da7bc-path0	PREDICTED:_small_ubiquitin-related_modifier_3-like_isoform_X1_[Octopus_bimaculoides]
171	9,40E-30	0,343249369	0,478	0,318	7,47E-26	1	unknown-803	UnnamedSample_HQ_transcript-31322	gene_id_unknown-803_transcript_id_unknown-803
172	1,04E-29	0,283210469	0,685	0,521	8,28E-26	1	CAC38784.1	bb9286e-path0	putative_FK506-binding_protein_[Suberites_domuncula]
173	1,13E-29	0,358186922	0,319	0,187	8,98E-26	1	XP-014791007.1	b2e8e8a-path0	PREDICTED:_RNA-binding_protein_24-A-like_isoform_X1_[Octopus_bimaculoides]
174	5,05E-29	0,330752977	0,27	0,148	4,02E-25	1	unknown-217	UnnamedSample_HQ_transcript-31172	gene_id_unknown-217_transcript_id_unknown-217
175	5,64E-29	0,287278734	0,639	0,474	4,49E-25	1	ACO52475.1	b0aa126-path1	RNA_transcript_variant_b_adenosine_deaminase_[Doryteuthis_opalescens]
176	1,07E-28	0,488443096	0,446	0,309	8,48E-25	1	XP-014781207.1	UnnamedSample_HQ_transcript-31182	"PREDICTED:_fatty_acid-binding_protein_2,_liver-like_[Octopus_bimaculoides]"
177	2,29E-28	0,312914037	0,377	0,234	1,82E-24	1	XP-014790533.1	b2cf0b8-path0	"PREDICTED:_zinc_finger_protein_36,_C3H1_type-like_2_[Octopus_bimaculoides]"
178	4,22E-28	0,271771782	0,514	0,344	3,36E-24	1	XP-014769615.1	bb4fc49-path0	PREDICTED:_uncharacterized_protein_LOC106868732_isoform_X1_[Octopus_bimaculoides]
179	2,68E-27	0,320778739	0,45	0,303	2,13E-23	1	XP-014777969.1	bc78e8e-path0	PREDICTED:_dolichyl-diphosphooligosaccharide--protein_glycosyltransferase_subunit_STT3A_isoform_X1_[Octopus_bimaculoides]
180	2,39E-26	0,327650788	0,466	0,324	1,90E-22	1	XP-024906016.1	b3bdd43-path0	LOW_QUALITY_PROTEIN:_tubulin_alpha-1C_chain_[Pteropus_alecto]
181	1,08E-25	0,304928636	0,41	0,268	8,56E-22	1	XP-029633080.1	UnnamedSample_HQ_transcript-45	LOW_QUALITY_PROTEIN:_chondroitin_sulfate_proteoglycan_4-like_[Octopus_vulgaris]
182	1,59E-25	0,302194708	0,304	0,183	1,26E-21	1	XP-029642901.1	bbarrier-to-autointegration_factor_B-like_[Octopus_vulgaris]	bbarrier-to-autointegration_factor_B-like_[Octopus_vulgaris]
183	7,86E-25	0,331011705	0,269	0,158	6,25E-21	1	KAE9444065.1	bec54a1-path11	hypothetical_protein_GE061_03717_[Apolygus_lucorum]
184	2,97E-24	0,293152103	0,254	0,145	2,36E-20	1	XP-032844215.1	bb0a1d4-path10	uncharacterized_protein_LOC116960579_[Tyto_alba_alba]
185	3,02E-24	0,280269388	0,478	0,329	2,40E-20	1	XP-011445341.1	b655f39-path0	PREDICTED:_transmembrane_emp24_domain-containing_protein_eca_isoform_X1_[Crassostrea_gigas]
186	5,11E-24	0,313653801	0,324	0,205	4,06E-20	1	mt-XP-029650358.1	UnnamedSample_HQ_transcript-12045	"isocitrate_dehydrogenase_[NADP],_mitochondrial-like_[Octopus_vulgaris]"
187	8,08E-24	0,285741472	0,454	0,314	6,42E-20	1	unknown-509	UnnamedSample_HQ_transcript-29757	gene_id_unknown-509_transcript_id_unknown-509
188	3,11E-23	0,251507738	0,654	0,511	2,47E-19	1	XP-014788038.1	be90589-path0	PREDICTED:_ELAV-like_protein_1_[Octopus_bimaculoides]
189	4,04E-23	0,301840696	0,335	0,216	3,21E-19	1	XP-029649723.1	b8efbac-path0	innexin_unc-9-like_isoform_X1_[Octopus_vulgaris]
190	8,91E-23	0,25934878	0,284	0,168	7,09E-19	1	unknown-396	UnnamedSample_HQ_transcript-31845	gene_id_unknown-396_transcript_id_unknown-396
191	3,27E-20	0,260927808	0,473	0,339	2,60E-16	1	XP-014786567.1	be7a619-path0	PREDICTED:_minor_histocompatibility_antigen_H13-like_isoform_X1_[Octopus_bimaculoides]
192	4,09E-20	0,295559743	0,375	0,256	3,25E-16	1	XP-029651718.1	b094ce2-path0	vigilin-like_[Octopus_vulgaris]
193	1,99E-19	0,272603033	0,348	0,234	1,58E-15	1	XP-029641863.1	UnnamedSample_HQ_transcript-2013	importin-5-like_[Octopus_vulgaris]
194	7,78E-18	0,255902567	0,334	0,225	6,18E-14	1	XP-014790592.1	b0d0046-path0	PREDICTED:_methyl-CpG-binding_domain_protein_2-like_isoform_X1_[Octopus_bimaculoides]
195	1,18E-14	0,250616113	0,549	0,422	9,38E-11	1	unknown-364	UnnamedSample_HQ_transcript-22321	gene_id_unknown-364_transcript_id_unknown-364
196	3,73E-294	1,072204495	0,432	0,084	2,97E-290	2	XP-025077458.1	UnnamedSample_HQ_transcript-4	LOW_QUALITY_PROTEIN:_fibrillin-2-like_[Pomacea_canaliculata]
197	2,26E-250	0,658012631	0,995	0,821	1,80E-246	2	rp-XP-014778923.1	UnnamedSample_HQ_transcript-31599	PREDICTED:_40S_ribosomal_protein_S7-like_[Octopus_bimaculoides]
198	1,88E-239	0,6688241	0,992	0,747	1,49E-235	2	rp-XP-029658204.1	UnnamedSample_HQ_transcript-31874	60S_ribosomal_protein_L28-like_[Octopus_vulgaris]
199	2,26E-226	0,680803408	0,987	0,713	1,80E-222	2	rp-XP-014779659.1	UnnamedSample_HQ_transcript-31891	PREDICTED:_40S_ribosomal_protein_S17-like_[Octopus_bimaculoides]
200	2,06E-222	0,556089419	0,998	0,893	1,64E-218	2	rp-XP-029647563.1	UnnamedSample_HQ_transcript-31713	40S_ribosomal_protein_S19-like_[Octopus_vulgaris]
201	2,60E-222	0,565380192	0,999	0,874	2,06E-218	2	rp-XP-014791264.1	UnnamedSample_HQ_transcript-31847	PREDICTED:_40S_ribosomal_protein_S18_isoform_X1_[Octopus_bimaculoides]
202	1,79E-219	0,646460062	0,986	0,81	1,42E-215	2	rp-XP-014769425.1	UnnamedSample_HQ_transcript-31842	PREDICTED:_60S_ribosomal_protein_L26-like_[Octopus_bimaculoides]
203	9,21E-213	0,78096852	0,744	0,301	7,32E-209	2	XP-029640532.1	bf17eab-path0	collagen_alpha-1(I)_chain-like_[Octopus_vulgaris]
204	3,47E-204	0,861836722	0,399	0,096	2,76E-200	2	KOF80353.1	UnnamedSample_HQ_transcript-2299	hypothetical_protein_OCBIM_22027979mg_[Octopus_bimaculoides]
205	1,82E-203	0,538094946	0,999	0,884	1,45E-199	2	rp-XP-014772855.1	UnnamedSample_HQ_transcript-31856	PREDICTED:_60S_ribosomal_protein_L27-like_[Octopus_bimaculoides]
206	6,17E-200	0,568465611	0,997	0,809	4,91E-196	2	rp-XP-029646381.1	UnnamedSample_HQ_transcript-31857	60S_ribosomal_protein_L24-like_[Octopus_vulgaris]
207	3,71E-198	1,084944951	0,805	0,411	2,95E-194	2	ALM01449.1	b7d21f6-path1	ColAa_[Sepia_pharaonis]
208	6,60E-197	0,808706228	0,259	0,044	5,25E-193	2	XP-029650173.1	b5e8281-path0	uncharacterized_protein_LOC115223644_[Octopus_vulgaris]
209	2,54E-190	0,499799597	0,998	0,875	2,02E-186	2	XP-014785489.1	UnnamedSample_HQ_transcript-31884	PREDICTED:_uncharacterized_protein_LOC106880164_isoform_X1_[Octopus_bimaculoides]
210	3,56E-189	0,525223242	0,995	0,864	2,83E-185	2	rp-XP-029652085.1	UnnamedSample_HQ_transcript-31854	40S_ribosomal_protein_S13_[Octopus_vulgaris]
211	6,70E-186	0,519023059	0,996	0,846	5,33E-182	2	rp-XP-014777739.1	UnnamedSample_HQ_transcript-31890	PREDICTED:_60S_ribosomal_protein_L27a-like_[Octopus_bimaculoides]
212	6,92E-186	0,753652912	0,399	0,1	5,50E-182	2	XP-029651517.1	bbasement_membrane-specific_heparan_sulfate_proteoglycan_core_protein-like_isoform_X6_[Octopus_vulgaris]	bbasement_membrane-specific_heparan_sulfate_proteoglycan_core_protein-like_isoform_X6_[Octopus_vulgaris]
213	3,16E-178	0,459525142	0,999	0,931	2,52E-174	2	rp-XP-014787008.1	UnnamedSample_HQ_transcript-31537	PREDICTED:_ubiquitin-40S_ribosomal_protein_S27a_[Octopus_bimaculoides]
214	7,63E-176	0,597172592	0,984	0,771	6,07E-172	2	XP-029651632.1	UnnamedSample_HQ_transcript-31765	uncharacterized_protein_LOC115224833_[Octopus_vulgaris]
215	3,27E-169	0,753821506	0,333	0,079	2,60E-165	2	unknown-319	UnnamedSample_HQ_transcript-31270	gene_id_unknown-319_transcript_id_unknown-319
216	2,25E-168	0,509719938	0,995	0,821	1,79E-164	2	rp-XP-029642961.1	UnnamedSample_HQ_transcript-31578	60S_ribosomal_protein_L10a-2-like_[Octopus_vulgaris]
217	7,06E-165	0,64449384	0,737	0,309	5,61E-161	2	unknown-797	UnnamedSample_HQ_transcript-26094	gene_id_unknown-797_transcript_id_unknown-797
218	2,01E-164	0,780241632	0,423	0,121	1,60E-160	2	XP-014788167.1	x	x
219	8,49E-164	0,461959823	0,995	0,89	6,75E-160	2	rp-XP-014777980.1	UnnamedSample_HQ_transcript-31596	PREDICTED:_60S_ribosomal_protein_L13a-like_[Octopus_bimaculoides]
220	2,89E-161	0,551595148	0,975	0,709	2,30E-157	2	rp-XP-029637669.1	UnnamedSample_HQ_transcript-31721	60S_ribosomal_protein_L14-like_[Octopus_vulgaris]
221	1,08E-158	1,028398395	0,268	0,057	8,59E-155	2	XP-029639784.1	UnnamedSample_HQ_transcript-692	uncharacterized_protein_LOC115214893_[Octopus_vulgaris]
222	4,05E-158	0,512851679	0,983	0,779	3,22E-154	2	rp-XP-014772553.1	UnnamedSample_HQ_transcript-31913	PREDICTED:_40S_ribosomal_protein_S23_[Octopus_bimaculoides]
223	3,25E-152	0,526479316	0,977	0,8	2,58E-148	2	rp-XP-014790490.1	UnnamedSample_HQ_transcript-31846	PREDICTED:_40S_ribosomal_protein_S11-like_[Octopus_bimaculoides]
224	1,59E-148	0,681210542	0,897	0,586	1,26E-144	2	XP-014785199.1	UnnamedSample_HQ_transcript-20412	PREDICTED:_calreticulin-like_[Octopus_bimaculoides]
225	3,05E-147	0,385990652	1	0,95	2,43E-143	2	rp-XP-014779460.1	UnnamedSample_HQ_transcript-31521	PREDICTED:_40S_ribosomal_protein_S8-like_[Octopus_bimaculoides]
226	3,40E-146	0,629766776	0,871	0,517	2,70E-142	2	XP-014783693.1	b7452d4-path0	PREDICTED:_elongation_factor_1-gamma-like_[Octopus_bimaculoides]
227	2,47E-139	0,462119934	0,986	0,791	1,97E-135	2	rp-XP-014790355.1	UnnamedSample_HQ_transcript-31920	PREDICTED:_60S_ribosomal_protein_L30-like_[Octopus_bimaculoides]
228	1,71E-136	0,823962138	0,81	0,505	1,36E-132	2	ALM01448.1	bff281f-path3	ColAb_[Sepia_pharaonis]
229	1,01E-133	0,381438206	0,998	0,927	8,00E-130	2	rp-XP-014778026.1	UnnamedSample_HQ_transcript-31894	PREDICTED:_40S_ribosomal_protein_S12-like_[Octopus_bimaculoides]
230	6,67E-132	0,511478181	0,945	0,675	5,30E-128	2	rp-XP-014767610.1	UnnamedSample_HQ_transcript-31643	PREDICTED:_40S_ribosomal_protein_S9_[Octopus_bimaculoides]
231	1,14E-128	0,467417214	0,976	0,745	9,05E-125	2	rp-XP-029643101.1	UnnamedSample_HQ_transcript-31668	60S_ribosomal_protein_L9-like_[Octopus_vulgaris]
232	7,73E-124	0,419682043	0,99	0,82	6,15E-120	2	rp-XP-014777882.1	UnnamedSample_HQ_transcript-31974	PREDICTED:_60S_ribosomal_protein_L37-like_[Octopus_bimaculoides]
233	1,06E-123	0,53260376	0,978	0,774	8,40E-120	2	XP-029648445.1	be646b0-path0	NADPH-dependent_methylglyoxal_reductase_GRE2-like_[Octopus_vulgaris]
234	3,54E-122	0,397731202	0,993	0,883	2,81E-118	2	XP-029653196.1	UnnamedSample_HQ_transcript-7643	zinc_finger_protein_85-like_[Octopus_vulgaris]
235	6,45E-117	0,456297883	0,966	0,798	5,13E-113	2	rp-XP-029633486.1	UnnamedSample_HQ_transcript-26530	60S_ribosomal_protein_L31-like_[Octopus_vulgaris]
236	9,11E-117	0,426017253	0,98	0,82	7,24E-113	2	rp-XP-014784406.1	UnnamedSample_HQ_transcript-31021	PREDICTED:_40S_ribosomal_protein_S4-like_[Octopus_bimaculoides]
237	1,56E-116	0,485699554	0,954	0,775	1,24E-112	2	rp-XP-014768405.1	UnnamedSample_HQ_transcript-31926	PREDICTED:_40S_ribosomal_protein_S25-like_[Octopus_bimaculoides]
238	1,85E-116	0,62654302	0,284	0,079	1,47E-112	2	CAB1338798.1	bab173b-path7	unnamed_protein_product_[Coregonus_sp._'balchen']
239	7,42E-116	0,461173056	0,971	0,747	5,90E-112	2	rp-XP-014777774.1	UnnamedSample_HQ_transcript-30375	PREDICTED:_60S_ribosomal_protein_L5-like_[Octopus_bimaculoides]
240	8,68E-112	0,548076383	0,823	0,48	6,90E-108	2	RPA86851.1	UnnamedSample_HQ_transcript-23827	thioredoxin_domain-containing_protein_[Ascobolus_immersus_RN42]
241	1,25E-105	0,372428957	0,994	0,882	9,92E-102	2	rp-XP-029644003.1	UnnamedSample_HQ_transcript-31365	"40S_ribosomal_protein_S3-like,_partial_[Octopus_vulgaris]"
242	5,29E-97	0,423644103	0,978	0,761	4,21E-93	2	XP-029649095.1	UnnamedSample_HQ_transcript-11479	CD63_antigen-like_[Octopus_vulgaris]
243	5,86E-97	1,179238361	0,424	0,181	4,66E-93	2	XP-014767543.1	bd13a30-path3	PREDICTED:_uncharacterized_protein_LOC106867244_[Octopus_bimaculoides]
244	3,53E-94	0,478918817	0,679	0,338	2,81E-90	2	XP-029636241.1	b0f8d75-path2	peptidyl-prolyl_cis-trans_isomerase_B-like_[Octopus_vulgaris]
245	9,23E-94	0,513888183	0,334	0,112	7,34E-90	2	XP-029658473.1	b42dde7-path0	tyrosine-protein_phosphatase_non-receptor_type_13-like_isoform_X2_[Octopus_vulgaris]
246	1,29E-93	0,516693093	0,378	0,136	1,03E-89	2	XP-029655372.1	UnnamedSample_HQ_transcript-16896	laminin_subunit_alpha-like_[Octopus_vulgaris]
247	2,59E-93	0,624704638	0,45	0,186	2,06E-89	2	XP-029645883.1	UnnamedSample_HQ_transcript-18410	neurotensin_receptor_type_1-like_[Octopus_vulgaris]
248	3,72E-89	0,377717442	0,972	0,816	2,96E-85	2	rp-XP-029591836.1	UnnamedSample_HQ_transcript-22945	"40S_ribosomal_protein_S27-like,_partial_[Salmo_trutta]"
249	1,20E-87	0,58708968	0,294	0,098	9,52E-84	2	ALS19772.1	UnnamedSample_HQ_transcript-824	"patched1,_partial_[Novocrania_anomala]"
250	2,56E-85	0,516071545	0,57	0,27	2,04E-81	2	rp-XP-014788793.1	UnnamedSample_HQ_transcript-30858	PREDICTED:_ribosome_biogenesis_protein_NSA2_homolog_isoform_X1_[Octopus_bimaculoides]
251	5,85E-83	0,472192911	0,492	0,212	4,65E-79	2	XP-025111958.1	b15d29a-path1	carboxyl-terminal_PDZ_ligand_of_neuronal_nitric_oxide_synthase_protein-like_isoform_X2_[Pomacea_canaliculata]
252	9,20E-82	0,530521373	0,408	0,168	7,31E-78	2	XP-014767472.1	bc1ca26-path0	PREDICTED:_elongation_factor_1-delta-like_[Octopus_bimaculoides]
253	5,03E-81	0,488810774	0,735	0,422	4,00E-77	2	XP-014790682.1	UnnamedSample_HQ_transcript-31045	PREDICTED:_nascent_polypeptide-associated_complex_subunit_alpha-like_[Octopus_bimaculoides]
254	2,14E-78	0,620970852	0,254	0,083	1,70E-74	2	KOF99755.1	bf27dc5-path0	"hypothetical_protein_OCBIM_22012140mg,_partial_[Octopus_bimaculoides]"
255	2,55E-78	0,491749964	0,548	0,26	2,03E-74	2	XP-029649800.1	b157820-path0	lamin-B1-like_isoform_X1_[Octopus_vulgaris]
256	1,89E-77	0,416996157	0,872	0,6	1,50E-73	2	XP-029641454.1	UnnamedSample_HQ_transcript-31343	elongation_factor_1-beta-like_[Octopus_vulgaris]
257	5,19E-75	0,411017624	0,895	0,661	4,13E-71	2	XP-014776436.1	ba1148e-path0	PREDICTED:_chromobox_protein_homolog_1-like_isoform_X1_[Octopus_bimaculoides]
258	1,11E-73	0,417506442	0,41	0,17	8,81E-70	2	XP-029636725.1	UnnamedSample_HQ_transcript-336	laminin_subunit_gamma-1-like_[Octopus_vulgaris]
259	3,15E-73	0,653708751	0,323	0,127	2,51E-69	2	XP-029655223.1	b157890-path0	myophilin-like_[Octopus_vulgaris]
260	7,24E-73	0,441197486	0,901	0,672	5,76E-69	2	AAK85118.1	bf43ca5-path0	non-muscle_myosin_II_heavy_chain_[Doryteuthis_pealeii]
261	2,04E-71	0,394218255	0,502	0,229	1,62E-67	2	XP-029648740.1	b59c35c-path0	nidogen-1-like_isoform_X1_[Octopus_vulgaris]
262	6,67E-71	0,477143913	0,488	0,23	5,30E-67	2	XP-029637756.1	UnnamedSample_HQ_transcript-31665	translocon-associated_protein_subunit_beta-like_[Octopus_vulgaris]
263	9,60E-70	0,40566464	0,88	0,62	7,63E-66	2	XP-029635761.1	UnnamedSample_HQ_transcript-31582	uncharacterized_protein_LOC115211037_[Octopus_vulgaris]
264	3,73E-69	0,406677302	0,716	0,423	2,97E-65	2	XP-029650404.1	UnnamedSample_HQ_transcript-31373	glutathione_S-transferase_Mu_3-like_[Octopus_vulgaris]
265	8,40E-69	0,413449627	0,846	0,561	6,68E-65	2	XP-014769981.1	UnnamedSample_HQ_transcript-27864	PREDICTED:_transcription_factor_BTF3_homolog_4-like_[Octopus_bimaculoides]
266	3,39E-67	0,466274406	0,568	0,294	2,70E-63	2	XP-014774918.1	b0b5073-path2	PREDICTED:_glycogenin-1-like_isoform_X2_[Octopus_bimaculoides]
267	7,71E-67	0,423201696	0,679	0,39	6,13E-63	2	XP-029636302.1	bfad5ee-path0	nucleolin-like_[Octopus_vulgaris]
268	2,90E-66	0,410457254	0,78	0,469	2,30E-62	2	XP-014777908.1	UnnamedSample_HQ_transcript-15494	PREDICTED:_somatomedin-B_and_thrombospondin_type-1_domain-containing_protein-like_[Octopus_bimaculoides]
269	9,64E-66	0,513106617	0,296	0,116	7,67E-62	2	KOF71654.1	UnnamedSample_HQ_transcript-1690	hypothetical_protein_OCBIM_22000758mg_[Octopus_bimaculoides]
270	6,44E-65	0,43288535	0,462	0,216	5,12E-61	2	XP-029642922.1	UnnamedSample_HQ_transcript-31503	eukaryotic_translation_initiation_factor_3_subunit_K-like_[Octopus_vulgaris]
271	6,72E-65	0,552076005	0,436	0,205	5,34E-61	2	unknown-842	UnnamedSample_HQ_transcript-4762	gene_id_unknown-842_transcript_id_unknown-842
272	9,61E-65	0,421384515	0,766	0,475	7,64E-61	2	AIF32626.1	UnnamedSample_HQ_transcript-3893	heat_shock_protein_70_[Sepiella_maindroni]
273	2,60E-64	0,449140092	0,312	0,123	2,06E-60	2	XP-029641686.1	UnnamedSample_HQ_transcript-31225	2-iminobutanoate/2-iminopropanoate_deaminase-like_[Octopus_vulgaris]
274	1,43E-63	0,466980873	0,505	0,25	1,14E-59	2	XP-014785616.1	bb8c254-path0	PREDICTED:_glypican-6-like_[Octopus_bimaculoides]
275	2,91E-63	0,434752889	0,47	0,224	2,31E-59	2	XP-029642224.1	b657724-path0	fibroblast_growth_factor_receptor_1-like_[Octopus_vulgaris]
276	3,21E-63	0,46394275	0,544	0,283	2,55E-59	2	XP-014780250.1	b294846-path28	PREDICTED:_endoplasmin-like_[Octopus_bimaculoides]
277	9,08E-62	0,473722418	0,337	0,142	7,22E-58	2	XP-029649729.1	b6d541a-path0	eyes_absent_homolog_1-like_[Octopus_vulgaris]
278	1,07E-61	0,392377769	0,845	0,581	8,54E-58	2	XP-029635210.1	b76fbb4-path0	uncharacterized_protein_LOC115210677_isoform_X3_[Octopus_vulgaris]
279	1,05E-60	0,449071019	0,463	0,225	8,31E-57	2	XP-029633393.1	UnnamedSample_HQ_transcript-31345	peptidyl-prolyl_cis-trans_isomerase_B-like_isoform_X1_[Octopus_vulgaris]
280	2,03E-58	0,466327607	0,505	0,263	1,61E-54	2	XP-029648656.1	b9a983b-path0	kinectin-like_isoform_X1_[Octopus_vulgaris]
281	1,57E-57	0,401452608	0,544	0,283	1,24E-53	2	XP-029652175.1	b82e364-path0	dystroglycan-like_[Octopus_vulgaris]
282	2,66E-56	0,375819202	0,295	0,118	2,12E-52	2	XP-029641703.1	UnnamedSample_HQ_transcript-7965	rho-related_GTP-binding_protein_RhoE-like_[Octopus_vulgaris]
283	1,08E-54	0,443559116	0,64	0,379	8,56E-51	2	unknown-400	UnnamedSample_HQ_transcript-31553	gene_id_unknown-400_transcript_id_unknown-400
284	1,88E-53	0,575896938	0,344	0,163	1,50E-49	2	XP-029647438.1	b8a8b9d-path0	ammonium_transporter_Rh_type_B-like_[Octopus_vulgaris]
285	1,78E-52	0,385855263	0,534	0,286	1,42E-48	2	XP-029643825.1	UnnamedSample_HQ_transcript-31855	proteasome_maturation_protein-like_[Octopus_vulgaris]
286	5,94E-52	0,427777774	0,514	0,278	4,72E-48	2	KOF85943.1	be15122-path0	hypothetical_protein_OCBIM_22019495mg_[Octopus_bimaculoides]
287	1,31E-50	0,393611273	0,274	0,112	1,04E-46	2	XP-014789405.1	UnnamedSample_HQ_transcript-13589	PREDICTED:_annexin_A7-like_[Octopus_bimaculoides]
288	2,88E-50	0,38951243	0,521	0,284	2,29E-46	2	mt-XP-014774523.1	UnnamedSample_HQ_transcript-31839	"PREDICTED:_ATPase_inhibitor_mai-2,_mitochondrial-like_isoform_X2_[Octopus_bimaculoides]"
289	3,62E-50	0,680663113	0,519	0,306	2,88E-46	2	XP-014781207.1	UnnamedSample_HQ_transcript-31182	"PREDICTED:_fatty_acid-binding_protein_2,_liver-like_[Octopus_bimaculoides]"
290	3,95E-50	0,432981996	0,287	0,123	3,14E-46	2	XP-029656124.1	UnnamedSample_HQ_transcript-4444	RGM_domain_family_member_B-like_[Octopus_vulgaris]
291	5,03E-50	0,384621598	0,595	0,341	4,00E-46	2	XP-029643966.1	UnnamedSample_HQ_transcript-13383	calnexin-like_isoform_X1_[Octopus_vulgaris]
292	2,78E-49	0,370714903	0,427	0,212	2,21E-45	2	XP-018109577.1	b6f0117-path3	PREDICTED:_zinc_finger_protein_346_isoform_X3_[Xenopus_laevis]
293	1,61E-45	0,374470455	0,442	0,23	1,28E-41	2	XP-014780796.1	b5f8695-path2	PREDICTED:_probable_protein_disulfide-isomerase_A6_[Octopus_bimaculoides]
294	3,27E-44	0,383697952	0,268	0,118	2,60E-40	2	XP-032511058.1	b8672e5-path1	nucleolar_protein_dao-5_isoform_X2_[Danaus_plexippus_plexippus]
295	4,96E-38	0,372048826	0,572	0,36	3,94E-34	2	XP-029651505.1	b578a03-path0	inactive_tyrosine-protein_kinase_transmembrane_receptor_ROR1-like_isoform_X1_[Octopus_vulgaris]
296	0	2,53257213	0,811	0,126	0	3	XP-011446794.1	bb23c40-path0	PREDICTED:_EGF-like_domain-containing_protein_2_isoform_X1_[Octopus_bimaculoides]
297	0	2,509265807	0,72	0,054	0	3	unknown-231	UnnamedSample_HQ_transcript-23437	gene_id_unknown-231_transcript_id_unknown-231
298	0	2,306896862	0,807	0,116	0	3	XP-029634374.1	b0a692a-path0	"dTDP-D-glucose_4,6-dehydratase-like_[Octopus_vulgaris]"
299	0	2,122463287	0,898	0,495	0	3	XP-029647963.1	UnnamedSample_HQ_transcript-63	XP-029647963.1-like_[Octopus_vulgaris]
300	0	2,101880919	0,904	0,417	0	3	XP-029645037.1	be2f2a0-path0	insulin-like_growth_factor-binding_protein-related_protein_1_[Octopus_vulgaris]
301	0	1,888913649	0,793	0,321	0	3	XP-029647964.1	b628a97-path0	collagen_alpha-1(IV)_chain-like_[Octopus_vulgaris]
302	0	1,876716014	0,553	0,082	0	3	XP-009045318.1	UnnamedSample_HQ_transcript-18587	"hypothetical_protein_LOTGIDRAFT_109908,_partial_[Lottia_gigantea]"
303	0	1,711543493	0,575	0,092	0	3	XP-024148891.1	UnnamedSample_HQ_transcript-28785	tetraspanin-2-like_[Oryzias_melastigma]
304	0	1,582514249	0,387	0,048	0	3	XP-029639890.1	b047c0b-path1	carbonic_anhydrase_2-like_isoform_X1_[Octopus_vulgaris]
305	0	1,577267709	0,596	0,115	0	3	BAR90782.1	bfa332b-path0	glutathione_S-transferase_2_[Idiosepius_paradoxus]
306	0	1,504740879	0,329	0,038	0	3	XP-029640716.1	UnnamedSample_HQ_transcript-31444	cell_number_regulator_7-like_[Octopus_vulgaris]
307	0	1,477363504	0,419	0,068	0	3	XP-029649148.1	UnnamedSample_HQ_transcript-24177	protein_PRY1-like_isoform_X2_[Octopus_vulgaris]
308	0	1,391061595	0,714	0,273	0	3	XP-013389351.1	b0362ed-path0	heme-binding_protein_2-like_[Lingula_anatina]
309	4,53E-272	1,200487596	0,306	0,046	3,60E-268	3	KAA0196332.1	b88f64d-path0	hypothetical_protein_HAZT_HAZT000670_[Hyalella_azteca]
310	3,03E-234	1,192426041	0,307	0,055	2,41E-230	3	XP-029653768.1	UnnamedSample_HQ_transcript-1549	sodium-_and_chloride-dependent_glycine_transporter_2-like_[Octopus_vulgaris]
311	9,28E-231	1,207280298	0,468	0,129	7,37E-227	3	BAR90781.1	b33957b-path0	glutathione_S-transferase_1_[Idiosepius_paradoxus]
312	8,74E-211	1,114290348	0,291	0,054	6,95E-207	3	XP-029653889.1	UnnamedSample_HQ_transcript-12085	poly(U)-specific_endoribonuclease-B-like_[Octopus_vulgaris]
313	3,41E-203	1,258010272	0,418	0,115	2,71E-199	3	KOF77586.1	UnnamedSample_HQ_transcript-10899	"hypothetical_protein_OCBIM_22031903mg,_partial_[Octopus_bimaculoides]"
314	8,38E-197	0,547130443	0,998	0,984	6,66E-193	3	NP-062845.1	UnnamedSample_HQ_transcript-30614	ATP_synthase_F0_subunit_6_[Heterololigo_bleekeri]
315	2,49E-196	1,05539019	0,259	0,046	1,98E-192	3	XP-029647741.1	bcd3b14-path0	uncharacterized_protein_LOC115221679_isoform_X1_[Octopus_vulgaris]
316	1,06E-186	1,109542574	0,432	0,129	8,42E-183	3	XP-014779986.1	be2365a-path1	PREDICTED:_annexin_A13-like_isoform_X2_[Octopus_bimaculoides]
317	4,57E-182	1,055722608	0,373	0,097	3,64E-178	3	unknown-6	b982ffa-path0	gene_id_unknown-6_transcript_id_unknown-6
318	2,11E-177	1,070014009	0,677	0,353	1,68E-173	3	AAN35172.1	UnnamedSample_HQ_transcript-30553	"profilin,_partial_[Euprymna_scolopes]"
319	1,96E-171	0,457639612	1	0,998	1,56E-167	3	YP-006234069.1	x	x
320	9,62E-152	1,046544048	0,412	0,139	7,65E-148	3	XP-029639702.1	UnnamedSample_HQ_transcript-11602	inactive_pancreatic_lipase-related_protein_1-like_[Octopus_vulgaris]
321	1,81E-141	0,968197921	0,378	0,121	1,44E-137	3	XP-006342371.1	b2db9f8-path0	PREDICTED:_uncharacterized_protein_LOC102604140_isoform_X1_[Solanum_tuberosum]
322	3,01E-138	0,422943041	1	0,989	2,39E-134	3	YP-006234063.1	x	x
323	2,48E-132	0,418799181	1	0,996	1,97E-128	3	YP-006234071.1	x	x
324	2,58E-128	0,93682303	0,398	0,141	2,05E-124	3	unknown-111	b6eab2c-path1	gene_id_unknown-111_transcript_id_unknown-111
325	1,64E-126	0,374284622	1	1	1,31E-122	3	NP-062835.1	UnnamedSample_HQ_transcript-5301	cytochrome_b_[Heterololigo_bleekeri]
326	5,84E-124	0,740274567	0,752	0,472	4,64E-120	3	XP-014777908.1	UnnamedSample_HQ_transcript-15494	PREDICTED:_somatomedin-B_and_thrombospondin_type-1_domain-containing_protein-like_[Octopus_bimaculoides]
327	2,87E-121	0,56031268	0,937	0,764	2,28E-117	3	XP-029649095.1	UnnamedSample_HQ_transcript-11479	CD63_antigen-like_[Octopus_vulgaris]
328	8,57E-120	0,950228097	0,449	0,191	6,81E-116	3	XP-014775911.1	b0277f8-path0	PREDICTED:_putative_universal_stress_protein_SAS1637_[Octopus_bimaculoides]
329	1,05E-117	0,946707003	0,489	0,223	8,38E-114	3	XP-012946540.1	UnnamedSample_HQ_transcript-14257	PREDICTED:_papilin-like_[Aplysia_californica]
330	8,31E-116	0,429510101	0,99	0,95	6,61E-112	3	YP-002971000.1	x	x
331	2,39E-112	0,905538639	0,319	0,104	1,90E-108	3	KOF98109.1	UnnamedSample_HQ_transcript-8714	"hypothetical_protein_OCBIM_22027217mg,_partial_[Octopus_bimaculoides]"
332	2,48E-112	0,917810182	0,411	0,163	1,97E-108	3	unknown-396	UnnamedSample_HQ_transcript-31845	gene_id_unknown-396_transcript_id_unknown-396
333	2,73E-112	0,739524418	0,629	0,342	2,17E-108	3	XP-029636241.1	b0f8d75-path2	peptidyl-prolyl_cis-trans_isomerase_B-like_[Octopus_vulgaris]
334	9,42E-106	0,617971104	0,7	0,387	7,49E-102	3	KFD59669.1	bec54a1-path78	"hypothetical_protein_M514_28150,_partial_[Trichuris_suis]"
335	8,45E-100	0,894275498	0,412	0,176	6,72E-96	3	KOF73813.1	UnnamedSample_HQ_transcript-21998	hypothetical_protein_OCBIM_22037269mg_[Octopus_bimaculoides]
336	4,33E-97	0,969130073	0,27	0,086	3,45E-93	3	XP-029647504.1	UnnamedSample_HQ_transcript-21560	ammonium_transporter_Rh_type_C-like_[Octopus_vulgaris]
337	6,23E-96	0,86774828	0,51	0,277	4,95E-92	3	XP-029645656.1	bf25f2e-path0	mid1-interacting_protein_1A-like_[Octopus_vulgaris]
338	1,12E-93	0,636704194	0,774	0,577	8,92E-90	3	XP-014786304.1	UnnamedSample_HQ_transcript-16493	PREDICTED:_receptor_expression-enhancing_protein_5-like_isoform_X1_[Octopus_bimaculoides]
339	8,55E-85	0,807930475	0,443	0,223	6,79E-81	3	XP-029648435.1	b7874d7-path0	protein_quaking-B-like_isoform_X9_[Octopus_vulgaris]
340	2,47E-83	0,815047188	0,419	0,205	1,96E-79	3	XP-013080474.1	b9c612c-path0	PREDICTED:_uncharacterized_protein_LOC106066050_[Biomphalaria_glabrata]
341	3,57E-79	0,828640828	0,252	0,088	2,83E-75	3	XP-029643074.1	b2668e3-path0	protein_kinase_C_and_casein_kinase_substrate_in_neurons_protein_1-like_isoform_X3_[Octopus_vulgaris]
342	1,93E-71	0,488273583	0,712	0,509	1,54E-67	3	unknown-143	b238320-path1	gene_id_unknown-143_transcript_id_unknown-143
343	8,25E-69	0,757923159	0,263	0,101	6,56E-65	3	unknown-181	b9aa2fb-path1	gene_id_unknown-181_transcript_id_unknown-181
344	3,08E-67	0,711306923	0,438	0,236	2,45E-63	3	unknown-835	UnnamedSample_HQ_transcript-14567	gene_id_unknown-835_transcript_id_unknown-835
345	3,13E-67	0,681029872	0,583	0,401	2,49E-63	3	KOF81493.1	b83b978-path1	hypothetical_protein_OCBIM_22026453mg_[Octopus_bimaculoides]
346	1,50E-66	0,836408556	0,364	0,183	1,19E-62	3	XP-022090332.1	b3b6897-path0	phospholipid_scramblase_2-like_[Acanthaster_planci]
347	4,53E-63	0,518945016	0,515	0,275	3,60E-59	3	P24603.1	UnnamedSample_HQ_transcript-4852	RecName:_Full=Rhodopsin_[Loligo_forbesii]
348	5,34E-62	0,564171703	0,703	0,552	4,25E-58	3	XP-014769416.1	b827e51-path0	PREDICTED:_programmed_cell_death_protein_4-like_[Octopus_bimaculoides]
349	7,24E-58	0,576706439	0,632	0,47	5,75E-54	3	KOF69715.1	UnnamedSample_HQ_transcript-31524	hypothetical_protein_OCBIM_22004157mg_[Octopus_bimaculoides]
350	9,57E-58	0,67066563	0,369	0,187	7,61E-54	3	XP-029638975.1	UnnamedSample_HQ_transcript-603	Krueppel-like_factor_10_isoform_X1_[Octopus_vulgaris]
351	9,05E-54	0,704269191	0,282	0,129	7,20E-50	3	XP-014781544.1	UnnamedSample_HQ_transcript-170	PREDICTED:_laminin_subunit_beta-1-like_[Octopus_bimaculoides]
352	1,67E-47	0,646919063	0,262	0,119	1,33E-43	3	XP-014781696.1	ba75e1d-path0	PREDICTED:_lactadherin-like_isoform_X1_[Octopus_bimaculoides]
353	7,03E-47	0,647981967	0,303	0,154	5,59E-43	3	XP-014779760.1	be99828-path0	PREDICTED:_collagen_alpha-1(I)_chain-like_isoform_X4_[Octopus_bimaculoides]
354	7,67E-47	0,430815616	0,769	0,671	6,09E-43	3	XP-014769904.1	ba818e9-path0	PREDICTED:_myosin-2_essential_light_chain-like_[Octopus_bimaculoides]
355	8,08E-46	0,71908428	0,251	0,116	6,43E-42	3	XP-014782892.1	UnnamedSample_HQ_transcript-5069	PREDICTED:_uncharacterized_protein_LOC106878238_[Octopus_bimaculoides]
356	2,09E-44	0,558066472	0,492	0,336	1,66E-40	3	OCT96588.1	b5d7173-path4	"hypothetical_protein_XELAEV_18008795mg,_partial_[Xenopus_laevis]"
357	4,59E-43	0,645861016	0,38	0,233	3,65E-39	3	unknown-420	UnnamedSample_HQ_transcript-19765	gene_id_unknown-420_transcript_id_unknown-420
358	2,81E-41	0,62229722	0,301	0,161	2,24E-37	3	PNF23848.1	UnnamedSample_HQ_transcript-18886	"hypothetical_protein_B7P43_G13739,_partial_[Cryptotermes_secundus]"
359	2,00E-38	0,350872278	0,93	0,921	1,59E-34	3	CDW75723.1	bec54a1-path9	UNKNOWN_[Stylonychia_lemnae]
360	2,34E-37	0,593197299	0,348	0,21	1,86E-33	3	unknown-289	UnnamedSample_HQ_transcript-29832	gene_id_unknown-289_transcript_id_unknown-289
361	4,49E-35	0,608460341	0,302	0,173	3,57E-31	3	XP-029635212.1	b355715-path1	glutathione_S-transferase_A-like_[Octopus_vulgaris]
362	3,64E-31	0,519181076	0,315	0,188	2,89E-27	3	unknown-378	UnnamedSample_HQ_transcript-10170	gene_id_unknown-378_transcript_id_unknown-378
363	6,45E-29	0,543937554	0,344	0,229	5,13E-25	3	XP-014784596.1	b5386bb-path3	PREDICTED:_nicotinamide_riboside_kinase_1-like_[Octopus_bimaculoides]
364	8,97E-28	0,471303918	0,474	0,366	7,13E-24	3	XP-014788857.1	b494443-path3	PREDICTED:_uncharacterized_protein_LOC106882630_[Octopus_bimaculoides]
365	1,15E-27	0,581801271	0,26	0,153	9,18E-24	3	KOF66094.1	UnnamedSample_HQ_transcript-31702	hypothetical_protein_OCBIM_22013525mg_[Octopus_bimaculoides]
366	6,82E-27	0,424098141	0,406	0,278	5,42E-23	3	unknown-462	UnnamedSample_HQ_transcript-32063	gene_id_unknown-462_transcript_id_unknown-462
367	5,48E-26	0,540483483	0,296	0,188	4,35E-22	3	XP-014781272.1	UnnamedSample_HQ_transcript-9876	PREDICTED:_uncharacterized_protein_LOC106877007_[Octopus_bimaculoides]
368	7,98E-25	0,451295521	0,398	0,284	6,34E-21	3	unknown-720	UnnamedSample_HQ_transcript-30942	gene_id_unknown-720_transcript_id_unknown-720
369	3,75E-23	0,475842465	0,361	0,253	2,98E-19	3	unknown-815	UnnamedSample_HQ_transcript-27140	gene_id_unknown-815_transcript_id_unknown-815
370	8,93E-23	0,352346579	0,604	0,535	7,10E-19	3	XP-014786917.1	UnnamedSample_HQ_transcript-18782	PREDICTED:_ras-related_protein_Rab-2_[Octopus_bimaculoides]
371	1,66E-22	0,389648478	0,448	0,342	1,32E-18	3	unknown-131	b9a1364-path0	gene_id_unknown-131_transcript_id_unknown-131
372	1,68E-22	0,47326198	0,346	0,244	1,33E-18	3	mt-XP-029636143.1	UnnamedSample_HQ_transcript-738	"glutamate_dehydrogenase,_mitochondrial-like_[Octopus_vulgaris]"
373	2,00E-22	0,484280833	0,33	0,226	1,59E-18	3	XP-029639583.1	b8b44d7-path0	ETS-related_transcription_factor_Elf-2-like_[Octopus_vulgaris]
374	6,04E-22	0,516143502	0,255	0,16	4,80E-18	3	XP-029641970.1	UnnamedSample_HQ_transcript-23677	uncharacterized_protein_LOC115216627_[Octopus_vulgaris]
375	4,98E-21	0,388985043	0,495	0,412	3,96E-17	3	unknown-128	bc0d93a-path0	gene_id_unknown-128_transcript_id_unknown-128
376	5,25E-21	0,405006597	0,45	0,366	4,17E-17	3	XP-029637243.1	b38e5a8-path0	DAZ-associated_protein_2-like_isoform_X2_[Octopus_vulgaris]
377	6,35E-20	0,490354609	0,3	0,209	5,04E-16	3	XP-029642606.1	b581cbc-path0	mitogen-activated_protein_kinase_14-like_[Octopus_vulgaris]
378	7,70E-19	0,495064342	0,269	0,178	6,12E-15	3	AKE92956.1	b0b2bc6-path0	elongation_of_very_long-chain_fatty_acids_protein_[Sepia_officinalis]
379	1,30E-18	0,341259438	0,289	0,191	1,04E-14	3	XP-014791007.1	b2e8e8a-path0	PREDICTED:_RNA-binding_protein_24-A-like_isoform_X1_[Octopus_bimaculoides]
380	6,40E-17	0,457521289	0,291	0,21	5,08E-13	3	XP-029643981.1	be15fdb-path0	cyclin-I-like_[Octopus_vulgaris]
381	1,87E-16	0,419101192	0,406	0,338	1,49E-12	3	XP-014768488.1	b516281-path0	PREDICTED:_ras-like_GTP-binding_protein_RHO_isoform_X1_[Octopus_bimaculoides]
382	1,12E-15	0,368306572	0,311	0,228	8,92E-12	3	XP-029638342.1	UnnamedSample_HQ_transcript-14627	uncharacterized_protein_LOC115213486_[Octopus_vulgaris]
383	1,65E-15	0,394918505	0,403	0,339	1,31E-11	3	XP-029634670.1	UnnamedSample_HQ_transcript-31782	cytochrome_c_oxidase_subunit_NDUFA4-like_[Octopus_vulgaris]
384	2,28E-15	0,400464641	0,357	0,282	1,81E-11	3	XP-029636532.1	b633e18-path0	prenylated_Rab_acceptor_protein_1-like_[Octopus_vulgaris]
385	3,07E-15	0,373381312	0,398	0,328	2,44E-11	3	XP-029649637.1	UnnamedSample_HQ_transcript-31955	transmembrane_protein_258-like_[Octopus_vulgaris]
386	6,93E-14	0,38254365	0,314	0,239	5,51E-10	3	XP-014790533.1	b2cf0b8-path0	"PREDICTED:_zinc_finger_protein_36,_C3H1_type-like_2_[Octopus_bimaculoides]"
387	7,15E-14	0,436241174	0,346	0,28	5,69E-10	3	XP-029646080.1	UnnamedSample_HQ_transcript-15732	"mannosyl-oligosaccharide_1,2-alpha-mannosidase_IA-like_[Octopus_vulgaris]"
388	8,91E-14	0,415406106	0,277	0,204	7,08E-10	3	XP-014789142.1	UnnamedSample_HQ_transcript-12889	PREDICTED:_sarcoplasmic_reticulum_histidine-rich_calcium-binding_protein-like_[Octopus_bimaculoides]
389	2,43E-12	0,373340867	0,346	0,284	1,93E-08	3	XP-029640953.1	bfd5857-path0	flotillin-1-like_isoform_X1_[Octopus_vulgaris]
390	5,88E-12	0,357665773	0,365	0,303	4,68E-08	3	XP-026465303.1	UnnamedSample_HQ_transcript-31848	cytochrome_c_oxidase_copper_chaperone-like_[Ctenocephalides_felis]
391	4,52E-11	0,382063323	0,27	0,207	3,59E-07	3	unknown-240	UnnamedSample_HQ_transcript-25271	gene_id_unknown-240_transcript_id_unknown-240
392	9,15E-11	0,371822322	0,253	0,188	7,27E-07	3	unknown-399	UnnamedSample_HQ_transcript-29400	gene_id_unknown-399_transcript_id_unknown-399
393	1,13E-10	0,368531741	0,269	0,208	8,98E-07	3	XP-029647039.1	b719f40-path0	glutaredoxin-C4-like_[Octopus_vulgaris]
394	1,49E-09	0,338871357	0,4	0,357	1,18E-05	3	XP-029638836.1	b5fd1bd-path0	cyclic_AMP-dependent_transcription_factor_ATF-4-like_[Octopus_vulgaris]
395	1,18E-07	0,345310253	0,296	0,254	0,000939166	3	XP-013779073.1	b147dda-path0	membrane-associated_progesterone_receptor_component_1-like_[Limulus_polyphemus]
396	0	1,561725959	0,431	0,04	0	4	KAA0196332.1	b88f64d-path0	hypothetical_protein_HAZT_HAZT000670_[Hyalella_azteca]
397	0	1,202899934	0,564	0,123	0	4	XP-014779986.1	be2365a-path1	PREDICTED:_annexin_A13-like_isoform_X2_[Octopus_bimaculoides]
398	0	1,142105914	0,494	0,091	0	4	unknown-6	b982ffa-path0	gene_id_unknown-6_transcript_id_unknown-6
399	0	1,042560228	0,313	0,033	0	4	XP-029638426.1	UnnamedSample_HQ_transcript-2103	uncharacterized_protein_LOC115213538_isoform_X2_[Octopus_vulgaris]
400	0	0,992124306	0,351	0,045	0	4	XP-029641319.1	b07cd9e-path0	uncharacterized_protein_LOC115216260_[Octopus_vulgaris]
401	2,22E-299	1,442423335	0,517	0,12	1,77E-295	4	BAR90782.1	bfa332b-path0	glutathione_S-transferase_2_[Idiosepius_paradoxus]
402	1,61E-276	0,722044119	0,995	0,875	1,28E-272	4	rp-XP-014791264.1	UnnamedSample_HQ_transcript-31847	PREDICTED:_40S_ribosomal_protein_S18_isoform_X1_[Octopus_bimaculoides]
403	1,99E-276	1,205730357	0,401	0,073	1,58E-272	4	unknown-231	UnnamedSample_HQ_transcript-23437	gene_id_unknown-231_transcript_id_unknown-231
404	2,61E-241	1,007611883	0,516	0,132	2,08E-237	4	XP-029634374.1	b0a692a-path0	"dTDP-D-glucose_4,6-dehydratase-like_[Octopus_vulgaris]"
405	4,71E-240	0,790544886	0,254	0,033	3,74E-236	4	unknown-808	UnnamedSample_HQ_transcript-26688	gene_id_unknown-808_transcript_id_unknown-808
406	1,70E-233	0,677724364	0,987	0,811	1,35E-229	4	rp-XP-029646381.1	UnnamedSample_HQ_transcript-31857	60S_ribosomal_protein_L24-like_[Octopus_vulgaris]
407	3,69E-229	0,691408128	0,989	0,822	2,93E-225	4	rp-XP-014778923.1	UnnamedSample_HQ_transcript-31599	PREDICTED:_40S_ribosomal_protein_S7-like_[Octopus_bimaculoides]
408	3,15E-228	0,832830349	0,303	0,05	2,50E-224	4	XP-029634331.1	UnnamedSample_HQ_transcript-24504	gelsolin-like_protein_2_[Octopus_vulgaris]
409	1,79E-224	0,715196323	0,983	0,749	1,42E-220	4	rp-XP-029658204.1	UnnamedSample_HQ_transcript-31874	60S_ribosomal_protein_L28-like_[Octopus_vulgaris]
410	4,00E-224	0,576728927	0,997	0,937	3,18E-220	4	unknown-611	UnnamedSample_HQ_transcript-31861	gene_id_unknown-611_transcript_id_unknown-611
411	6,35E-221	0,712405424	0,975	0,811	5,05E-217	4	rp-XP-014769425.1	UnnamedSample_HQ_transcript-31842	PREDICTED:_60S_ribosomal_protein_L26-like_[Octopus_bimaculoides]
412	2,59E-217	0,600973353	0,992	0,884	2,06E-213	4	rp-XP-014772855.1	UnnamedSample_HQ_transcript-31856	PREDICTED:_60S_ribosomal_protein_L27-like_[Octopus_bimaculoides]
413	6,83E-215	0,611011112	0,993	0,865	5,43E-211	4	rp-XP-029652085.1	UnnamedSample_HQ_transcript-31854	40S_ribosomal_protein_S13_[Octopus_vulgaris]
414	1,65E-214	0,56106723	0,996	0,931	1,31E-210	4	rp-XP-014787008.1	UnnamedSample_HQ_transcript-31537	PREDICTED:_ubiquitin-40S_ribosomal_protein_S27a_[Octopus_bimaculoides]
415	8,38E-213	1,002680773	0,575	0,185	6,66E-209	4	XP-014775911.1	b0277f8-path0	PREDICTED:_putative_universal_stress_protein_SAS1637_[Octopus_bimaculoides]
416	3,12E-207	0,977008273	0,506	0,143	2,48E-203	4	XP-011446794.1	bfbf91c-path0	PREDICTED:_papilin_isoform_X2_[Crassostrea_gigas]
417	2,95E-205	0,607572335	0,986	0,847	2,34E-201	4	rp-XP-014777739.1	UnnamedSample_HQ_transcript-31890	PREDICTED:_60S_ribosomal_protein_L27a-like_[Octopus_bimaculoides]
418	9,78E-204	1,535642652	0,35	0,076	7,77E-200	4	AAA16612.1	bb517a9-path0	intermediate_filament_protein_[Nototodarus_sloanii]
419	5,87E-203	0,576797256	0,993	0,884	4,67E-199	4	XP-029653196.1	UnnamedSample_HQ_transcript-7643	zinc_finger_protein_85-like_[Octopus_vulgaris]
420	8,20E-203	0,580445093	0,995	0,894	6,52E-199	4	rp-XP-029647563.1	UnnamedSample_HQ_transcript-31713	40S_ribosomal_protein_S19-like_[Octopus_vulgaris]
421	1,09E-199	0,639485209	0,981	0,78	8,70E-196	4	rp-XP-014772553.1	UnnamedSample_HQ_transcript-31913	PREDICTED:_40S_ribosomal_protein_S23_[Octopus_bimaculoides]
422	2,04E-199	0,614545228	0,983	0,822	1,62E-195	4	rp-XP-029642961.1	UnnamedSample_HQ_transcript-31578	60S_ribosomal_protein_L10a-2-like_[Octopus_vulgaris]
423	5,13E-194	0,720731452	0,96	0,715	4,08E-190	4	rp-XP-014779659.1	UnnamedSample_HQ_transcript-31891	PREDICTED:_40S_ribosomal_protein_S17-like_[Octopus_bimaculoides]
424	3,11E-189	0,61856831	0,98	0,792	2,47E-185	4	rp-XP-014790355.1	UnnamedSample_HQ_transcript-31920	PREDICTED:_60S_ribosomal_protein_L30-like_[Octopus_bimaculoides]
425	4,88E-187	0,839026478	0,266	0,047	3,88E-183	4	XP-023404496.1	bfa043b-path0	calmodulin_[Loxodonta_africana]
426	5,15E-186	0,555490837	0,99	0,891	4,10E-182	4	rp-XP-014777980.1	UnnamedSample_HQ_transcript-31596	PREDICTED:_60S_ribosomal_protein_L13a-like_[Octopus_bimaculoides]
427	2,11E-185	0,915187676	0,291	0,057	1,68E-181	4	XP-014780597.1	UnnamedSample_HQ_transcript-8537	PREDICTED:_uncharacterized_protein_LOC106876528_[Octopus_bimaculoides]
428	7,29E-181	0,516478293	0,996	0,916	5,79E-177	4	rp-XP-014790031.1	UnnamedSample_HQ_transcript-31733	PREDICTED:_60S_ribosomal_protein_L18a-like_[Octopus_bimaculoides]
429	4,69E-179	0,502395478	0,996	0,927	3,73E-175	4	rp-XP-014778026.1	UnnamedSample_HQ_transcript-31894	PREDICTED:_40S_ribosomal_protein_S12-like_[Octopus_bimaculoides]
430	8,38E-179	0,617132468	0,97	0,746	6,66E-175	4	rp-XP-029643101.1	UnnamedSample_HQ_transcript-31668	60S_ribosomal_protein_L9-like_[Octopus_vulgaris]
431	2,63E-176	0,655110729	0,946	0,712	2,09E-172	4	rp-XP-029637669.1	UnnamedSample_HQ_transcript-31721	60S_ribosomal_protein_L14-like_[Octopus_vulgaris]
432	7,92E-176	0,637964557	0,972	0,801	6,30E-172	4	rp-XP-014790490.1	UnnamedSample_HQ_transcript-31846	PREDICTED:_40S_ribosomal_protein_S11-like_[Octopus_bimaculoides]
433	2,47E-175	0,843765353	0,295	0,06	1,96E-171	4	unknown-383	UnnamedSample_HQ_transcript-25072	gene_id_unknown-383_transcript_id_unknown-383
434	4,04E-174	0,766794705	0,402	0,102	3,21E-170	4	XP-024148891.1	UnnamedSample_HQ_transcript-28785	tetraspanin-2-like_[Oryzias_melastigma]
435	1,01E-173	0,526309146	0,99	0,876	8,03E-170	4	XP-014785489.1	UnnamedSample_HQ_transcript-31884	PREDICTED:_uncharacterized_protein_LOC106880164_isoform_X1_[Octopus_bimaculoides]
436	2,60E-170	0,757368258	0,325	0,073	2,06E-166	4	XP-014783111.1	b352799-path0	PREDICTED:_sodium/potassium-transporting_ATPase_subunit_beta-like_[Octopus_bimaculoides]
437	2,91E-165	0,438558001	0,995	0,951	2,31E-161	4	rp-XP-014779460.1	UnnamedSample_HQ_transcript-31521	PREDICTED:_40S_ribosomal_protein_S8-like_[Octopus_bimaculoides]
438	3,54E-153	0,52201041	0,984	0,821	2,81E-149	4	rp-XP-014777882.1	UnnamedSample_HQ_transcript-31974	PREDICTED:_60S_ribosomal_protein_L37-like_[Octopus_bimaculoides]
439	1,23E-148	0,457377301	0,994	0,909	9,78E-145	4	rp-XP-029635821.1	UnnamedSample_HQ_transcript-31662	60S_ribosomal_protein_L19-like_[Octopus_vulgaris]
440	2,28E-147	0,780439416	0,346	0,09	1,81E-143	4	XP-014780632.1	ba86c0e-path0	PREDICTED:_calmodulin-like_isoform_X1_[Octopus_bimaculoides]
441	2,82E-144	0,854297091	0,386	0,113	2,24E-140	4	XP-014781696.1	ba75e1d-path0	PREDICTED:_lactadherin-like_isoform_X1_[Octopus_bimaculoides]
442	7,50E-144	0,68010349	0,269	0,058	5,96E-140	4	XP-014781065.1	b67fed6-path0	PREDICTED:_myoferlin-like_isoform_X7_[Octopus_bimaculoides]
443	5,15E-140	0,762616495	0,808	0,482	4,09E-136	4	RPA86851.1	UnnamedSample_HQ_transcript-23827	thioredoxin_domain-containing_protein_[Ascobolus_immersus_RN42]
444	5,20E-140	0,597355915	0,926	0,677	4,14E-136	4	rp-XP-014767610.1	UnnamedSample_HQ_transcript-31643	PREDICTED:_40S_ribosomal_protein_S9_[Octopus_bimaculoides]
445	5,66E-136	0,730043481	0,418	0,132	4,50E-132	4	BAR90781.1	b33957b-path0	glutathione_S-transferase_1_[Idiosepius_paradoxus]
446	1,30E-134	0,464668549	0,98	0,863	1,04E-130	4	rp-XP-014791025.1	UnnamedSample_HQ_transcript-31746	PREDICTED:_60S_ribosomal_protein_L11-like_[Octopus_bimaculoides]
447	8,31E-134	0,46646659	0,981	0,883	6,61E-130	4	rp-XP-029644003.1	UnnamedSample_HQ_transcript-31365	"40S_ribosomal_protein_S3-like,_partial_[Octopus_vulgaris]"
448	1,35E-131	0,576915104	0,964	0,817	1,08E-127	4	rp-XP-029591836.1	UnnamedSample_HQ_transcript-22945	"40S_ribosomal_protein_S27-like,_partial_[Salmo_trutta]"
449	1,94E-130	0,534031013	0,958	0,799	1,54E-126	4	rp-XP-029633486.1	UnnamedSample_HQ_transcript-26530	60S_ribosomal_protein_L31-like_[Octopus_vulgaris]
450	1,64E-124	0,702979497	0,391	0,123	1,31E-120	4	XP-014781544.1	UnnamedSample_HQ_transcript-170	PREDICTED:_laminin_subunit_beta-1-like_[Octopus_bimaculoides]
451	2,66E-117	0,730014975	0,305	0,085	2,11E-113	4	XP-029643074.1	b2668e3-path0	protein_kinase_C_and_casein_kinase_substrate_in_neurons_protein_1-like_isoform_X3_[Octopus_vulgaris]
452	4,81E-117	0,724002382	0,402	0,136	3,82E-113	4	XP-014771071.1	UnnamedSample_HQ_transcript-2536	PREDICTED:_uncharacterized_protein_LOC106869730_[Octopus_bimaculoides]
453	2,48E-112	0,452124302	0,968	0,821	1,97E-108	4	rp-XP-014784406.1	UnnamedSample_HQ_transcript-31021	PREDICTED:_40S_ribosomal_protein_S4-like_[Octopus_bimaculoides]
454	3,19E-112	0,530318354	0,948	0,776	2,54E-108	4	rp-XP-014768405.1	UnnamedSample_HQ_transcript-31926	PREDICTED:_40S_ribosomal_protein_S25-like_[Octopus_bimaculoides]
455	6,79E-107	0,673539288	0,831	0,591	5,39E-103	4	XP-014785199.1	UnnamedSample_HQ_transcript-20412	PREDICTED:_calreticulin-like_[Octopus_bimaculoides]
456	4,54E-106	0,633941533	0,334	0,103	3,61E-102	4	KOF98109.1	UnnamedSample_HQ_transcript-8714	"hypothetical_protein_OCBIM_22027217mg,_partial_[Octopus_bimaculoides]"
457	7,09E-102	0,577871593	0,801	0,522	5,64E-98	4	XP-014783693.1	b7452d4-path0	PREDICTED:_elongation_factor_1-gamma-like_[Octopus_bimaculoides]
458	1,01E-98	0,656828771	0,397	0,146	8,06E-95	4	KOF66094.1	UnnamedSample_HQ_transcript-31702	hypothetical_protein_OCBIM_22013525mg_[Octopus_bimaculoides]
459	6,92E-96	0,690770534	0,55	0,261	5,50E-92	4	XP-029649800.1	b157820-path0	lamin-B1-like_isoform_X1_[Octopus_vulgaris]
460	1,81E-94	0,482929421	0,912	0,74	1,44E-90	4	AIU94796.1	UnnamedSample_HQ_transcript-31735	hypothetical_protein_[Phragmatopoma_lapidosa]
461	1,07E-92	0,58494787	0,722	0,423	8,51E-89	4	XP-014790682.1	UnnamedSample_HQ_transcript-31045	PREDICTED:_nascent_polypeptide-associated_complex_subunit_alpha-like_[Octopus_bimaculoides]
462	1,93E-88	0,616243172	0,582	0,291	1,54E-84	4	XP-026465303.1	UnnamedSample_HQ_transcript-31848	cytochrome_c_oxidase_copper_chaperone-like_[Ctenocephalides_felis]
463	2,23E-87	0,644359958	0,699	0,429	1,77E-83	4	XP-029645037.1	be2f2a0-path0	insulin-like_growth_factor-binding_protein-related_protein_1_[Octopus_vulgaris]
464	5,45E-87	0,610870674	0,262	0,079	4,33E-83	4	XP-029649116.1	b67e3bc-path1	unconventional_myosin-VI-like_isoform_X1_[Octopus_vulgaris]
465	6,17E-83	0,590743404	0,411	0,168	4,90E-79	4	XP-014767472.1	bc1ca26-path0	PREDICTED:_elongation_factor_1-delta-like_[Octopus_bimaculoides]
466	9,67E-79	0,593113982	0,619	0,341	7,68E-75	4	XP-029643966.1	UnnamedSample_HQ_transcript-13383	calnexin-like_isoform_X1_[Octopus_vulgaris]
467	2,44E-78	0,473406521	0,858	0,622	1,94E-74	4	XP-029635761.1	UnnamedSample_HQ_transcript-31582	uncharacterized_protein_LOC115211037_[Octopus_vulgaris]
468	6,74E-78	0,525386905	0,723	0,442	5,36E-74	4	AFR36903.1	UnnamedSample_HQ_transcript-26856	ferritin_[Sepiella_maindroni]
469	3,83E-76	0,426947476	0,956	0,83	3,05E-72	4	XP-014777384.1	be60859-path0	PREDICTED:_histone_H1.0-B-like_[Octopus_bimaculoides]
470	5,46E-76	0,556615252	0,362	0,142	4,34E-72	4	XP-029639702.1	UnnamedSample_HQ_transcript-11602	inactive_pancreatic_lipase-related_protein_1-like_[Octopus_vulgaris]
471	4,84E-72	0,466124552	0,829	0,604	3,85E-68	4	XP-029641454.1	UnnamedSample_HQ_transcript-31343	elongation_factor_1-beta-like_[Octopus_vulgaris]
472	9,89E-70	0,676149374	0,313	0,121	7,86E-66	4	KOF77586.1	UnnamedSample_HQ_transcript-10899	"hypothetical_protein_OCBIM_22031903mg,_partial_[Octopus_bimaculoides]"
473	1,03E-64	0,590800028	0,743	0,504	8,16E-61	4	XP-029647963.1	UnnamedSample_HQ_transcript-63	XP-029647963.1-like_[Octopus_vulgaris]
474	2,62E-64	0,511174835	0,411	0,185	2,08E-60	4	XP-029638975.1	UnnamedSample_HQ_transcript-603	Krueppel-like_factor_10_isoform_X1_[Octopus_vulgaris]
475	3,96E-64	0,53229473	0,482	0,241	3,15E-60	4	XP-025113117.1	UnnamedSample_HQ_transcript-30821	proteasome_subunit_beta_type-7-like_[Pomacea_canaliculata]
476	4,40E-64	0,51661603	0,364	0,154	3,50E-60	4	XP-029641970.1	UnnamedSample_HQ_transcript-23677	uncharacterized_protein_LOC115216627_[Octopus_vulgaris]
477	7,11E-63	0,496468943	0,615	0,349	5,65E-59	4	KOF85702.1	UnnamedSample_HQ_transcript-31965	hypothetical_protein_OCBIM_22019906mg_[Octopus_bimaculoides]
478	4,80E-62	0,478400314	0,267	0,098	3,81E-58	4	XP-029633411.1	UnnamedSample_HQ_transcript-465	neurexin-4-like_[Octopus_vulgaris]
479	1,93E-60	0,51542694	0,462	0,233	1,54E-56	4	XP-029637756.1	UnnamedSample_HQ_transcript-31665	translocon-associated_protein_subunit_beta-like_[Octopus_vulgaris]
480	2,25E-59	0,424943091	0,788	0,565	1,79E-55	4	XP-014769981.1	UnnamedSample_HQ_transcript-27864	PREDICTED:_transcription_factor_BTF3_homolog_4-like_[Octopus_bimaculoides]
481	3,21E-57	0,511968442	0,405	0,194	2,56E-53	4	AHJ09887.1	UnnamedSample_HQ_transcript-31627	copper_zinc_superoxide_dismutase_[Sepiella_maindroni]
482	3,73E-56	0,592884231	0,315	0,136	2,96E-52	4	XP-014779569.1	UnnamedSample_HQ_transcript-17010	PREDICTED:_early_growth_response_protein_1-B-like_[Octopus_bimaculoides]
483	4,52E-55	0,462532195	0,773	0,547	3,59E-51	4	unknown-591	UnnamedSample_HQ_transcript-31169	gene_id_unknown-591_transcript_id_unknown-591
484	1,42E-53	0,45785546	0,712	0,474	1,13E-49	4	XP-014777908.1	UnnamedSample_HQ_transcript-15494	PREDICTED:_somatomedin-B_and_thrombospondin_type-1_domain-containing_protein-like_[Octopus_bimaculoides]
485	1,89E-53	0,465784623	0,503	0,274	1,50E-49	4	rp-XP-014788793.1	UnnamedSample_HQ_transcript-30858	PREDICTED:_ribosome_biogenesis_protein_NSA2_homolog_isoform_X1_[Octopus_bimaculoides]
486	1,04E-50	0,463175087	0,438	0,227	8,27E-47	4	XP-029633393.1	UnnamedSample_HQ_transcript-31345	peptidyl-prolyl_cis-trans_isomerase_B-like_isoform_X1_[Octopus_vulgaris]
487	3,94E-50	0,47995289	0,559	0,334	3,13E-46	4	XP-029647964.1	b628a97-path0	collagen_alpha-1(IV)_chain-like_[Octopus_vulgaris]
488	7,15E-49	0,497464812	0,541	0,318	5,68E-45	4	XP-014768778.1	UnnamedSample_HQ_transcript-15086	PREDICTED:_transcription_factor_AP-1-like_[Octopus_bimaculoides]
489	2,79E-46	0,563172999	0,418	0,227	2,22E-42	4	XP-012946540.1	UnnamedSample_HQ_transcript-14257	PREDICTED:_papilin-like_[Aplysia_californica]
490	4,23E-46	0,437635347	0,288	0,126	3,36E-42	4	XP-006342371.1	b2db9f8-path0	PREDICTED:_uncharacterized_protein_LOC102604140_isoform_X1_[Solanum_tuberosum]
491	3,22E-44	0,42828529	0,413	0,212	2,56E-40	4	KOF80065.1	UnnamedSample_HQ_transcript-21622	hypothetical_protein_OCBIM_22028484mg_[Octopus_bimaculoides]
492	9,98E-44	0,46557128	0,267	0,119	7,93E-40	4	KOF71654.1	UnnamedSample_HQ_transcript-1690	hypothetical_protein_OCBIM_22000758mg_[Octopus_bimaculoides]
493	1,75E-42	0,439415368	0,255	0,111	1,39E-38	4	XP-029649446.1	UnnamedSample_HQ_transcript-12204	hexokinase-2-like_[Octopus_vulgaris]
494	1,78E-42	0,466641261	0,283	0,13	1,41E-38	4	XP-029655223.1	b157890-path0	myophilin-like_[Octopus_vulgaris]
495	7,30E-37	0,626609821	0,337	0,181	5,80E-33	4	XP-029646050.1	UnnamedSample_HQ_transcript-7173	heat_shock_70_kDa_protein-like_[Octopus_vulgaris]
496	3,72E-291	1,100832298	0,674	0,204	2,96E-287	5	XP-022304382.1	UnnamedSample_HQ_transcript-19273	CUGBP_Elav-like_family_member_3-B_isoform_X9_[Crassostrea_virginica]
497	1,05E-264	0,740976917	0,999	0,975	8,33E-261	5	unknown-83	b640a33-path0	gene_id_unknown-83_transcript_id_unknown-83
498	4,34E-261	1,128906526	0,846	0,418	3,45E-257	5	XP-029650404.1	UnnamedSample_HQ_transcript-31373	glutathione_S-transferase_Mu_3-like_[Octopus_vulgaris]
499	1,27E-221	0,601952669	1	0,964	1,01E-217	5	unknown-148	bf266db-path0	gene_id_unknown-148_transcript_id_unknown-148
500	1,28E-201	0,687095499	0,992	0,786	1,02E-197	5	XP-008398737.1	UnnamedSample_HQ_transcript-31657	PREDICTED:_thymosin_beta-12-like_[Poecilia_reticulata]
501	4,45E-186	0,889857028	0,56	0,187	3,53E-182	5	XP-029651535.1	UnnamedSample_HQ_transcript-8969	tRNA_pseudouridine(38/39)_synthase-like_[Octopus_vulgaris]
502	4,89E-184	0,928330052	0,788	0,403	3,89E-180	5	XP-014774385.1	ba89bb6-path1	"PREDICTED:_KH_domain-containing,_RNA-binding,_signal_transduction-associated_protein_2-like_isoform_X2_[Octopus_bimaculoides]"
503	3,58E-181	0,820351764	0,843	0,46	2,85E-177	5	XP-014770176.1	b231f21-path0	PREDICTED:_nucleolin-like_isoform_X2_[Octopus_bimaculoides]
504	3,88E-180	0,930180919	0,547	0,188	3,08E-176	5	XP-014767938.1	b8a1675-path0	PREDICTED:_transcriptional_regulator_ATRX-like_[Octopus_bimaculoides]
505	1,22E-179	0,805443699	0,883	0,522	9,66E-176	5	XP-029650261.1	UnnamedSample_HQ_transcript-20069	uncharacterized_protein_LOC115223720_[Octopus_vulgaris]
506	3,46E-179	0,754596146	0,982	0,85	2,75E-175	5	XP-014772004.1	b06f488-path14	PREDICTED:_high_mobility_group-T_protein-like_[Octopus_bimaculoides]
507	4,49E-178	0,883404934	0,691	0,287	3,57E-174	5	XP-029647904.1	UnnamedSample_HQ_transcript-1640	uncharacterized_protein_LOC115221811_[Octopus_vulgaris]
508	7,55E-161	1,072023593	0,697	0,343	6,00E-157	5	XP-014783847.1	b7c89d1-path0	PREDICTED:_transcriptional_repressor_scratch_2-like_[Octopus_bimaculoides]
509	4,81E-156	0,656060465	0,936	0,66	3,83E-152	5	XP-014776436.1	ba1148e-path0	PREDICTED:_chromobox_protein_homolog_1-like_isoform_X1_[Octopus_bimaculoides]
510	1,61E-155	0,830976503	0,628	0,261	1,28E-151	5	XP-029644716.1	UnnamedSample_HQ_transcript-1974	uncharacterized_protein_LOC115218876_[Octopus_vulgaris]
511	2,13E-149	0,648880106	0,938	0,717	1,70E-145	5	KXS13008.1	b6168a5-path0	actin_depolymerizing_protein_[Gonapodya_prolifera_JEL478]
512	6,69E-149	0,624021363	0,933	0,675	5,32E-145	5	VDP11285.1	bfec64c-path0	unnamed_protein_product_[Onchocerca_flexuosa]
513	5,06E-145	0,780376651	0,577	0,221	4,02E-141	5	XP-014771239.1	UnnamedSample_HQ_transcript-19814	PREDICTED:_caspase-2-like_[Octopus_bimaculoides]
514	3,80E-143	0,574775385	0,971	0,775	3,02E-139	5	XP-029648445.1	be646b0-path0	NADPH-dependent_methylglyoxal_reductase_GRE2-like_[Octopus_vulgaris]
515	8,68E-142	0,612745286	0,932	0,705	6,90E-138	5	XP-014783700.1	UnnamedSample_HQ_transcript-14422	PREDICTED:_guanine_nucleotide-binding_protein_subunit_beta_isoform_X1_[Octopus_bimaculoides]
516	4,44E-140	0,527818761	0,992	0,805	3,53E-136	5	XP-014767548.1	b59b4f1-path1	PREDICTED:_ELAV-like_protein_4_[Octopus_bimaculoides]
517	1,02E-137	0,809577011	0,559	0,224	8,11E-134	5	XP-029514303.1	UnnamedSample_HQ_transcript-31108	SH3_domain-binding_glutamic_acid-rich-like_protein_3_[Oncorhynchus_nerka]
518	2,69E-135	0,787701169	0,526	0,199	2,14E-131	5	unknown-595	UnnamedSample_HQ_transcript-25615	gene_id_unknown-595_transcript_id_unknown-595
519	1,30E-132	0,754121684	0,747	0,407	1,04E-128	5	XP-029640266.1	bf66ab4-path0	DNA_topoisomerase_2-alpha-like_isoform_X1_[Octopus_vulgaris]
520	7,85E-130	0,720154365	0,382	0,116	6,24E-126	5	RHZ52494.1	UnnamedSample_HQ_transcript-31586	hypothetical_protein_CDV55_101812_[Aspergillus_turcosus]
521	1,78E-128	0,70436892	0,754	0,4	1,42E-124	5	XP-022342007.1	UnnamedSample_HQ_transcript-29862	coactosin-like_protein_[Crassostrea_virginica]
522	1,37E-124	0,770210767	0,718	0,39	1,09E-120	5	XP-029644159.1	b8a1675-path1	transcriptional_regulator_ATRX-like_[Octopus_vulgaris]
523	5,30E-118	0,738625888	0,557	0,241	4,21E-114	5	XP-014770851.1	bb291b8-path1	PREDICTED:_coronin-1C-like_[Octopus_bimaculoides]
524	2,72E-113	0,561329231	0,925	0,694	2,16E-109	5	XP-029651341.1	b34ddb4-path1	chromodomain-helicase-DNA-binding_protein_4-like_isoform_X14_[Octopus_vulgaris]
525	1,35E-111	0,72559564	0,547	0,24	1,08E-107	5	XP-029642528.1	b268f45-path0	RNA-binding_protein_lark-like_[Octopus_vulgaris]
526	1,07E-108	0,679443275	0,571	0,257	8,54E-105	5	XP-029658229.1	bf30b0c-path0	disco-interacting_protein_2_homolog_C-like_isoform_X9_[Octopus_vulgaris]
527	1,95E-108	0,685396284	0,5	0,201	1,55E-104	5	XP-029639268.1	UnnamedSample_HQ_transcript-23012	glutamic_acid-rich_protein-like_[Octopus_vulgaris]
528	6,10E-107	0,553773068	0,886	0,631	4,85E-103	5	XP-029642286.1	b15b4f8-path2	protein_PRRC2C-like_isoform_X1_[Octopus_vulgaris]
529	7,65E-107	0,537675898	0,953	0,737	6,08E-103	5	KOF85817.1	UnnamedSample_HQ_transcript-11451	hypothetical_protein_OCBIM_22019696mg_[Octopus_bimaculoides]
530	1,23E-104	0,628754795	0,294	0,084	9,79E-101	5	XP-014769781.1	UnnamedSample_HQ_transcript-5806	PREDICTED:_serine/threonine-protein_kinase_DCLK1-like_isoform_X1_[Octopus_bimaculoides]
531	4,37E-104	0,660115521	0,436	0,164	3,47E-100	5	XP-014773875.1	UnnamedSample_HQ_transcript-9569	PREDICTED:_double-stranded_RNA-specific_adenosine_deaminase-like_isoform_X1_[Octopus_bimaculoides]
532	5,27E-104	0,588492959	0,825	0,53	4,19E-100	5	XP-014788749.1	UnnamedSample_HQ_transcript-20350	PREDICTED:_rho_GDP-dissociation_inhibitor_1-like_isoform_X2_[Octopus_bimaculoides]
533	5,34E-104	0,675331537	0,422	0,158	4,25E-100	5	XP-029651045.1	UnnamedSample_HQ_transcript-22257	growth_factor_receptor-bound_protein_2-like_[Octopus_vulgaris]
534	1,11E-103	0,619773536	0,773	0,459	8,82E-100	5	XP-014786157.1	b01bb1f-path0	PREDICTED:_glyceraldehyde-3-phosphate_dehydrogenase-like_isoform_X1_[Octopus_bimaculoides]
535	3,36E-103	0,709937779	0,585	0,281	2,67E-99	5	mt-XP-014774523.1	UnnamedSample_HQ_transcript-31839	"PREDICTED:_ATPase_inhibitor_mai-2,_mitochondrial-like_isoform_X2_[Octopus_bimaculoides]"
536	1,31E-99	0,682852253	0,474	0,197	1,04E-95	5	XP-029640548.1	b2f6eaf-path0	microtubule-associated_protein_futsch-like_isoform_X3_[Octopus_vulgaris]
537	1,58E-99	0,630598251	0,486	0,196	1,25E-95	5	unknown-590	UnnamedSample_HQ_transcript-29806	gene_id_unknown-590_transcript_id_unknown-590
538	1,09E-97	0,654995194	0,545	0,249	8,62E-94	5	XP-029642629.1	UnnamedSample_HQ_transcript-37	poly_[ADP-ribose]_polymerase_tankyrase-like_isoform_X2_[Octopus_vulgaris]
539	1,95E-97	0,632230573	0,573	0,267	1,55E-93	5	XP-029642661.1	UnnamedSample_HQ_transcript-31536	peptidyl-prolyl_cis-trans_isomerase_FKBP2-like_[Octopus_vulgaris]
540	9,96E-97	0,674201368	0,559	0,267	7,92E-93	5	XP-014771398.1	b0b6a50-path0	PREDICTED:_heterochromatin_protein_1-like_[Octopus_bimaculoides]
541	2,39E-96	0,667563584	0,533	0,24	1,90E-92	5	XP-029653145.1	b206216-path0	uncharacterized_protein_LOC115226296_isoform_X1_[Octopus_vulgaris]
542	2,03E-91	0,639211038	0,366	0,133	1,62E-87	5	XP-029639309.1	UnnamedSample_HQ_transcript-15102	coronin-7-like_[Octopus_vulgaris]
543	3,93E-91	0,623864218	0,427	0,168	3,13E-87	5	XP-014774493.1	UnnamedSample_HQ_transcript-26918	PREDICTED:_ras-related_protein_Rab-39B-like_[Octopus_bimaculoides]
544	5,10E-90	0,59942171	0,623	0,32	4,05E-86	5	XP-014770338.1	be1bfee-path0	PREDICTED:_E3_ubiquitin-protein_ligase_CBL-B-like_isoform_X2_[Octopus_bimaculoides]
545	9,68E-90	0,633505959	0,434	0,177	7,69E-86	5	XP-029642773.1	bc08c8b-path0	dual_specificity_tyrosine-phosphorylation-regulated_kinase_mbk-2-like_[Octopus_vulgaris]
546	1,05E-89	0,649188315	0,924	0,775	8,34E-86	5	XP-029651632.1	UnnamedSample_HQ_transcript-31765	uncharacterized_protein_LOC115224833_[Octopus_vulgaris]
547	3,10E-89	0,545814982	0,817	0,548	2,46E-85	5	XP-029646681.1	bb8c4c7-path0	TAR_DNA-binding_protein_43-like_isoform_X1_[Octopus_vulgaris]
548	6,63E-89	0,57489658	0,282	0,088	5,27E-85	5	XP-029647227.1	UnnamedSample_HQ_transcript-25665	ralA-binding_protein_1-like_[Octopus_vulgaris]
549	1,22E-88	0,606994723	0,626	0,333	9,73E-85	5	mt-XP-014781974.1	b33eed7-path0	"PREDICTED:_DNA_topoisomerase_I,_mitochondrial-like_isoform_X2_[Octopus_bimaculoides]"
550	8,53E-88	0,638889978	0,395	0,155	6,78E-84	5	XP-029643694.1	UnnamedSample_HQ_transcript-22397	triosephosphate_isomerase_B-like_[Octopus_vulgaris]
551	1,81E-83	0,635924542	0,499	0,233	1,44E-79	5	KOF96935.1	bf9b918-path0	hypothetical_protein_OCBIM_22032810mg_[Octopus_bimaculoides]
552	5,14E-83	0,582636654	0,685	0,399	4,09E-79	5	XP-014774940.1	baa20e4-path0	PREDICTED:_dnaJ_homolog_subfamily_B_member_6-like_isoform_X1_[Octopus_bimaculoides]
553	2,28E-82	0,560199346	0,284	0,092	1,81E-78	5	XP-014772799.1	UnnamedSample_HQ_transcript-25484	PREDICTED:_cyclin-dependent_kinase_5_activator_1-like_[Octopus_bimaculoides]
554	5,01E-80	0,582909703	0,68	0,4	3,98E-76	5	XP-014785483.1	b9c2d2c-path0	PREDICTED:_14-3-3_protein_zeta/delta-like_[Octopus_bimaculoides]
555	1,44E-78	0,574674328	0,325	0,119	1,15E-74	5	XP-021348332.1	UnnamedSample_HQ_transcript-2682	heat_shock_70_kDa_protein_12A-like_[Mizuhopecten_yessoensis]
556	8,68E-77	0,584626998	0,643	0,368	6,90E-73	5	unknown-251	UnnamedSample_HQ_transcript-25622	gene_id_unknown-251_transcript_id_unknown-251
557	2,17E-75	0,643921896	0,45	0,21	1,72E-71	5	XP-029645164.1	UnnamedSample_HQ_transcript-19434	zinc_finger_protein_184-like_[Octopus_vulgaris]
558	3,05E-74	0,592643417	0,506	0,247	2,42E-70	5	O02654.1	b9505af-path0	RecName:_Full=Enolase_AltName:_Full=2-phospho-D-glycerate_hydro-lyase_AltName:_Full=2-phosphoglycerate_dehydratase_[Doryteuthis_pealeii]
559	3,39E-72	0,577482202	0,479	0,224	2,70E-68	5	XP-014791310.1	b02c028-path1	PREDICTED:_guanine_nucleotide-binding_protein_subunit_gamma-1-like_isoform_X1_[Octopus_bimaculoides]
560	5,77E-72	0,56370305	0,397	0,171	4,59E-68	5	XP-029639133.1	b26ddad-path0	liprin-alpha-1-like_isoform_X3_[Octopus_vulgaris]
561	3,82E-71	0,519472925	0,601	0,324	3,03E-67	5	unknown-528	UnnamedSample_HQ_transcript-18280	gene_id_unknown-528_transcript_id_unknown-528
562	4,57E-71	0,863498493	0,456	0,223	3,63E-67	5	XP-014768024.1	bac138f-path0	PREDICTED:_BTB/POZ_domain-containing_protein_kctd15-like_[Octopus_bimaculoides]
563	6,43E-70	0,56317171	0,561	0,302	5,11E-66	5	XP-014789249.1	bcdaf5d-path2	PREDICTED:_myelin_expression_factor_2-like_isoform_X2_[Octopus_bimaculoides]
564	3,17E-67	0,540682232	0,404	0,182	2,52E-63	5	KOF63926.1	UnnamedSample_HQ_transcript-1831	"hypothetical_protein_OCBIM_22018171mg,_partial_[Octopus_bimaculoides]"
565	1,36E-66	0,523498362	0,512	0,258	1,08E-62	5	XP-029633047.1	UnnamedSample_HQ_transcript-25366	helicase_ARIP4-like_[Octopus_vulgaris]
566	1,45E-66	0,511487858	0,268	0,096	1,16E-62	5	XP-029653791.1	b7518ad-path0	"uncharacterized_protein_LOC115226977,_partial_[Octopus_vulgaris]"
567	3,27E-66	0,551863786	0,64	0,378	2,60E-62	5	unknown-637	UnnamedSample_HQ_transcript-25777	gene_id_unknown-637_transcript_id_unknown-637
568	1,13E-65	0,534538335	0,586	0,324	8,97E-62	5	XP-029641150.1	b1c139d-path0	uncharacterized_protein_LOC115215926_[Octopus_vulgaris]
569	4,54E-65	0,532193438	0,399	0,181	3,61E-61	5	XP-014779768.1	UnnamedSample_HQ_transcript-12678	PREDICTED:_E3_ubiquitin-protein_ligase_Bre1-like_isoform_X1_[Octopus_bimaculoides]
570	4,96E-65	0,532435567	0,447	0,214	3,94E-61	5	XP-029646860.1	UnnamedSample_HQ_transcript-7818	scaffold_attachment_factor_B1-like_isoform_X1_[Octopus_vulgaris]
571	7,15E-65	0,530774839	0,437	0,205	5,68E-61	5	XP-014775199.1	b762254-path0	PREDICTED:_serine-rich_adhesin_for_platelets-like_[Octopus_bimaculoides]
572	9,01E-65	0,52161268	0,344	0,142	7,16E-61	5	XP-029652923.1	UnnamedSample_HQ_transcript-3803	CAP-Gly_domain-containing_linker_protein_1-like_isoform_X2_[Octopus_vulgaris]
573	9,31E-65	0,535977193	0,539	0,287	7,40E-61	5	XP-029643825.1	UnnamedSample_HQ_transcript-31855	proteasome_maturation_protein-like_[Octopus_vulgaris]
574	1,22E-64	0,540047322	0,331	0,135	9,69E-61	5	XP-029641827.1	b6637c4-path0	misshapen-like_kinase_1_isoform_X7_[Octopus_vulgaris]
575	2,90E-64	0,550326232	0,361	0,157	2,31E-60	5	XP-014781761.1	UnnamedSample_HQ_transcript-14900	PREDICTED:_microtubule-associated_protein_futsch-like_[Octopus_bimaculoides]
576	3,35E-63	0,502790812	0,323	0,13	2,67E-59	5	XP-014784726.1	UnnamedSample_HQ_transcript-27435	PREDICTED:_uncharacterized_protein_LOC106879599_[Octopus_bimaculoides]
577	3,37E-62	0,485963453	0,352	0,148	2,68E-58	5	XP-014787647.1	UnnamedSample_HQ_transcript-7048	PREDICTED:_NAD-dependent_protein_deacetylase_sirtuin-1-like_[Octopus_bimaculoides]
578	8,78E-62	0,528527816	0,283	0,109	6,98E-58	5	XP-029638515.1	UnnamedSample_HQ_transcript-3348	uncharacterized_protein_LOC115213796_[Octopus_vulgaris]
579	2,10E-61	0,504151724	0,434	0,207	1,67E-57	5	XP-029652269.1	b77d8d9-path0	nucleolin-like_isoform_X4_[Octopus_vulgaris]
580	2,26E-61	0,606527299	0,354	0,157	1,80E-57	5	XP-029651542.1	UnnamedSample_HQ_transcript-31161	protein/nucleic_acid_deglycase_DJ-1-like_[Octopus_vulgaris]
581	2,93E-60	0,495810575	0,57	0,316	2,33E-56	5	XP-014780544.1	UnnamedSample_HQ_transcript-24342	PREDICTED:_UPF0472_protein_C16orf72_homolog_[Octopus_bimaculoides]
582	4,90E-60	0,517613796	0,364	0,161	3,89E-56	5	XP-014767573.1	bb6c0df-path0	PREDICTED:_zinc_finger_protein_ubi-d4-like_isoform_X2_[Octopus_bimaculoides]
583	1,84E-59	0,487720871	0,488	0,248	1,47E-55	5	XP-029636636.1	b860edb-path0	tyrosine-protein_phosphatase_99A-like_isoform_X1_[Octopus_vulgaris]
584	8,96E-59	0,530130867	0,452	0,229	7,12E-55	5	XP-029653223.1	bdb1623-path0	cdc42-interacting_protein_4_homolog_[Octopus_vulgaris]
585	1,32E-57	0,51839722	0,609	0,363	1,05E-53	5	XP-029640735.1	b20ad96-path0	tyrosine-protein_phosphatase_Lar-like_isoform_X8_[Octopus_vulgaris]
586	1,51E-57	0,486477957	0,51	0,269	1,20E-53	5	XP-014773755.1	UnnamedSample_HQ_transcript-3420	PREDICTED:_zinc_finger_MIZ_domain-containing_protein_1-like_isoform_X2_[Octopus_bimaculoides]
587	4,42E-55	0,487024537	0,311	0,129	3,52E-51	5	XP-014786664.1	b5a879c-path0	PREDICTED:_protein_kinase_C_delta_type-like_[Octopus_bimaculoides]
588	6,56E-54	0,485556612	0,474	0,248	5,22E-50	5	XP-014776380.1	b8b92b3-path0	PREDICTED:_F-box-like/WD_repeat-containing_protein_TBL1X_[Octopus_bimaculoides]
589	3,61E-53	0,492006433	0,468	0,249	2,87E-49	5	XP-014777811.1	UnnamedSample_HQ_transcript-25387	PREDICTED:_eukaryotic_translation_initiation_factor_3_subunit_F-like_[Octopus_bimaculoides]
590	7,12E-52	0,552924804	0,531	0,303	5,66E-48	5	XP-029647539.1	b849d8b-path0	TOX_high_mobility_group_box_family_member_4-like_isoform_X1_[Octopus_vulgaris]
591	4,67E-49	0,550206077	0,536	0,313	3,71E-45	5	unknown-212	b438f10-path0	gene_id_unknown-212_transcript_id_unknown-212
592	1,73E-46	0,743685561	0,357	0,184	1,38E-42	5	XP-029654249.1	baaad1e-path0	nuclear_receptor_subfamily_2_group_F_member_1-A-like_[Octopus_vulgaris]
593	2,04E-38	0,523304601	0,309	0,155	1,62E-34	5	XP-025080744.1	bfdc7f3-path0	ephrin_type-B_receptor_1-B-like_isoform_X1_[Pomacea_canaliculata]
594	5,03E-38	0,566844897	0,566	0,384	4,00E-34	5	unknown-400	UnnamedSample_HQ_transcript-31553	gene_id_unknown-400_transcript_id_unknown-400
595	1,06E-17	0,502262927	0,332	0,221	8,41E-14	5	XP-029654274.1	bf27063-path0	LIM/homeobox_protein_Lhx1-like_[Octopus_vulgaris]
596	6,94E-187	1,171722482	0,837	0,505	5,52E-183	6	ALM01448.1	bff281f-path3	ColAb_[Sepia_pharaonis]
597	8,39E-151	0,872314643	0,76	0,416	6,67E-147	6	ALM01449.1	b7d21f6-path1	ColAa_[Sepia_pharaonis]
598	3,28E-149	0,860993018	0,744	0,385	2,61E-145	6	KFD59669.1	bec54a1-path78	"hypothetical_protein_M514_28150,_partial_[Trichuris_suis]"
599	5,39E-147	0,429134278	0,998	0,998	4,29E-143	6	YP-006234069.1	x	x
600	2,67E-140	0,92172607	0,648	0,316	2,12E-136	6	unknown-797	UnnamedSample_HQ_transcript-26094	gene_id_unknown-797_transcript_id_unknown-797
601	2,07E-126	0,942579645	0,571	0,269	1,64E-122	6	unknown-666	UnnamedSample_HQ_transcript-30870	gene_id_unknown-666_transcript_id_unknown-666
602	1,79E-120	0,414004587	0,992	0,984	1,43E-116	6	NP-062845.1	UnnamedSample_HQ_transcript-30614	ATP_synthase_F0_subunit_6_[Heterololigo_bleekeri]
603	8,52E-108	0,81010801	0,601	0,311	6,77E-104	6	XP-029640532.1	bf17eab-path0	collagen_alpha-1(I)_chain-like_[Octopus_vulgaris]
604	8,96E-106	0,705431952	0,577	0,273	7,12E-102	6	P24603.1	UnnamedSample_HQ_transcript-4852	RecName:_Full=Rhodopsin_[Loligo_forbesii]
605	9,30E-104	0,372247145	0,998	0,997	7,39E-100	6	YP-006234071.1	x	x
606	2,17E-90	0,453382955	0,943	0,88	1,73E-86	6	unknown-425	UnnamedSample_HQ_transcript-31561	gene_id_unknown-425_transcript_id_unknown-425
607	1,27E-85	0,309168088	1	1	1,01E-81	6	NP-062835.1	UnnamedSample_HQ_transcript-5301	cytochrome_b_[Heterololigo_bleekeri]
608	1,96E-82	0,315997834	1	1	1,55E-78	6	CAM36311.1	UnnamedSample_HQ_transcript-26121	hypothetical_protein_[Thermobia_domestica]
609	7,05E-77	0,354235741	0,986	0,951	5,60E-73	6	YP-002971000.1	x	x
610	6,45E-73	0,316597279	0,997	0,989	5,12E-69	6	XP-029651715.1	UnnamedSample_HQ_transcript-14489	ciliogenesis_and_planar_polarity_effector_2-like_[Octopus_vulgaris]
611	1,00E-61	0,464701489	0,943	0,92	7,95E-58	6	CDW75723.1	bec54a1-path9	UNKNOWN_[Stylonychia_lemnae]
612	1,67E-61	0,875470595	0,378	0,185	1,33E-57	6	XP-014767543.1	bd13a30-path3	PREDICTED:_uncharacterized_protein_LOC106867244_[Octopus_bimaculoides]
613	2,12E-61	0,259637657	0,997	0,989	1,68E-57	6	YP-006234063.1	x	x
614	2,26E-58	0,754298487	0,514	0,318	1,80E-54	6	unknown-694	UnnamedSample_HQ_transcript-24771	gene_id_unknown-694_transcript_id_unknown-694
615	7,05E-55	0,577636807	0,68	0,524	5,61E-51	6	KOF96901.1	b2cf0b8-path1	hypothetical_protein_OCBIM_22032899mg_[Octopus_bimaculoides]
616	7,50E-52	0,472830642	0,914	0,872	5,96E-48	6	unknown-201	bec54a1-path89	gene_id_unknown-201_transcript_id_unknown-201
617	1,02E-46	0,748731873	0,274	0,132	8,09E-43	6	unknown-339	UnnamedSample_HQ_transcript-13555	gene_id_unknown-339_transcript_id_unknown-339
618	5,25E-42	0,362472188	0,809	0,762	4,18E-38	6	unknown-226	UnnamedSample_HQ_transcript-29854	gene_id_unknown-226_transcript_id_unknown-226
619	2,14E-41	0,287875151	0,961	0,943	1,70E-37	6	unknown-588	UnnamedSample_HQ_transcript-3696	gene_id_unknown-588_transcript_id_unknown-588
620	2,89E-41	0,556127828	0,507	0,37	2,30E-37	6	XP-022306667.1	bbbe273-path0	cathepsin_L1-like_[Crassostrea_virginica]
621	3,10E-39	0,320952644	0,862	0,832	2,47E-35	6	XP-014777420.1	UnnamedSample_HQ_transcript-15726	PREDICTED:_sideroflexin-5-like_[Octopus_bimaculoides]
622	3,23E-37	0,472605792	0,602	0,486	2,57E-33	6	unknown-830	UnnamedSample_HQ_transcript-29539	gene_id_unknown-830_transcript_id_unknown-830
623	6,13E-37	0,2759703	0,92	0,899	4,87E-33	6	XP-029645637.1	bdb9cb0-path3	migration_and_invasion_enhancer_1-like_[Octopus_vulgaris]
624	1,35E-35	0,403574644	0,657	0,555	1,07E-31	6	XP-014769416.1	b827e51-path0	PREDICTED:_programmed_cell_death_protein_4-like_[Octopus_bimaculoides]
625	4,76E-35	0,490259324	0,503	0,349	3,78E-31	6	XP-029636241.1	b0f8d75-path2	peptidyl-prolyl_cis-trans_isomerase_B-like_[Octopus_vulgaris]
626	2,54E-32	0,635332334	0,298	0,169	2,02E-28	6	unknown-396	UnnamedSample_HQ_transcript-31845	gene_id_unknown-396_transcript_id_unknown-396
627	1,03E-31	0,584973648	0,263	0,143	8,19E-28	6	XP-029655372.1	UnnamedSample_HQ_transcript-16896	laminin_subunit_alpha-like_[Octopus_vulgaris]
628	6,01E-31	0,488362895	0,424	0,289	4,78E-27	6	XP-013389351.1	b0362ed-path0	heme-binding_protein_2-like_[Lingula_anatina]
629	1,12E-30	0,328371844	0,797	0,766	8,93E-27	6	unknown-72	bcf21d9-path0	gene_id_unknown-72_transcript_id_unknown-72
630	8,94E-30	0,383490622	0,663	0,594	7,11E-26	6	KOF86060.1	UnnamedSample_HQ_transcript-28694	hypothetical_protein_OCBIM_22019283mg_[Octopus_bimaculoides]
631	2,34E-27	0,435568919	0,495	0,387	1,86E-23	6	XP-029633601.1	UnnamedSample_HQ_transcript-16629	phospholipid_phosphatase-related_protein_type_1-like_[Octopus_vulgaris]
632	2,57E-27	0,507180363	0,478	0,374	2,04E-23	6	CDS20307.1	b9d1a26-path12	hypothetical_protein_EgrG_000335800_[Echinococcus_granulosus]
633	3,67E-27	0,470596081	0,447	0,332	2,92E-23	6	unknown-710	UnnamedSample_HQ_transcript-31986	gene_id_unknown-710_transcript_id_unknown-710
634	6,60E-26	0,261910583	0,781	0,738	5,25E-22	6	unknown-285	UnnamedSample_HQ_transcript-26654	gene_id_unknown-285_transcript_id_unknown-285
635	6,84E-26	0,444637447	0,397	0,277	5,43E-22	6	KOF72431.1	bb1ff66-path3	hypothetical_protein_OCBIM_22039448mg_[Octopus_bimaculoides]
636	6,39E-25	0,355830923	0,622	0,568	5,08E-21	6	unknown-344	UnnamedSample_HQ_transcript-29182	gene_id_unknown-344_transcript_id_unknown-344
637	9,13E-24	0,275598706	0,774	0,773	7,26E-20	6	XP-012936567.1	UnnamedSample_HQ_transcript-15837	PREDICTED:_uncharacterized_protein_LOC101848036_[Aplysia_californica]
638	8,40E-22	0,560612276	0,26	0,164	6,67E-18	6	unknown-47	b3719d3-path0	gene_id_unknown-47_transcript_id_unknown-47
639	1,12E-21	0,382801951	0,457	0,352	8,93E-18	6	XP-029636609.1	UnnamedSample_HQ_transcript-16490	uncharacterized_protein_LOC115211975_[Octopus_vulgaris]
640	1,14E-21	0,298800549	0,703	0,67	9,04E-18	6	unknown-660	UnnamedSample_HQ_transcript-26000	gene_id_unknown-660_transcript_id_unknown-660
641	1,93E-21	0,253817361	0,837	0,844	1,53E-17	6	mt-XP-029649921.1	UnnamedSample_HQ_transcript-13578	"kynurenine/alpha-aminoadipate_aminotransferase,_mitochondrial-like_isoform_X1_[Octopus_vulgaris]"
642	5,58E-21	0,509135505	0,251	0,156	4,44E-17	6	unknown-284	UnnamedSample_HQ_transcript-26720	gene_id_unknown-284_transcript_id_unknown-284
643	2,56E-19	0,473275979	0,296	0,201	2,03E-15	6	unknown-705	UnnamedSample_HQ_transcript-28000	gene_id_unknown-705_transcript_id_unknown-705
644	4,70E-19	0,523130259	0,326	0,239	3,74E-15	6	XP-014790533.1	b2cf0b8-path0	"PREDICTED:_zinc_finger_protein_36,_C3H1_type-like_2_[Octopus_bimaculoides]"
645	5,23E-17	0,455778438	0,317	0,233	4,16E-13	6	XP-029642224.1	b657724-path0	fibroblast_growth_factor_receptor_1-like_[Octopus_vulgaris]
646	1,53E-16	0,275325542	0,667	0,656	1,22E-12	6	unknown-438	UnnamedSample_HQ_transcript-30207	gene_id_unknown-438_transcript_id_unknown-438
647	1,96E-16	0,45399015	0,408	0,341	1,55E-12	6	OCT96588.1	b5d7173-path4	"hypothetical_protein_XELAEV_18008795mg,_partial_[Xenopus_laevis]"
648	3,12E-16	0,414353655	0,419	0,337	2,48E-12	6	unknown-443	UnnamedSample_HQ_transcript-30429	gene_id_unknown-443_transcript_id_unknown-443
649	1,71E-15	0,463356104	0,333	0,261	1,36E-11	6	ELT98378.1	UnnamedSample_HQ_transcript-30958	hypothetical_protein_CAPTEDRAFT_123871_[Capitella_teleta]
650	3,01E-15	0,356564654	0,328	0,24	2,40E-11	6	XP-029648740.1	b59c35c-path0	nidogen-1-like_isoform_X1_[Octopus_vulgaris]
651	3,05E-15	0,339918894	0,519	0,479	2,42E-11	6	KXJ12892.1	UnnamedSample_HQ_transcript-22284	putative_uncharacterized_transposon-derived_protein_F52C9.6_[Exaiptasia_pallida]
652	7,84E-15	0,314122484	0,44	0,37	6,23E-11	6	unknown-409	UnnamedSample_HQ_transcript-23959	gene_id_unknown-409_transcript_id_unknown-409
653	2,34E-13	0,281817126	0,626	0,632	1,86E-09	6	XP-014786276.1	UnnamedSample_HQ_transcript-8076	PREDICTED:_fucose-1-phosphate_guanylyltransferase-like_isoform_X1_[Octopus_bimaculoides]
654	7,53E-13	0,284733683	0,544	0,515	5,99E-09	6	XP-014788166.1	UnnamedSample_HQ_transcript-21349	PREDICTED:_cornifelin_homolog_[Octopus_bimaculoides]
655	1,86E-12	0,290251887	0,436	0,368	1,48E-08	6	XP-029651505.1	b578a03-path0	inactive_tyrosine-protein_kinase_transmembrane_receptor_ROR1-like_isoform_X1_[Octopus_vulgaris]
656	5,74E-12	0,273028017	0,583	0,585	4,56E-08	6	XP-029647232.1	UnnamedSample_HQ_transcript-9549	N-alpha-acetyltransferase_50-like_[Octopus_vulgaris]
657	6,95E-12	0,427782105	0,254	0,189	5,52E-08	6	unknown-399	UnnamedSample_HQ_transcript-29400	gene_id_unknown-399_transcript_id_unknown-399
658	7,17E-12	0,253644897	0,59	0,577	5,70E-08	6	XP-013409105.1	UnnamedSample_HQ_transcript-22546	peroxisomal_membrane_protein_2_[Lingula_anatina]
659	1,79E-11	0,25729123	0,608	0,606	1,42E-07	6	XP-029645485.1	b053505-path0	2-hydroxyacylsphingosine_1-beta-galactosyltransferase-like_[Octopus_vulgaris]
660	2,03E-11	0,273922952	0,566	0,557	1,61E-07	6	unknown-55	beda5f1-path0	gene_id_unknown-55_transcript_id_unknown-55
661	2,75E-11	0,319096837	0,509	0,477	2,19E-07	6	KOF69715.1	UnnamedSample_HQ_transcript-31524	hypothetical_protein_OCBIM_22004157mg_[Octopus_bimaculoides]
662	4,23E-11	0,334023839	0,321	0,256	3,36E-07	6	unknown-815	UnnamedSample_HQ_transcript-27140	gene_id_unknown-815_transcript_id_unknown-815
663	4,78E-11	0,329066971	0,329	0,267	3,80E-07	6	unknown-435	UnnamedSample_HQ_transcript-29498	gene_id_unknown-435_transcript_id_unknown-435
664	5,58E-11	0,403932399	0,252	0,186	4,44E-07	6	KOF73813.1	UnnamedSample_HQ_transcript-21998	hypothetical_protein_OCBIM_22037269mg_[Octopus_bimaculoides]
665	6,26E-11	0,36169886	0,378	0,326	4,97E-07	6	unknown-803	UnnamedSample_HQ_transcript-31322	gene_id_unknown-803_transcript_id_unknown-803
666	4,98E-10	0,270635917	0,493	0,456	3,96E-06	6	unknown-526	UnnamedSample_HQ_transcript-30973	gene_id_unknown-526_transcript_id_unknown-526
667	5,97E-10	0,253887647	0,618	0,645	4,75E-06	6	XP-029657264.1	UnnamedSample_HQ_transcript-554	decapping_and_exoribonuclease_protein-like_isoform_X1_[Octopus_vulgaris]
668	7,69E-10	0,419473766	0,285	0,233	6,11E-06	6	XP-014787254.1	bc8aa8c-path0	PREDICTED:_headcase_protein-like_[Octopus_bimaculoides]
669	1,69E-09	0,369099079	0,251	0,192	1,34E-05	6	unknown-378	UnnamedSample_HQ_transcript-10170	gene_id_unknown-378_transcript_id_unknown-378
670	2,45E-09	0,302562735	0,394	0,36	1,95E-05	6	XP-029642850.1	UnnamedSample_HQ_transcript-9956	Bardet-Biedl_syndrome_1_protein-like_[Octopus_vulgaris]
671	3,16E-09	0,296198725	0,462	0,439	2,51E-05	6	unknown-139	ba48e00-path0	gene_id_unknown-139_transcript_id_unknown-139
672	7,49E-09	0,31199228	0,356	0,313	5,95E-05	6	unknown-861	UnnamedSample_HQ_transcript-26933	gene_id_unknown-861_transcript_id_unknown-861
673	8,03E-09	0,321689883	0,34	0,295	6,38E-05	6	XP-029652175.1	b82e364-path0	dystroglycan-like_[Octopus_vulgaris]
674	1,32E-08	0,313320234	0,365	0,33	0,000105083	6	unknown-323	UnnamedSample_HQ_transcript-8440	gene_id_unknown-323_transcript_id_unknown-323
675	2,45E-08	0,258461857	0,47	0,459	0,00019501	6	XP-014773110.1	UnnamedSample_HQ_transcript-3613	PREDICTED:_peroxisome_assembly_protein_12-like_[Octopus_bimaculoides]
676	8,46E-08	0,343010759	0,279	0,232	0,000672376	6	XP-029648435.1	b7874d7-path0	protein_quaking-B-like_isoform_X9_[Octopus_vulgaris]
677	2,78E-07	0,354218793	0,251	0,208	0,002207454	6	unknown-240	UnnamedSample_HQ_transcript-25271	gene_id_unknown-240_transcript_id_unknown-240
678	3,78E-07	0,253574859	0,399	0,371	0,003007909	6	XP-029636578.1	UnnamedSample_HQ_transcript-18493	tetraspanin-8-like_[Octopus_vulgaris]
679	1,21E-06	0,28089558	0,291	0,249	0,009598762	6	unknown-491	UnnamedSample_HQ_transcript-11283	gene_id_unknown-491_transcript_id_unknown-491
680	1,37E-06	0,303148056	0,314	0,286	0,010857495	6	XP-029644287.1	UnnamedSample_HQ_transcript-3025	cytochrome_c_oxidase_assembly_factor_7_homolog_[Octopus_vulgaris]
681	1,59E-06	0,281308841	0,32	0,29	0,012645859	6	XP-014789104.1	UnnamedSample_HQ_transcript-15562	PREDICTED:_WD_repeat-containing_protein_25-like_isoform_X1_[Octopus_bimaculoides]
682	6,44E-06	0,284294298	0,355	0,342	0,051176311	6	XP-029648446.1	bbee3ff-path0	DNA_excision_repair_protein_ERCC-8-like_[Octopus_vulgaris]
683	1,06E-05	0,300058147	0,335	0,318	0,083961883	6	XP-029656842.1	b7f31aa-path0	BCL2/adenovirus_E1B_19_kDa_protein-interacting_protein_3-like_[Octopus_vulgaris]
684	1,31E-05	0,31187582	0,265	0,234	0,104471547	6	unknown-767	UnnamedSample_HQ_transcript-16729	gene_id_unknown-767_transcript_id_unknown-767
685	1,91E-05	0,254084358	0,376	0,366	0,15151472	6	XP-029642508.1	UnnamedSample_HQ_transcript-4807	serine/threonine-protein_phosphatase_2A_regulatory_subunit_B''_subunit_gamma-like_isoform_X2_[Octopus_vulgaris]
686	2,02E-05	0,272835238	0,371	0,357	0,160948056	6	unknown-683	UnnamedSample_HQ_transcript-31210	gene_id_unknown-683_transcript_id_unknown-683
687	2,17E-05	0,29151689	0,303	0,277	0,172618337	6	unknown-30	b0dcb91-path0	gene_id_unknown-30_transcript_id_unknown-30
688	2,19E-05	0,251379694	0,397	0,391	0,174393565	6	XP-029642751.1	UnnamedSample_HQ_transcript-8211	potassium_channel_subfamily_K_member_16-like_[Octopus_vulgaris]
689	4,14E-05	0,264458251	0,363	0,353	0,329167238	6	XP-029634547.1	b0dcb91-path1	SLIT-ROBO_Rho_GTPase-activating_protein_3-like_isoform_X1_[Octopus_vulgaris]
690	0,000105759	0,293742618	0,304	0,288	0,840679292	6	XP-014783071.1	bbcf4dd-path0	PREDICTED:_flavin-containing_monooxygenase_FMO_GS-OX-like_2_isoform_X1_[Octopus_bimaculoides]
691	0,000112539	0,267633085	0,336	0,326	0,894572468	6	XP-014772165.1	b2ebcad-path0	"PREDICTED:_uncharacterized_protein_LOC106870553,_partial_[Octopus_bimaculoides]"
692	0,000271822	0,265796051	0,27	0,245	1	6	unknown-835	UnnamedSample_HQ_transcript-14567	gene_id_unknown-835_transcript_id_unknown-835
693	0,000544612	0,262468505	0,254	0,233	1	6	XP-029638868.1	UnnamedSample_HQ_transcript-20270	transmembrane_protein_59-like_[Octopus_vulgaris]
694	0,005216313	0,252418163	0,285	0,278	1	6	unknown-742	UnnamedSample_HQ_transcript-30652	gene_id_unknown-742_transcript_id_unknown-742
695	0	1,072149576	0,992	0,805	0	7	XP-014767548.1	b59b4f1-path1	PREDICTED:_ELAV-like_protein_4_[Octopus_bimaculoides]
696	0	0,680455387	1	1	0	7	CAM36311.1	UnnamedSample_HQ_transcript-26121	hypothetical_protein_[Thermobia_domestica]
697	0	0,610773826	1	0,998	0	7	unknown-670	UnnamedSample_HQ_transcript-31953	gene_id_unknown-670_transcript_id_unknown-670
698	3,42E-289	0,563303137	1	1	2,72E-285	7	NP-062835.1	UnnamedSample_HQ_transcript-5301	cytochrome_b_[Heterololigo_bleekeri]
699	1,36E-258	0,623340272	1	0,996	1,08E-254	7	YP-006234071.1	x	x
700	3,32E-245	0,5728702	1	0,998	2,64E-241	7	YP-006234069.1	x	x
701	1,37E-180	0,744205488	0,954	0,788	1,09E-176	7	XP-008398737.1	UnnamedSample_HQ_transcript-31657	PREDICTED:_thymosin_beta-12-like_[Poecilia_reticulata]
702	1,80E-180	0,588234835	0,991	0,95	1,43E-176	7	YP-002971000.1	x	x
703	4,06E-163	0,631637845	0,956	0,879	3,23E-159	7	unknown-425	UnnamedSample_HQ_transcript-31561	gene_id_unknown-425_transcript_id_unknown-425
704	9,80E-162	0,471613414	1	0,989	7,79E-158	7	YP-006234063.1	x	x
705	7,91E-140	0,805456651	0,799	0,587	6,29E-136	7	KOF86060.1	UnnamedSample_HQ_transcript-28694	hypothetical_protein_OCBIM_22019283mg_[Octopus_bimaculoides]
706	2,19E-129	0,435667219	0,995	0,984	1,74E-125	7	NP-062845.1	UnnamedSample_HQ_transcript-30614	ATP_synthase_F0_subunit_6_[Heterololigo_bleekeri]
707	4,32E-127	0,68909095	0,871	0,762	3,44E-123	7	unknown-72	bcf21d9-path0	gene_id_unknown-72_transcript_id_unknown-72
708	9,35E-113	0,776688807	0,713	0,481	7,43E-109	7	unknown-830	UnnamedSample_HQ_transcript-29539	gene_id_unknown-830_transcript_id_unknown-830
709	8,52E-110	0,41518344	0,986	0,958	6,77E-106	7	XP-014776310.1	b874b62-path0	PREDICTED:_uncharacterized_protein_LOC106873457_[Octopus_bimaculoides]
710	2,89E-107	0,867909496	0,601	0,361	2,29E-103	7	XP-029636578.1	UnnamedSample_HQ_transcript-18493	tetraspanin-8-like_[Octopus_vulgaris]
711	1,26E-102	0,776519072	0,731	0,53	9,98E-99	7	XP-029650261.1	UnnamedSample_HQ_transcript-20069	uncharacterized_protein_LOC115223720_[Octopus_vulgaris]
712	1,49E-86	0,536380492	0,86	0,76	1,19E-82	7	unknown-226	UnnamedSample_HQ_transcript-29854	gene_id_unknown-226_transcript_id_unknown-226
713	2,82E-85	0,439726224	0,538	0,275	2,24E-81	7	P24603.1	UnnamedSample_HQ_transcript-4852	RecName:_Full=Rhodopsin_[Loligo_forbesii]
714	1,27E-82	0,690353809	0,621	0,413	1,01E-78	7	unknown-543	UnnamedSample_HQ_transcript-6417	gene_id_unknown-543_transcript_id_unknown-543
715	1,03E-80	0,599763716	0,829	0,735	8,19E-77	7	unknown-285	UnnamedSample_HQ_transcript-26654	gene_id_unknown-285_transcript_id_unknown-285
716	2,09E-72	0,641900426	0,687	0,565	1,66E-68	7	unknown-344	UnnamedSample_HQ_transcript-29182	gene_id_unknown-344_transcript_id_unknown-344
717	2,22E-67	0,812818147	0,384	0,194	1,77E-63	7	XP-014784520.1	b82c974-path0	PREDICTED:_uncharacterized_protein_LOC106879466_isoform_X2_[Octopus_bimaculoides]
718	7,57E-67	0,534830841	0,752	0,654	6,02E-63	7	unknown-279	UnnamedSample_HQ_transcript-21536	gene_id_unknown-279_transcript_id_unknown-279
719	2,87E-65	0,606568321	0,67	0,54	2,28E-61	7	XP-014775870.1	b74e316-path0	"PREDICTED:_sodium/hydrogen_exchanger_3-like,_partial_[Octopus_bimaculoides]"
720	3,40E-65	0,57370927	0,695	0,578	2,71E-61	7	unknown-159	be995c9-path0	gene_id_unknown-159_transcript_id_unknown-159
721	6,19E-65	0,699093694	0,601	0,439	4,92E-61	7	unknown-521	UnnamedSample_HQ_transcript-27719	gene_id_unknown-521_transcript_id_unknown-521
722	4,79E-64	0,665763384	0,588	0,416	3,81E-60	7	XP-029633004.1	b9a2de7-path0	synaptogyrin-1-like_[Octopus_vulgaris]
723	9,57E-60	0,629276184	0,629	0,491	7,61E-56	7	unknown-341	UnnamedSample_HQ_transcript-30789	gene_id_unknown-341_transcript_id_unknown-341
724	2,36E-55	0,555147895	0,655	0,553	1,87E-51	7	unknown-55	beda5f1-path0	gene_id_unknown-55_transcript_id_unknown-55
725	5,18E-55	0,406901499	0,895	0,867	4,12E-51	7	CFW94149.1	bbd3d6e-path0	"Csa-calmodulin_1,_partial_[Cupiennius_salei]"
726	2,12E-54	0,497930309	0,745	0,648	1,69E-50	7	unknown-703	UnnamedSample_HQ_transcript-21845	gene_id_unknown-703_transcript_id_unknown-703
727	1,37E-51	0,409444736	0,867	0,838	1,09E-47	7	KOF82781.1	b5b966c-path4	hypothetical_protein_OCBIM_22024804mg_[Octopus_bimaculoides]
728	9,07E-50	0,40182561	0,814	0,786	7,21E-46	7	unknown-35	b3519d3-path0	gene_id_unknown-35_transcript_id_unknown-35
729	1,06E-48	0,570879179	0,594	0,451	8,42E-45	7	unknown-526	UnnamedSample_HQ_transcript-30973	gene_id_unknown-526_transcript_id_unknown-526
730	1,29E-46	0,633895509	0,416	0,262	1,03E-42	7	unknown-435	UnnamedSample_HQ_transcript-29498	gene_id_unknown-435_transcript_id_unknown-435
731	2,67E-45	0,6772257	0,398	0,244	2,13E-41	7	XP-029638168.1	ba99f76-path0	GATA_zinc_finger_domain-containing_protein_14-like_[Octopus_vulgaris]
732	5,10E-44	0,482060245	0,636	0,536	4,05E-40	7	unknown-184	b83e917-path0	gene_id_unknown-184_transcript_id_unknown-184
733	2,59E-42	0,534594178	0,609	0,516	2,06E-38	7	unknown-22	bff242b-path1	gene_id_unknown-22_transcript_id_unknown-22
734	7,86E-42	0,715833635	0,346	0,205	6,25E-38	7	unknown-534	UnnamedSample_HQ_transcript-29393	gene_id_unknown-534_transcript_id_unknown-534
735	6,65E-41	0,437083663	0,681	0,598	5,29E-37	7	unknown-63	b5317f9-path0	gene_id_unknown-63_transcript_id_unknown-63
736	4,42E-38	0,537118886	0,465	0,321	3,51E-34	7	BAD32700.1	b471d07-path0	Rab3_[Doryteuthis_pealeii]
737	8,94E-38	0,483017976	0,629	0,569	7,11E-34	7	unknown-203	bfd0bf3-path10	gene_id_unknown-203_transcript_id_unknown-203
738	1,01E-37	0,592792022	0,482	0,368	8,01E-34	7	unknown-409	UnnamedSample_HQ_transcript-23959	gene_id_unknown-409_transcript_id_unknown-409
739	1,77E-36	0,481974911	0,592	0,518	1,41E-32	7	XP-029634804.1	bb5a5b9-path0	14-3-3_protein_zeta/delta-like_[Octopus_vulgaris]
740	2,75E-36	0,673719745	0,341	0,212	2,19E-32	7	unknown-596	UnnamedSample_HQ_transcript-27991	gene_id_unknown-596_transcript_id_unknown-596
741	5,77E-36	0,575809778	0,443	0,322	4,59E-32	7	unknown-750	UnnamedSample_HQ_transcript-28657	gene_id_unknown-750_transcript_id_unknown-750
742	4,69E-35	0,608160802	0,411	0,282	3,72E-31	7	XP-029650801.1	b610816-path6	dihydropyrimidinase-like_isoform_X7_[Octopus_vulgaris]
743	4,56E-34	0,55915026	0,47	0,363	3,63E-30	7	unknown-390	UnnamedSample_HQ_transcript-8497	gene_id_unknown-390_transcript_id_unknown-390
744	1,40E-33	0,425922953	0,652	0,599	1,11E-29	7	XP-014773279.1	b83ef75-path0	PREDICTED:_serine/threonine-protein_phosphatase_alpha-2_isoform_isoform_X3_[Octopus_bimaculoides]
745	3,10E-33	0,611748324	0,341	0,219	2,47E-29	7	unknown-1	b80b687-path0	gene_id_unknown-1_transcript_id_unknown-1
746	1,10E-32	0,443991041	0,604	0,535	8,73E-29	7	XP-014786917.1	UnnamedSample_HQ_transcript-18782	PREDICTED:_ras-related_protein_Rab-2_[Octopus_bimaculoides]
747	8,09E-32	0,5631572	0,453	0,352	6,43E-28	7	unknown-683	UnnamedSample_HQ_transcript-31210	gene_id_unknown-683_transcript_id_unknown-683
748	1,87E-31	0,618055253	0,273	0,156	1,49E-27	7	unknown-439	UnnamedSample_HQ_transcript-29365	gene_id_unknown-439_transcript_id_unknown-439
749	1,94E-31	0,545590363	0,368	0,239	1,54E-27	7	XP-014774719.1	be9b615-path0	PREDICTED:_amyloid_beta_A4_precursor_protein-binding_family_B_member_1-like_[Octopus_bimaculoides]
750	7,58E-31	0,586051861	0,4	0,279	6,03E-27	7	unknown-462	UnnamedSample_HQ_transcript-32063	gene_id_unknown-462_transcript_id_unknown-462
751	1,10E-30	0,544197181	0,445	0,332	8,73E-27	7	unknown-710	UnnamedSample_HQ_transcript-31986	gene_id_unknown-710_transcript_id_unknown-710
752	2,94E-30	0,602700309	0,316	0,199	2,33E-26	7	unknown-125	b1de7ce-path0	gene_id_unknown-125_transcript_id_unknown-125
753	5,71E-29	0,61112742	0,315	0,2	4,54E-25	7	unknown-705	UnnamedSample_HQ_transcript-28000	gene_id_unknown-705_transcript_id_unknown-705
754	9,14E-29	0,498419947	0,499	0,423	7,27E-25	7	unknown-530	UnnamedSample_HQ_transcript-3130	gene_id_unknown-530_transcript_id_unknown-530
755	6,37E-28	0,540498059	0,424	0,321	5,06E-24	7	XP-029648798.1	bd3e734-path0	synaptobrevin_isoform_X1_[Octopus_vulgaris]
756	7,53E-28	0,548791374	0,392	0,288	5,99E-24	7	unknown-759	UnnamedSample_HQ_transcript-31499	gene_id_unknown-759_transcript_id_unknown-759
757	1,91E-27	0,631626994	0,26	0,149	1,52E-23	7	XP-014778781.1	UnnamedSample_HQ_transcript-1652	PREDICTED:_follistatin-related_protein_5-like_[Octopus_bimaculoides]
758	7,99E-26	0,416059086	0,587	0,544	6,35E-22	7	XP-029636896.1	b53dba1-path0	rab_GDP_dissociation_inhibitor_alpha-like_isoform_X1_[Octopus_vulgaris]
759	7,34E-25	0,507594881	0,413	0,311	5,83E-21	7	XP-029633918.1	UnnamedSample_HQ_transcript-20443	uncharacterized_protein_LOC115209612_isoform_X4_[Octopus_vulgaris]
760	7,33E-23	0,507035302	0,455	0,39	5,83E-19	7	unknown-138	be762ae-path0	gene_id_unknown-138_transcript_id_unknown-138
761	8,70E-23	0,416260978	0,565	0,516	6,91E-19	7	XP-014788839.1	b7565a3-path0	PREDICTED:_septin-11-like_[Octopus_bimaculoides]
762	9,62E-22	0,508258012	0,34	0,247	7,65E-18	7	unknown-491	UnnamedSample_HQ_transcript-11283	gene_id_unknown-491_transcript_id_unknown-491
763	1,86E-21	0,599957323	0,303	0,211	1,48E-17	7	unknown-595	UnnamedSample_HQ_transcript-25615	gene_id_unknown-595_transcript_id_unknown-595
764	2,17E-21	0,529541391	0,262	0,169	1,72E-17	7	XP-014786258.1	b60f4a2-path0	PREDICTED:_septin-5-like_isoform_X1_[Octopus_bimaculoides]
765	3,14E-21	0,490103367	0,408	0,332	2,50E-17	7	XP-029637241.1	bf1a9eb-path1	B-cell_CLL/lymphoma_7_protein_family_member_A-like_isoform_X4_[Octopus_vulgaris]
766	1,21E-20	0,466312545	0,422	0,344	9,58E-17	7	unknown-131	b9a1364-path0	gene_id_unknown-131_transcript_id_unknown-131
767	3,08E-20	0,452771257	0,447	0,391	2,45E-16	7	unknown-208	b5b966c-path7	gene_id_unknown-208_transcript_id_unknown-208
768	1,09E-18	0,476758715	0,404	0,338	8,68E-15	7	XP-029650410.1	UnnamedSample_HQ_transcript-22218	phosphomannomutase-like_[Octopus_vulgaris]
769	1,09E-18	0,500973637	0,352	0,275	8,69E-15	7	unknown-30	b0dcb91-path0	gene_id_unknown-30_transcript_id_unknown-30
770	1,42E-18	0,569286114	0,284	0,203	1,13E-14	7	unknown-647	UnnamedSample_HQ_transcript-31397	gene_id_unknown-647_transcript_id_unknown-647
771	2,09E-18	0,508342159	0,354	0,282	1,66E-14	7	unknown-220	UnnamedSample_HQ_transcript-23452	gene_id_unknown-220_transcript_id_unknown-220
772	5,97E-18	0,418604491	0,429	0,371	4,75E-14	7	unknown-89	bac1547-path0	gene_id_unknown-89_transcript_id_unknown-89
773	9,32E-18	0,495859143	0,279	0,196	7,41E-14	7	unknown-609	UnnamedSample_HQ_transcript-29886	gene_id_unknown-609_transcript_id_unknown-609
774	2,50E-17	0,499932474	0,313	0,235	1,99E-13	7	XP-014771239.1	UnnamedSample_HQ_transcript-19814	PREDICTED:_caspase-2-like_[Octopus_bimaculoides]
775	1,68E-16	0,481411451	0,312	0,234	1,33E-12	7	XP-014791310.1	b02c028-path1	PREDICTED:_guanine_nucleotide-binding_protein_subunit_gamma-1-like_isoform_X1_[Octopus_bimaculoides]
776	2,22E-16	0,472787794	0,392	0,321	1,77E-12	7	unknown-212	b438f10-path0	gene_id_unknown-212_transcript_id_unknown-212
777	7,73E-16	0,539915452	0,376	0,311	6,14E-12	7	XP-029647539.1	b849d8b-path0	TOX_high_mobility_group_box_family_member_4-like_isoform_X1_[Octopus_vulgaris]
778	2,18E-15	0,434120474	0,367	0,305	1,74E-11	7	XP-014778533.1	UnnamedSample_HQ_transcript-16448	PREDICTED:_serine-rich_adhesin_for_platelets-like_[Octopus_bimaculoides]
779	2,88E-15	0,403959853	0,461	0,418	2,29E-11	7	unknown-326	UnnamedSample_HQ_transcript-31535	gene_id_unknown-326_transcript_id_unknown-326
780	5,14E-15	0,477254953	0,328	0,264	4,08E-11	7	unknown-374	UnnamedSample_HQ_transcript-22689	gene_id_unknown-374_transcript_id_unknown-374
781	1,25E-14	0,463886837	0,342	0,278	9,93E-11	7	unknown-601	UnnamedSample_HQ_transcript-21400	gene_id_unknown-601_transcript_id_unknown-601
782	6,72E-14	0,400539673	0,368	0,311	5,35E-10	7	PIK50831.1	UnnamedSample_HQ_transcript-27599	hypothetical_protein_BSL78_12302_[Apostichopus_japonicus]
783	1,11E-12	0,399640963	0,389	0,342	8,84E-09	7	unknown-329	UnnamedSample_HQ_transcript-24845	gene_id_unknown-329_transcript_id_unknown-329
784	4,31E-12	0,443050536	0,336	0,287	3,42E-08	7	unknown-614	UnnamedSample_HQ_transcript-29496	gene_id_unknown-614_transcript_id_unknown-614
785	4,75E-12	0,424755163	0,318	0,26	3,78E-08	7	unknown-230	UnnamedSample_HQ_transcript-20488	gene_id_unknown-230_transcript_id_unknown-230
786	9,47E-12	0,40203306	0,378	0,344	7,53E-08	7	ACO52474.1	b0aa126-path5	RNA_transcript_variant_a_adenosine_deaminase_[Doryteuthis_opalescens]
787	7,29E-11	0,404052684	0,372	0,337	5,79E-07	7	unknown-528	UnnamedSample_HQ_transcript-18280	gene_id_unknown-528_transcript_id_unknown-528
788	2,09E-10	0,418023335	0,26	0,207	1,66E-06	7	unknown-307	UnnamedSample_HQ_transcript-30804	gene_id_unknown-307_transcript_id_unknown-307
789	3,53E-10	0,41618486	0,319	0,276	2,80E-06	7	unknown-80	b7cc786-path0	gene_id_unknown-80_transcript_id_unknown-80
790	1,14E-09	0,403444866	0,291	0,248	9,05E-06	7	unknown-74	b74c5c9-path0	gene_id_unknown-74_transcript_id_unknown-74
791	1,63E-09	0,400417279	0,331	0,288	1,30E-05	7	unknown-720	UnnamedSample_HQ_transcript-30942	gene_id_unknown-720_transcript_id_unknown-720
792	4,47E-09	0,410924811	0,259	0,213	3,56E-05	7	unknown-749	UnnamedSample_HQ_transcript-20281	gene_id_unknown-749_transcript_id_unknown-749
793	6,24E-09	0,425987633	0,258	0,214	4,96E-05	7	unknown-531	UnnamedSample_HQ_transcript-31934	gene_id_unknown-531_transcript_id_unknown-531
794	1,75E-08	0,414432654	0,275	0,234	0,000138965	7	XP-014771026.1	UnnamedSample_HQ_transcript-8197	PREDICTED:_E3_ubiquitin-protein_ligase_MYCBP2-like_[Octopus_bimaculoides]
795	0	2,104010386	0,456	0,04	0	8	XP-029642241.1	UnnamedSample_HQ_transcript-25900	feeding_circuit_activating_peptides-like_[Octopus_vulgaris]
796	0	1,851131247	0,465	0,038	0	8	XP-029638906.1	UnnamedSample_HQ_transcript-15891	"tryptophan_2,3-dioxygenase-like_[Octopus_vulgaris]"
797	0	1,447414397	0,632	0,077	0	8	XP-014769933.1	bb23c40-path0	PREDICTED:_EGF-like_domain-containing_protein_2_isoform_X1_[Octopus_bimaculoides]
798	0	1,396749616	0,346	0,023	0	8	XP-014779110.1	bdece67-path0	PREDICTED:_tyrosinase-like_[Octopus_bimaculoides]
799	0	1,178927905	0,36	0,035	0	8	XP-029640756.1	UnnamedSample_HQ_transcript-9445	xaa-Pro_aminopeptidase_1-like_[Octopus_vulgaris]
800	2,12E-198	0,910683707	0,366	0,075	1,68E-194	8	XP-029649116.1	b67e3bc-path1	unconventional_myosin-VI-like_isoform_X1_[Octopus_vulgaris]
801	2,82E-165	0,878448872	0,302	0,061	2,24E-161	8	XP-014777159.1	UnnamedSample_HQ_transcript-25257	PREDICTED:_stAR-related_lipid_transfer_protein_5-like_[Octopus_bimaculoides]
802	1,86E-159	0,975357496	0,529	0,177	1,47E-155	8	XP-029634337.1	b86de43-path0	prosaposin-like_isoform_X1_[Octopus_vulgaris]
803	8,41E-155	0,914800675	0,531	0,18	6,68E-151	8	XP-014787562.1	UnnamedSample_HQ_transcript-9935	PREDICTED:_ras-related_protein_Rab-32-like_[Octopus_bimaculoides]
804	1,06E-109	0,813883459	0,496	0,193	8,39E-106	8	XP-029645148.1	UnnamedSample_HQ_transcript-7850	CKLF-like_MARVEL_transmembrane_domain-containing_protein_7_[Octopus_vulgaris]
805	5,10E-100	0,592120436	0,269	0,07	4,05E-96	8	XP-029644137.1	b72404d-path0	PDZ_domain-containing_protein_GIPC3-like_[Octopus_vulgaris]
806	1,23E-96	0,775591901	0,532	0,239	9,76E-93	8	XP-029643321.1	UnnamedSample_HQ_transcript-11570	delta(14)-sterol_reductase-like_isoform_X1_[Octopus_vulgaris]
807	7,60E-94	0,629271277	0,785	0,499	6,04E-90	8	XP-029652568.1	b1b05c0-path1	uncharacterized_protein_LOC115225763_[Octopus_vulgaris]
808	1,39E-88	0,751080156	0,562	0,275	1,11E-84	8	XP-029650499.1	UnnamedSample_HQ_transcript-31471	glutathione_peroxidase-like_[Octopus_vulgaris]
809	2,33E-80	0,670768101	0,374	0,14	1,85E-76	8	unknown-552	UnnamedSample_HQ_transcript-24952	gene_id_unknown-552_transcript_id_unknown-552
810	1,78E-71	0,615668194	0,384	0,157	1,42E-67	8	PAA56989.1	UnnamedSample_HQ_transcript-23971	"hypothetical_protein_BOX15_Mlig021796g2,_partial_[Macrostomum_lignano]"
811	2,02E-71	0,663671528	0,414	0,181	1,60E-67	8	unknown-84	be8b916-path0	gene_id_unknown-84_transcript_id_unknown-84
812	5,64E-66	0,521513492	0,539	0,266	4,48E-62	8	XP-029646067.1	b266248-path2	uncharacterized_protein_LOC115219900_[Octopus_vulgaris]
813	1,77E-65	0,380741389	0,933	0,676	1,41E-61	8	XP-032563740.1	bec54a1-path17	uncharacterized_protein_LOC116796865_[Chiroxiphia_lanceolata]
814	1,45E-60	0,535335773	0,477	0,23	1,16E-56	8	unknown-338	UnnamedSample_HQ_transcript-27773	gene_id_unknown-338_transcript_id_unknown-338
815	1,57E-56	0,535844062	0,581	0,333	1,25E-52	8	XP-014768141.1	befedc2-path0	PREDICTED:_uncharacterized_protein_ZK1073.1-like_isoform_X1_[Octopus_bimaculoides]
816	7,73E-56	0,650889164	0,289	0,115	6,14E-52	8	XP-014782892.1	UnnamedSample_HQ_transcript-5069	PREDICTED:_uncharacterized_protein_LOC106878238_[Octopus_bimaculoides]
817	1,08E-51	0,531106254	0,325	0,14	8,61E-48	8	XP-029637466.1	UnnamedSample_HQ_transcript-16563	neutral_and_basic_amino_acid_transport_protein_rBAT-like_[Octopus_vulgaris]
818	1,60E-50	0,308418704	0,973	0,83	1,27E-46	8	XP-014777384.1	be60859-path0	PREDICTED:_histone_H1.0-B-like_[Octopus_bimaculoides]
819	4,09E-50	0,379972563	0,955	0,852	3,25E-46	8	XP-014772004.1	b06f488-path14	PREDICTED:_high_mobility_group-T_protein-like_[Octopus_bimaculoides]
820	6,01E-49	0,412182338	0,817	0,585	4,78E-45	8	XP-029635210.1	b76fbb4-path0	uncharacterized_protein_LOC115210677_isoform_X3_[Octopus_vulgaris]
821	3,28E-48	0,446370296	0,692	0,45	2,61E-44	8	XP-014779254.1	x	x
822	1,89E-47	0,47832478	0,277	0,114	1,50E-43	8	KOF86667.1	b464acd-path0	hypothetical_protein_OCBIM_22018136mg_[Octopus_bimaculoides]
823	7,73E-47	0,439185531	0,853	0,671	6,14E-43	8	NP-001248345.1	bbc5032-path0	histone_1o_[Aplysia_californica]
824	3,85E-46	0,32746297	0,913	0,713	3,06E-42	8	CEP09592.1	UnnamedSample_HQ_transcript-31648	hypothetical_protein_[Parasitella_parasitica]
825	1,08E-45	0,323348626	0,917	0,727	8,62E-42	8	NP-001116980.1	bdc87be-path0	histone_H2A.V_[Strongylocentrotus_purpuratus]
826	4,21E-42	0,459175901	0,537	0,318	3,35E-38	8	XP-029637341.1	b79b25e-path0	lethal(2)_giant_larvae_protein_homolog_2-like_isoform_X3_[Octopus_vulgaris]
827	2,12E-41	0,595422703	0,355	0,175	1,68E-37	8	XP-029639093.1	be2a5cd-path0	uncharacterized_protein_LOC115214158_[Octopus_vulgaris]
828	4,45E-40	0,268618237	0,953	0,82	3,54E-36	8	mt-XP-014776261.1	UnnamedSample_HQ_transcript-30574	"PREDICTED:_ATP_synthase_lipid-binding_protein,_mitochondrial-like_[Octopus_bimaculoides]"
829	1,32E-38	0,363162613	0,641	0,407	1,05E-34	8	XP-022342007.1	UnnamedSample_HQ_transcript-29862	coactosin-like_protein_[Crassostrea_virginica]
830	1,06E-37	0,352221658	0,811	0,606	8,41E-34	8	XP-029637352.1	bd86c7d-path13	heterogeneous_nuclear_ribonucleoprotein_A2_homolog_1-like_[Octopus_vulgaris]
831	2,41E-36	0,512040737	0,482	0,295	1,92E-32	8	XP-018560417.1	UnnamedSample_HQ_transcript-30196	PREDICTED:_histone-lysine_N-methyltransferase_SETMAR-like_[Lates_calcarifer]
832	6,84E-36	0,402942281	0,349	0,175	5,44E-32	8	AKE92956.1	b0b2bc6-path0	elongation_of_very_long-chain_fatty_acids_protein_[Sepia_officinalis]
833	6,41E-35	0,425572206	0,435	0,248	5,10E-31	8	XP-029645110.1	UnnamedSample_HQ_transcript-31642	uncharacterized_protein_LOC115219148_[Octopus_vulgaris]
834	1,36E-32	0,411639679	0,491	0,299	1,08E-28	8	unknown-187	b6d11a7-path1	gene_id_unknown-187_transcript_id_unknown-187
835	2,38E-31	0,307490324	0,803	0,621	1,89E-27	8	XP-014791088.1	b8da7bc-path0	PREDICTED:_small_ubiquitin-related_modifier_3-like_isoform_X1_[Octopus_bimaculoides]
836	1,09E-30	0,392829693	0,468	0,283	8,63E-27	8	XP-014783169.1	UnnamedSample_HQ_transcript-31755	PREDICTED:_NADH_dehydrogenase_[ubiquinone]_1_alpha_subcomplex_subunit_13-like_[Octopus_bimaculoides]
837	6,46E-29	0,387174083	0,462	0,289	5,13E-25	8	mt-XP-014774523.1	UnnamedSample_HQ_transcript-31839	"PREDICTED:_ATPase_inhibitor_mai-2,_mitochondrial-like_isoform_X2_[Octopus_bimaculoides]"
838	5,23E-28	0,34593605	0,777	0,6	4,15E-24	8	VDP24258.1	b18b808-path0	unnamed_protein_product_[Schistosoma_curassoni]
839	5,79E-28	0,339362668	0,673	0,48	4,60E-24	8	XP-029650028.1	b0537ad-path0	methionine_aminopeptidase_2-like_[Octopus_vulgaris]
840	1,80E-27	0,345775841	0,556	0,366	1,43E-23	8	XP-014789338.1	b75e5be-path0	PREDICTED:_heterogeneous_nuclear_ribonucleoprotein_U-like_protein_1_isoform_X2_[Octopus_bimaculoides]
841	2,30E-26	0,269795813	0,582	0,38	1,83E-22	8	unknown-103	b6a8010-path0	gene_id_unknown-103_transcript_id_unknown-103
842	1,79E-25	0,343630167	0,443	0,275	1,42E-21	8	XP-029634816.1	bec6493-path0	dolichyl-diphosphooligosaccharide--protein_glycosyltransferase_subunit_STT3B-like_[Octopus_vulgaris]
843	2,45E-25	0,353537866	0,618	0,443	1,95E-21	8	unknown-269	UnnamedSample_HQ_transcript-24537	gene_id_unknown-269_transcript_id_unknown-269
844	2,86E-25	0,331319339	0,444	0,27	2,27E-21	8	unknown-742	UnnamedSample_HQ_transcript-30652	gene_id_unknown-742_transcript_id_unknown-742
845	5,34E-25	0,356345067	0,371	0,217	4,24E-21	8	XP-029649723.1	b8efbac-path0	innexin_unc-9-like_isoform_X1_[Octopus_vulgaris]
846	9,12E-25	0,334801361	0,361	0,208	7,25E-21	8	XP-029648931.1	b3444e4-path0	uncharacterized_protein_LOC115222763_isoform_X2_[Octopus_vulgaris]
847	9,79E-25	0,299819102	0,52	0,336	7,78E-21	8	unknown-329	UnnamedSample_HQ_transcript-24845	gene_id_unknown-329_transcript_id_unknown-329
848	1,58E-24	0,327949732	0,546	0,366	1,25E-20	8	XP-014781573.1	b8623b8-path0	PREDICTED:_GTP-binding_nuclear_protein_Ran_[Octopus_bimaculoides]
849	3,19E-24	0,297980195	0,579	0,398	2,54E-20	8	XP-029636302.1	bfad5ee-path0	nucleolin-like_[Octopus_vulgaris]
850	1,11E-23	0,321908351	0,507	0,33	8,79E-20	8	mt-XP-029652636.1	UnnamedSample_HQ_transcript-31534	"acyl_carrier_protein,_mitochondrial-like_isoform_X1_[Octopus_vulgaris]"
851	1,92E-23	0,352343308	0,348	0,206	1,53E-19	8	mt-XP-029650358.1	UnnamedSample_HQ_transcript-12045	"isocitrate_dehydrogenase_[NADP],_mitochondrial-like_[Octopus_vulgaris]"
852	3,57E-23	0,329752923	0,405	0,253	2,84E-19	8	O02654.1	b9505af-path0	RecName:_Full=Enolase_AltName:_Full=2-phospho-D-glycerate_hydro-lyase_AltName:_Full=2-phosphoglycerate_dehydratase_[Doryteuthis_pealeii]
853	4,60E-23	0,385557606	0,265	0,145	3,66E-19	8	mt-XP-011449220.1	UnnamedSample_HQ_transcript-29863	"PREDICTED:_deoxyuridine_5'-triphosphate_nucleotidohydrolase,_mitochondrial_[Crassostrea_gigas]"
854	2,53E-22	0,285013471	0,509	0,334	2,01E-18	8	XP-014785212.1	b7e6f14-path0	PREDICTED:_splicing_factor_U2AF_50_kDa_subunit-like_[Octopus_bimaculoides]
855	3,19E-22	0,32134296	0,351	0,208	2,54E-18	8	XP-014777230.1	UnnamedSample_HQ_transcript-23252	PREDICTED:_myotrophin-like_[Octopus_bimaculoides]
856	6,27E-22	0,375540441	0,254	0,138	4,99E-18	8	GBP50640.1	UnnamedSample_HQ_transcript-23890	hypothetical_protein_EVAR_28832_1_[Eumeta_japonica]
857	3,20E-21	0,277790198	0,451	0,29	2,54E-17	8	XP-029649667.1	UnnamedSample_HQ_transcript-2	mucin-17-like_[Octopus_vulgaris]
858	5,04E-21	0,317921314	0,638	0,466	4,01E-17	8	ABO61331.1	b3042e6-path0	Na+/K+_ATPase_beta_subunit_[Doryteuthis_opalescens]
859	7,41E-21	0,326466363	0,346	0,212	5,89E-17	8	XP-029635964.1	b086193-path0	heat_shock_protein_60A-like_[Octopus_vulgaris]
860	1,89E-20	0,386380229	0,258	0,146	1,50E-16	8	XP-014783299.1	bfc10f1-path4	PREDICTED:_kinesin-like_protein_KIF11_[Octopus_bimaculoides]
861	5,03E-20	0,276330089	0,688	0,512	4,00E-16	8	XP-014788038.1	be90589-path0	PREDICTED:_ELAV-like_protein_1_[Octopus_bimaculoides]
862	1,47E-19	0,350088357	0,504	0,358	1,17E-15	8	ABO61332.1	b9490ee-path0	Na+/K+_ATPase_alpha_subunit_[Doryteuthis_pealeii]
863	3,59E-19	0,312478843	0,372	0,235	2,85E-15	8	XP-029641863.1	UnnamedSample_HQ_transcript-2013	importin-5-like_[Octopus_vulgaris]
864	2,58E-18	0,267960557	0,582	0,422	2,05E-14	8	mt-XP-014787575.1	UnnamedSample_HQ_transcript-31906	"PREDICTED:_cytochrome_c_oxidase_subunit_7A-related_protein,_mitochondrial-like_[Octopus_bimaculoides]"
865	4,13E-18	0,312823736	0,264	0,154	3,28E-14	8	XP-029638485.1	b70d589-path0	ATP-binding_cassette_sub-family_F_member_1-like_[Octopus_vulgaris]
866	5,79E-18	0,260148081	0,691	0,527	4,60E-14	8	unknown-361	UnnamedSample_HQ_transcript-23388	gene_id_unknown-361_transcript_id_unknown-361
867	8,46E-18	0,284368388	0,363	0,228	6,72E-14	8	XP-014771006.1	b52f91f-path0	PREDICTED:_proliferating_cell_nuclear_antigen-like_[Octopus_bimaculoides]
868	1,15E-17	0,315435304	0,375	0,244	9,18E-14	8	CAB1346913.1	b6d11a7-path2	"unnamed_protein_product,_partial_[Coregonus_sp._'balchen']"
869	1,79E-17	0,273822832	0,331	0,205	1,43E-13	8	XP-014783260.1	UnnamedSample_HQ_transcript-28563	PREDICTED:_U1_small_nuclear_ribonucleoprotein_A-like_[Octopus_bimaculoides]
870	1,87E-17	0,251514853	0,535	0,375	1,49E-13	8	XP-029647400.1	UnnamedSample_HQ_transcript-2578	FACT_complex_subunit_SPT16-like_[Octopus_vulgaris]
871	2,02E-17	0,254505541	0,47	0,321	1,61E-13	8	XP-014780478.1	bdb4048-path0	PREDICTED:_interleukin_enhancer-binding_factor_2_homolog_isoform_X2_[Octopus_bimaculoides]
872	1,34E-16	0,286700919	0,434	0,294	1,06E-12	8	XP-029643825.1	UnnamedSample_HQ_transcript-31855	proteasome_maturation_protein-like_[Octopus_vulgaris]
873	4,75E-16	0,252832606	0,254	0,151	3,78E-12	8	XP-029637802.1	UnnamedSample_HQ_transcript-16778	ceramide_glucosyltransferase-like_[Octopus_vulgaris]
874	1,87E-15	0,252346815	0,327	0,208	1,49E-11	8	XP-029642606.1	b581cbc-path0	mitogen-activated_protein_kinase_14-like_[Octopus_vulgaris]
875	2,61E-15	0,254626876	0,455	0,318	2,08E-11	8	XP-013415806.1	UnnamedSample_HQ_transcript-7745	tRNA_(cytosine(34)-C(5))-methyltransferase_isoform_X1_[Lingula_anatina]
876	2,70E-15	0,251406598	0,314	0,198	2,15E-11	8	XP-014784686.1	UnnamedSample_HQ_transcript-25810	PREDICTED:_tubulin-specific_chaperone_A-like_[Octopus_bimaculoides]
877	3,00E-15	0,254511167	0,417	0,286	2,39E-11	8	mt-XP-014787824.1	UnnamedSample_HQ_transcript-30115	"PREDICTED:_ATP_synthase_subunit_b,_mitochondrial-like_[Octopus_bimaculoides]"
878	3,35E-11	0,270421576	0,251	0,165	2,67E-07	8	XP-014773801.1	b34ef28-path0	PREDICTED:_mucin-5AC-like_isoform_X1_[Octopus_bimaculoides]
879	9,97E-08	0,299949845	0,466	0,372	0,000792838	8	XP-022306667.1	bbbe273-path0	cathepsin_L1-like_[Crassostrea_virginica]
880	0	2,531459689	0,815	0,071	0	9	XP-014769933.1	bb23c40-path0	PREDICTED:_EGF-like_domain-containing_protein_2_isoform_X1_[Octopus_bimaculoides]
881	0	1,622879419	0,358	0,046	0	9	XP-029642241.1	UnnamedSample_HQ_transcript-25900	feeding_circuit_activating_peptides-like_[Octopus_vulgaris]
882	0	1,3907969	0,35	0,036	0	9	XP-029640756.1	UnnamedSample_HQ_transcript-9445	xaa-Pro_aminopeptidase_1-like_[Octopus_vulgaris]
883	1,68E-220	1,097350778	0,301	0,047	1,33E-216	9	XP-029638906.1	UnnamedSample_HQ_transcript-15891	"tryptophan_2,3-dioxygenase-like_[Octopus_vulgaris]"
884	5,09E-213	0,56320352	1	1	4,05E-209	9	CAM36311.1	UnnamedSample_HQ_transcript-26121	hypothetical_protein_[Thermobia_domestica]
885	1,20E-210	0,519789604	1	1	9,58E-207	9	NP-062835.1	UnnamedSample_HQ_transcript-5301	cytochrome_b_[Heterololigo_bleekeri]
886	8,04E-196	0,569949125	1	0,996	6,39E-192	9	YP-006234071.1	x	x
887	1,03E-183	0,53326503	0,999	0,998	8,19E-180	9	YP-006234069.1	x	x
888	1,80E-164	0,590137541	0,996	0,95	1,43E-160	9	YP-002971000.1	x	x
889	6,17E-130	0,46427549	1	0,984	4,91E-126	9	NP-062845.1	UnnamedSample_HQ_transcript-30614	ATP_synthase_F0_subunit_6_[Heterololigo_bleekeri]
890	6,97E-130	0,458702966	1	0,989	5,54E-126	9	YP-006234063.1	x	x
891	3,44E-128	0,622914707	0,946	0,88	2,74E-124	9	unknown-425	UnnamedSample_HQ_transcript-31561	gene_id_unknown-425_transcript_id_unknown-425
892	4,70E-119	0,77327172	0,872	0,681	3,74E-115	9	unknown-10	b8410fb-path0	gene_id_unknown-10_transcript_id_unknown-10
893	1,22E-87	0,905282751	0,267	0,08	9,68E-84	9	XP-029649116.1	b67e3bc-path1	unconventional_myosin-VI-like_isoform_X1_[Octopus_vulgaris]
894	8,43E-83	0,672088067	0,758	0,562	6,70E-79	9	unknown-344	UnnamedSample_HQ_transcript-29182	gene_id_unknown-344_transcript_id_unknown-344
895	3,28E-75	0,876523805	0,4	0,184	2,61E-71	9	XP-029634337.1	b86de43-path0	prosaposin-like_isoform_X1_[Octopus_vulgaris]
896	2,06E-72	0,449156814	0,68	0,391	1,63E-68	9	KFD59669.1	bec54a1-path78	"hypothetical_protein_M514_28150,_partial_[Trichuris_suis]"
897	2,05E-67	0,64711127	0,543	0,276	1,63E-63	9	P24603.1	UnnamedSample_HQ_transcript-4852	RecName:_Full=Rhodopsin_[Loligo_forbesii]
898	8,36E-59	0,830695363	0,423	0,233	6,65E-55	9	unknown-338	UnnamedSample_HQ_transcript-27773	gene_id_unknown-338_transcript_id_unknown-338
899	1,23E-57	0,511310143	0,833	0,762	9,81E-54	9	unknown-226	UnnamedSample_HQ_transcript-29854	gene_id_unknown-226_transcript_id_unknown-226
900	5,63E-47	0,572859637	0,644	0,506	4,48E-43	9	XP-029652568.1	b1b05c0-path1	uncharacterized_protein_LOC115225763_[Octopus_vulgaris]
901	1,73E-46	0,524312831	0,77	0,646	1,38E-42	9	KOF97905.1	be5f5a3-path0	hypothetical_protein_OCBIM_22028073mg_[Octopus_bimaculoides]
902	3,88E-45	0,726402842	0,441	0,281	3,09E-41	9	XP-029650499.1	UnnamedSample_HQ_transcript-31471	glutathione_peroxidase-like_[Octopus_vulgaris]
903	5,50E-43	0,324294304	0,952	0,933	4,38E-39	9	unknown-427	UnnamedSample_HQ_transcript-31015	gene_id_unknown-427_transcript_id_unknown-427
904	1,22E-40	0,745330847	0,336	0,185	9,67E-37	9	unknown-84	be8b916-path0	gene_id_unknown-84_transcript_id_unknown-84
905	2,52E-37	0,324606183	0,897	0,768	2,01E-33	9	XP-029649095.1	UnnamedSample_HQ_transcript-11479	CD63_antigen-like_[Octopus_vulgaris]
906	4,98E-34	0,345571589	0,834	0,786	3,96E-30	9	unknown-35	b3519d3-path0	gene_id_unknown-35_transcript_id_unknown-35
907	1,62E-33	0,576999949	0,628	0,515	1,29E-29	9	unknown-143	b238320-path1	gene_id_unknown-143_transcript_id_unknown-143
908	6,95E-32	0,550052879	0,507	0,386	5,52E-28	9	unknown-626	UnnamedSample_HQ_transcript-31452	gene_id_unknown-626_transcript_id_unknown-626
909	2,40E-31	0,638154481	0,274	0,145	1,91E-27	9	unknown-552	UnnamedSample_HQ_transcript-24952	gene_id_unknown-552_transcript_id_unknown-552
910	7,44E-29	0,306321635	0,87	0,85	5,91E-25	9	XP-029640313.1	bcc9a95-path0	putative_uncharacterized_protein_DDB_G0279653_[Octopus_vulgaris]
911	1,08E-28	0,7259863	0,375	0,245	8,60E-25	9	CAB1346913.1	b6d11a7-path2	"unnamed_protein_product,_partial_[Coregonus_sp._'balchen']"
912	1,14E-28	0,619675434	0,315	0,191	9,10E-25	9	XP-014787562.1	UnnamedSample_HQ_transcript-9935	PREDICTED:_ras-related_protein_Rab-32-like_[Octopus_bimaculoides]
913	9,78E-28	0,419176937	0,596	0,494	7,77E-24	9	unknown-341	UnnamedSample_HQ_transcript-30789	gene_id_unknown-341_transcript_id_unknown-341
914	1,97E-27	0,420522789	0,766	0,675	1,57E-23	9	NP-001248345.1	bbc5032-path0	histone_1o_[Aplysia_californica]
915	4,32E-27	0,810255969	0,42	0,303	3,44E-23	9	unknown-187	b6d11a7-path1	gene_id_unknown-187_transcript_id_unknown-187
916	1,94E-25	0,58411975	0,324	0,2	1,54E-21	9	unknown-705	UnnamedSample_HQ_transcript-28000	gene_id_unknown-705_transcript_id_unknown-705
917	3,30E-25	0,534467945	0,392	0,273	2,62E-21	9	unknown-742	UnnamedSample_HQ_transcript-30652	gene_id_unknown-742_transcript_id_unknown-742
918	9,79E-25	0,368416837	0,671	0,599	7,78E-21	9	unknown-63	b5317f9-path0	gene_id_unknown-63_transcript_id_unknown-63
919	1,15E-24	0,49889193	0,406	0,283	9,17E-21	9	XP-029650801.1	b610816-path6	dihydropyrimidinase-like_isoform_X7_[Octopus_vulgaris]
920	2,32E-23	0,264552446	0,816	0,723	1,84E-19	9	XP-029649750.1	b53501a-path0	centrosomal_protein_of_131_kDa-like_isoform_X1_[Octopus_vulgaris]
921	7,91E-23	0,549456889	0,44	0,34	6,29E-19	9	XP-014768141.1	befedc2-path0	PREDICTED:_uncharacterized_protein_ZK1073.1-like_isoform_X1_[Octopus_bimaculoides]
922	1,21E-21	0,810945697	0,286	0,179	9,65E-18	9	XP-029639093.1	be2a5cd-path0	uncharacterized_protein_LOC115214158_[Octopus_vulgaris]
923	2,65E-20	0,439666791	0,481	0,398	2,10E-16	9	unknown-178	bb01ae0-path1	gene_id_unknown-178_transcript_id_unknown-178
924	2,11E-17	0,397331178	0,386	0,286	1,68E-13	9	unknown-720	UnnamedSample_HQ_transcript-30942	gene_id_unknown-720_transcript_id_unknown-720
925	2,78E-17	0,513578746	0,338	0,247	2,21E-13	9	unknown-113	bee6c27-path0	gene_id_unknown-113_transcript_id_unknown-113
926	1,21E-16	0,282585723	0,633	0,582	9,59E-13	9	unknown-159	be995c9-path0	gene_id_unknown-159_transcript_id_unknown-159
927	5,73E-16	0,442639435	0,301	0,208	4,56E-12	9	unknown-534	UnnamedSample_HQ_transcript-29393	gene_id_unknown-534_transcript_id_unknown-534
928	1,61E-15	0,340520853	0,563	0,519	1,28E-11	9	XP-014788038.1	be90589-path0	PREDICTED:_ELAV-like_protein_1_[Octopus_bimaculoides]
929	5,62E-15	0,557159424	0,313	0,231	4,46E-11	9	XP-014771006.1	b52f91f-path0	PREDICTED:_proliferating_cell_nuclear_antigen-like_[Octopus_bimaculoides]
930	9,99E-15	0,473522689	0,33	0,249	7,94E-11	9	XP-029643321.1	UnnamedSample_HQ_transcript-11570	delta(14)-sterol_reductase-like_isoform_X1_[Octopus_vulgaris]
931	1,13E-14	0,44654756	0,371	0,29	8,99E-11	9	unknown-759	UnnamedSample_HQ_transcript-31499	gene_id_unknown-759_transcript_id_unknown-759
932	5,28E-14	0,403462653	0,403	0,336	4,20E-10	9	XP-029639619.1	UnnamedSample_HQ_transcript-31865	cytochrome_c_oxidase_subunit_6B1-like_[Octopus_vulgaris]
933	2,81E-12	0,40144656	0,505	0,472	2,23E-08	9	ABO61331.1	b3042e6-path0	Na+/K+_ATPase_beta_subunit_[Doryteuthis_opalescens]
934	3,61E-11	0,442519255	0,416	0,363	2,87E-07	9	ABO61332.1	b9490ee-path0	Na+/K+_ATPase_alpha_subunit_[Doryteuthis_pealeii]
935	2,46E-10	0,315246539	0,412	0,359	1,96E-06	9	unknown-616	UnnamedSample_HQ_transcript-31416	gene_id_unknown-616_transcript_id_unknown-616
936	2,56E-10	0,357196494	0,427	0,374	2,03E-06	9	XP-022306667.1	bbbe273-path0	cathepsin_L1-like_[Crassostrea_virginica]
937	3,18E-10	0,414000608	0,361	0,301	2,53E-06	9	XP-018560417.1	UnnamedSample_HQ_transcript-30196	PREDICTED:_histone-lysine_N-methyltransferase_SETMAR-like_[Lates_calcarifer]
938	9,58E-10	0,302732573	0,459	0,416	7,62E-06	9	XP-022342007.1	UnnamedSample_HQ_transcript-29862	coactosin-like_protein_[Crassostrea_virginica]
939	1,49E-09	0,390855118	0,266	0,204	1,19E-05	9	XP-029645148.1	UnnamedSample_HQ_transcript-7850	CKLF-like_MARVEL_transmembrane_domain-containing_protein_7_[Octopus_vulgaris]
940	1,87E-09	0,277119665	0,513	0,488	1,49E-05	9	XP-029650028.1	b0537ad-path0	methionine_aminopeptidase_2-like_[Octopus_vulgaris]
941	2,01E-09	0,252823039	0,577	0,557	1,60E-05	9	unknown-55	beda5f1-path0	gene_id_unknown-55_transcript_id_unknown-55
942	5,80E-09	0,364404594	0,367	0,323	4,61E-05	9	XP-029635262.1	UnnamedSample_HQ_transcript-28309	proteasome_subunit_alpha_type-5-like_[Octopus_vulgaris]
943	6,58E-09	0,39935862	0,304	0,254	5,23E-05	9	XP-029645110.1	UnnamedSample_HQ_transcript-31642	uncharacterized_protein_LOC115219148_[Octopus_vulgaris]
944	7,43E-09	0,395511706	0,328	0,281	5,91E-05	9	XP-029634816.1	bec6493-path0	dolichyl-diphosphooligosaccharide--protein_glycosyltransferase_subunit_STT3B-like_[Octopus_vulgaris]
945	1,40E-08	0,355848996	0,313	0,258	0,000111509	9	unknown-151	b5749bd-path0	gene_id_unknown-151_transcript_id_unknown-151
946	2,02E-08	0,332328222	0,357	0,306	0,000160576	9	XP-014778533.1	UnnamedSample_HQ_transcript-16448	PREDICTED:_serine-rich_adhesin_for_platelets-like_[Octopus_bimaculoides]
947	1,85E-07	0,264338225	0,395	0,346	0,001468639	9	unknown-131	b9a1364-path0	gene_id_unknown-131_transcript_id_unknown-131
948	1,97E-07	0,357757274	0,265	0,214	0,00156309	9	unknown-531	UnnamedSample_HQ_transcript-31934	gene_id_unknown-531_transcript_id_unknown-531
949	2,70E-07	0,326798401	0,403	0,383	0,002148617	9	unknown-27	b45aa22-path0	gene_id_unknown-27_transcript_id_unknown-27
950	8,87E-07	0,308536481	0,35	0,31	0,00705034	9	unknown-215	b952da0-path0	gene_id_unknown-215_transcript_id_unknown-215
951	1,11E-06	0,266128354	0,381	0,343	0,008844833	9	unknown-329	UnnamedSample_HQ_transcript-24845	gene_id_unknown-329_transcript_id_unknown-329
952	1,46E-06	0,334289086	0,289	0,248	0,011606683	9	unknown-74	b74c5c9-path0	gene_id_unknown-74_transcript_id_unknown-74
953	5,22E-06	0,257231944	0,403	0,38	0,041476127	9	unknown-171	bf4e4ff-path0	gene_id_unknown-171_transcript_id_unknown-171
954	6,41E-06	0,358226337	0,255	0,219	0,050951479	9	XP-014783472.1	UnnamedSample_HQ_transcript-31573	PREDICTED:_dynein_light_chain_Tctex-type_1-like_[Octopus_bimaculoides]
955	1,23E-05	0,259428399	0,395	0,373	0,097611748	9	unknown-89	bac1547-path0	gene_id_unknown-89_transcript_id_unknown-89
956	0,000102955	0,277719178	0,314	0,291	0,818387829	9	mt-XP-014787824.1	UnnamedSample_HQ_transcript-30115	"PREDICTED:_ATP_synthase_subunit_b,_mitochondrial-like_[Octopus_bimaculoides]"
957	0,000170725	0,291914344	0,337	0,314	1	9	unknown-861	UnnamedSample_HQ_transcript-26933	gene_id_unknown-861_transcript_id_unknown-861
958	0,000350453	0,282904511	0,276	0,252	1	9	unknown-662	UnnamedSample_HQ_transcript-31027	gene_id_unknown-662_transcript_id_unknown-662
959	0,000428211	0,262086058	0,35	0,342	1	9	XP-029634670.1	UnnamedSample_HQ_transcript-31782	cytochrome_c_oxidase_subunit_NDUFA4-like_[Octopus_vulgaris]
960	0,000685808	0,25969444	0,341	0,333	1	9	XP-011448708.1	UnnamedSample_HQ_transcript-1820	PREDICTED:_serine/threonine-protein_kinase_NLK_isoform_X4_[Crassostrea_gigas]
961	0	1,511794538	0,92	0,323	0	10	OWK59259.1	UnnamedSample_HQ_transcript-31436	histone_H3_[Lonchura_striata_domestica]
962	0	1,07759301	0,351	0,031	0	10	unknown-570	UnnamedSample_HQ_transcript-24848	gene_id_unknown-570_transcript_id_unknown-570
963	3,27E-300	0,616561546	1	0,996	2,60E-296	10	rp-XP-014790358.1	UnnamedSample_HQ_transcript-31835	PREDICTED:_60S_acidic_ribosomal_protein_P1-like_[Octopus_bimaculoides]
964	7,42E-295	1,123751154	0,992	0,656	5,90E-291	10	KOF95589.1	bffc937-path0	hypothetical_protein_OCBIM_22037780mg_[Octopus_bimaculoides]
965	1,51E-290	0,744199393	1	0,966	1,20E-286	10	rp-XP-029650515.1	UnnamedSample_HQ_transcript-30640	60S_ribosomal_protein_L15-like_[Octopus_vulgaris]
966	1,21E-274	1,123812021	0,521	0,101	9,59E-271	10	XP-014781390.1	UnnamedSample_HQ_transcript-4649	PREDICTED:_zygotic_DNA_replication_licensing_factor_mcm3-like_[Octopus_bimaculoides]
967	1,05E-269	0,702321531	1	0,954	8,32E-266	10	rp-XP-014791305.1	b0e051c-path0	"PREDICTED:_60S_ribosomal_protein_L7-like,_partial_[Octopus_bimaculoides]"
968	1,32E-268	0,743133854	1	0,935	1,05E-264	10	rp-XP-029636677.1	UnnamedSample_HQ_transcript-31562	60S_ribosomal_protein_L18-like_[Octopus_vulgaris]
969	5,64E-265	0,824002482	0,999	0,884	4,48E-261	10	rp-XP-014768270.1	UnnamedSample_HQ_transcript-29607	PREDICTED:_40S_ribosomal_protein_SA-like_[Octopus_bimaculoides]
970	5,66E-265	1,00669615	0,988	0,722	4,50E-261	10	XP-029652117.1	bc59af7-path0	cellular_nucleic_acid-binding_protein-like_isoform_X1_[Octopus_vulgaris]
971	6,41E-256	1,056863788	0,44	0,076	5,10E-252	10	XP-014788070.1	b521819-path0	PREDICTED:_kelch_domain-containing_protein_1-like_[Octopus_bimaculoides]
972	8,10E-242	1,081143499	0,725	0,215	6,44E-238	10	XP-014771006.1	b52f91f-path0	PREDICTED:_proliferating_cell_nuclear_antigen-like_[Octopus_bimaculoides]
973	9,85E-240	0,958524451	0,987	0,664	7,83E-236	10	XP-014789054.1	b6e03a3-path0	PREDICTED:_acidic_leucine-rich_nuclear_phosphoprotein_32_family_member_A-like_isoform_X1_[Octopus_bimaculoides]
974	5,08E-233	1,155536083	0,975	0,655	4,04E-229	10	unknown-196	bfe2d46-path0	gene_id_unknown-196_transcript_id_unknown-196
975	3,64E-231	1,422078221	0,988	0,762	2,90E-227	10	XP-014768850.1	UnnamedSample_HQ_transcript-31915	"PREDICTED:_histone_H2A-like,_partial_[Octopus_bimaculoides]"
976	1,25E-227	0,60796601	1	0,961	9,92E-224	10	rp-XP-014782998.1	UnnamedSample_HQ_transcript-31864	PREDICTED:_40S_ribosomal_protein_S14_[Octopus_bimaculoides]
977	3,58E-219	1,012939877	0,535	0,126	2,84E-215	10	XP-029645034.1	UnnamedSample_HQ_transcript-24554	multifunctional_protein_ADE2-like_[Octopus_vulgaris]
978	5,13E-217	0,700155351	0,996	0,861	4,08E-213	10	rp-XP-029641961.1	UnnamedSample_HQ_transcript-31094	60S_ribosomal_protein_L8-like_[Octopus_vulgaris]
979	1,29E-213	1,192968108	0,669	0,205	1,02E-209	10	XP-029647821.1	UnnamedSample_HQ_transcript-30377	histone_H2A-like_[Octopus_vulgaris]
980	6,94E-213	1,23988611	0,983	0,676	5,52E-209	10	XP-032563740.1	bec54a1-path17	uncharacterized_protein_LOC116796865_[Chiroxiphia_lanceolata]
981	1,23E-210	0,660603131	0,997	0,899	9,75E-207	10	rp-XP-014779425.1	UnnamedSample_HQ_transcript-31811	PREDICTED:_40S_ribosomal_protein_S10-like_[Octopus_bimaculoides]
982	5,81E-209	0,856423134	0,985	0,726	4,62E-205	10	NP-001116980.1	bdc87be-path0	histone_H2A.V_[Strongylocentrotus_purpuratus]
983	1,36E-208	1,334652994	0,983	0,772	1,08E-204	10	EDW44963.1	b91059f-path1	GM16912_[Drosophila_sechellia]
984	1,50E-203	0,987723438	0,412	0,081	1,19E-199	10	unknown-243	UnnamedSample_HQ_transcript-31500	gene_id_unknown-243_transcript_id_unknown-243
985	6,05E-203	0,875264242	0,328	0,052	4,81E-199	10	XP-029634391.1	UnnamedSample_HQ_transcript-18920	transcription_factor_E2F3-like_isoform_X1_[Octopus_vulgaris]
986	3,94E-201	0,983197199	0,983	0,667	3,13E-197	10	NP-001248345.1	bbc5032-path0	histone_1o_[Aplysia_californica]
987	7,98E-201	0,7791471	0,993	0,759	6,34E-197	10	XP-014773650.1	bce6e26-path0	PREDICTED:_serine/arginine-rich_splicing_factor_2-like_[Octopus_bimaculoides]
988	2,95E-200	0,957549217	0,504	0,118	2,34E-196	10	XP-029634300.1	UnnamedSample_HQ_transcript-19483	histone_acetyltransferase_type_B_catalytic_subunit-like_isoform_X2_[Octopus_vulgaris]
989	1,29E-198	0,605815717	0,999	0,922	1,02E-194	10	rp-XP-014781216.1	UnnamedSample_HQ_transcript-31540	PREDICTED:_60S_ribosomal_protein_L10-like_[Octopus_bimaculoides]
990	4,40E-194	0,636627003	0,995	0,901	3,50E-190	10	XP-029647441.1	b325d1d-path0	eukaryotic_translation_initiation_factor_5A-1-like_[Octopus_vulgaris]
991	2,64E-185	0,767837335	0,993	0,823	2,10E-181	10	XP-014784774.1	b6ede00-path0	PREDICTED:_heat_shock_cognate_71_kDa_protein-like_[Octopus_bimaculoides]
992	2,42E-184	0,905346627	0,489	0,119	1,92E-180	10	XP-014778143.1	b9cb0fe-path0	PREDICTED:_bifunctional_purine_biosynthesis_protein_PURH-like_[Octopus_bimaculoides]
993	9,10E-184	0,620603093	0,999	0,921	7,23E-180	10	XP-029638352.1	b615c95-path1	heterogeneous_nuclear_ribonucleoprotein_A3_homolog_2-like_[Octopus_vulgaris]
994	5,36E-183	0,993413401	0,66	0,215	4,26E-179	10	XP-029639583.1	b8b44d7-path0	ETS-related_transcription_factor_Elf-2-like_[Octopus_vulgaris]
995	1,21E-182	0,862086414	0,955	0,602	9,65E-179	10	XP-029637352.1	bd86c7d-path13	heterogeneous_nuclear_ribonucleoprotein_A2_homolog_1-like_[Octopus_vulgaris]
996	3,58E-180	0,689564044	0,995	0,835	2,85E-176	10	XP-029650094.1	ba1f3ad-path0	polyadenylate-binding_protein_4-like_[Octopus_vulgaris]
997	2,82E-179	0,623915325	0,997	0,892	2,24E-175	10	XP-014774568.1	b66d96e-path0	PREDICTED:_protein_SET-like_[Octopus_bimaculoides]
998	2,72E-172	0,635221646	0,999	0,838	2,16E-168	10	rp-AAU11097.1	UnnamedSample_HQ_transcript-28236	"ribosomal_protein_L7,_partial_[Doryteuthis_pealeii]"
999	3,06E-169	0,925758765	0,744	0,287	2,43E-165	10	XP-018560417.1	UnnamedSample_HQ_transcript-30196	PREDICTED:_histone-lysine_N-methyltransferase_SETMAR-like_[Lates_calcarifer]
1000	9,25E-169	0,83178871	0,935	0,599	7,35E-165	10	KOF77515.1	bde7ea6-path4	hypothetical_protein_OCBIM_22032032mg_[Octopus_bimaculoides]
1001	7,53E-167	0,717075383	0,968	0,757	5,99E-163	10	XP-014770918.1	bbd7d78-path1	PREDICTED:_co-chaperone_protein_daf-41-like_[Octopus_bimaculoides]
1002	8,79E-167	1,084605487	0,853	0,446	6,99E-163	10	XP-014779254.1	x	x
1003	1,80E-163	0,895307469	0,4	0,091	1,43E-159	10	XP-029639978.1	UnnamedSample_HQ_transcript-3819	DNA_replication_licensing_factor_mcm7-like_[Octopus_vulgaris]
1004	1,40E-155	0,606621537	0,988	0,837	1,11E-151	10	AAF22119.1	UnnamedSample_HQ_transcript-28744	"guanine_nucleotide-binding_protein,_partial_[Euprymna_scolopes]"
1005	2,59E-153	0,87008696	0,74	0,291	2,06E-149	10	unknown-187	b6d11a7-path1	gene_id_unknown-187_transcript_id_unknown-187
1006	2,36E-152	0,780977189	0,947	0,595	1,88E-148	10	VDP24258.1	b18b808-path0	unnamed_protein_product_[Schistosoma_curassoni]
1007	5,35E-152	0,759154499	0,993	0,831	4,26E-148	10	XP-014777384.1	be60859-path0	PREDICTED:_histone_H1.0-B-like_[Octopus_bimaculoides]
1008	1,03E-150	0,717527791	0,96	0,688	8,18E-147	10	rp-XP-014784768.1	UnnamedSample_HQ_transcript-29352	PREDICTED:_60S_ribosomal_protein_L29-1-like_[Octopus_bimaculoides]
1009	1,65E-150	0,688296329	0,261	0,044	1,31E-146	10	XP-029642972.1	UnnamedSample_HQ_transcript-30892	uncharacterized_protein_LOC115217416_[Octopus_vulgaris]
1010	5,78E-150	0,836786855	0,467	0,126	4,60E-146	10	XP-029635683.1	b29c511-path0	DNA_replication_licensing_factor_MCM6-like_[Octopus_vulgaris]
1011	8,95E-143	0,750433995	0,281	0,052	7,12E-139	10	unknown-836	UnnamedSample_HQ_transcript-26164	gene_id_unknown-836_transcript_id_unknown-836
1012	2,52E-137	0,78290541	0,504	0,151	2,00E-133	10	XP-014780438.1	UnnamedSample_HQ_transcript-31622	PREDICTED:_calcium-regulated_heat_stable_protein_1-like_[Octopus_bimaculoides]
1013	1,14E-133	0,693570857	0,268	0,051	9,07E-130	10	XP-029642495.1	UnnamedSample_HQ_transcript-31513	PCNA-associated_factor-like_[Octopus_vulgaris]
1014	1,63E-133	0,83789923	0,407	0,108	1,29E-129	10	XP-029639855.1	UnnamedSample_HQ_transcript-17685	G1/S-specific_cyclin-D2-like_[Octopus_vulgaris]
1015	1,30E-132	0,623899955	0,973	0,718	1,03E-128	10	XP-029649750.1	b53501a-path0	centrosomal_protein_of_131_kDa-like_isoform_X1_[Octopus_vulgaris]
1016	1,26E-131	0,602157709	0,971	0,786	9,98E-128	10	XP-029638712.1	b96b869-path1	protein_arginine_N-methyltransferase_1-like_isoform_X1_[Octopus_vulgaris]
1017	4,69E-130	0,800822012	0,54	0,177	3,73E-126	10	XP-029642901.1	bbarrier-to-autointegration_factor_B-like_[Octopus_vulgaris]	bbarrier-to-autointegration_factor_B-like_[Octopus_vulgaris]
1018	1,02E-128	0,859483107	0,524	0,176	8,11E-125	10	WP-141728032.1	x	x
1019	1,28E-128	0,798702235	0,719	0,307	1,02E-124	10	XP-014788813.1	b2a95c1-path3	PREDICTED:_CAD_protein-like_isoform_X1_[Octopus_bimaculoides]
1020	2,02E-126	0,683243651	0,933	0,638	1,60E-122	10	KOF99297.1	b17a7ed-path0	"hypothetical_protein_OCBIM_22018215mg,_partial_[Octopus_bimaculoides]"
1021	1,09E-124	0,590603287	0,983	0,775	8,63E-121	10	XP-029634699.1	b1f00ae-path0	LOW_QUALITY_PROTEIN:_nucleolar_and_coiled-body_phosphoprotein_1-like_[Octopus_vulgaris]
1022	1,31E-123	0,647057252	0,945	0,617	1,04E-119	10	XP-014791088.1	b8da7bc-path0	PREDICTED:_small_ubiquitin-related_modifier_3-like_isoform_X1_[Octopus_bimaculoides]
1023	1,60E-121	0,924671212	0,419	0,122	1,27E-117	10	unknown-342	UnnamedSample_HQ_transcript-29107	gene_id_unknown-342_transcript_id_unknown-342
1024	4,43E-116	0,818081614	0,497	0,167	3,52E-112	10	XP-014781959.1	ba04194-path0	PREDICTED:_UPF0609_protein_C4orf27_homolog_[Octopus_bimaculoides]
1025	3,84E-114	0,73196515	0,619	0,24	3,06E-110	10	XP-029637780.1	UnnamedSample_HQ_transcript-30943	small_nuclear_ribonucleoprotein-associated_protein_B-like_isoform_X1_[Octopus_vulgaris]
1026	2,04E-113	0,628757474	0,956	0,635	1,62E-109	10	CCG28034.1	bbeta_tubulin_1_[Sepia_officinalis]	bbeta_tubulin_1_[Sepia_officinalis]
1027	3,18E-111	0,713547662	0,356	0,095	2,53E-107	10	XP-014768688.1	UnnamedSample_HQ_transcript-4142	PREDICTED:_histone_chaperone_asf1b-B-like_[Octopus_bimaculoides]
1028	6,58E-110	0,74020923	0,608	0,236	5,23E-106	10	CAB1346913.1	b6d11a7-path2	"unnamed_protein_product,_partial_[Coregonus_sp._'balchen']"
1029	1,87E-108	0,729540353	0,52	0,185	1,49E-104	10	XP-029650614.1	b66a60a-path0	transaldolase-like_[Octopus_vulgaris]
1030	4,04E-108	0,71552755	0,611	0,238	3,21E-104	10	XP-029643321.1	UnnamedSample_HQ_transcript-11570	delta(14)-sterol_reductase-like_isoform_X1_[Octopus_vulgaris]
1031	7,45E-107	0,732065466	0,749	0,368	5,93E-103	10	XP-029647400.1	UnnamedSample_HQ_transcript-2578	FACT_complex_subunit_SPT16-like_[Octopus_vulgaris]
1032	7,72E-104	0,748187475	0,381	0,115	6,14E-100	10	XP-014768404.1	b65c594-path0	PREDICTED:_rRNA_2'-O-methyltransferase_fibrillarin-like_isoform_X2_[Octopus_bimaculoides]
1033	5,97E-103	0,726941298	0,579	0,228	4,75E-99	10	XP-029641863.1	UnnamedSample_HQ_transcript-2013	importin-5-like_[Octopus_vulgaris]
1034	1,62E-102	0,676733346	0,369	0,106	1,29E-98	10	XP-029658376.1	b0b2709-path2	transcription_factor_Sp9-like_isoform_X1_[Octopus_vulgaris]
1035	1,13E-100	0,589996853	0,953	0,713	8,99E-97	10	CEP09592.1	UnnamedSample_HQ_transcript-31648	hypothetical_protein_[Parasitella_parasitica]
1036	1,96E-99	0,670292999	0,504	0,18	1,56E-95	10	XP-014788199.1	UnnamedSample_HQ_transcript-17295	PREDICTED:_NHP2-like_protein_1_[Octopus_bimaculoides]
1037	1,42E-98	0,723372291	0,459	0,159	1,13E-94	10	XP-029654471.1	UnnamedSample_HQ_transcript-14240	LOW_QUALITY_PROTEIN:_lupus_La_protein-like_[Octopus_vulgaris]
1038	1,71E-97	0,660910454	0,761	0,389	1,36E-93	10	XP-029641952.1	bd614ab-path0	adenosylhomocysteinase-like_isoform_X1_[Octopus_vulgaris]
1039	3,90E-97	0,684806378	0,437	0,146	3,10E-93	10	XP-029648808.1	b87772a-path0	ribose-phosphate_pyrophosphokinase_1_isoform_X1_[Octopus_vulgaris]
1040	1,33E-96	0,655921324	0,767	0,391	1,06E-92	10	XP-029650159.1	bd8202f-path1	protein_DEK-like_[Octopus_vulgaris]
1041	3,68E-96	0,690452416	0,62	0,262	2,92E-92	10	XP-029658185.1	b8eed54-path0	serine_hydroxymethyltransferase-like_[Octopus_vulgaris]
1042	1,71E-95	0,657543034	0,727	0,342	1,36E-91	10	unknown-71	be6ab20-path0	gene_id_unknown-71_transcript_id_unknown-71
1043	9,06E-93	0,705941973	0,499	0,188	7,20E-89	10	XP-014785393.1	b498cc1-path0	PREDICTED:_nucleolar_protein_56-like_[Octopus_bimaculoides]
1044	5,99E-91	0,730853011	0,511	0,201	4,76E-87	10	mt-XP-029650358.1	UnnamedSample_HQ_transcript-12045	"isocitrate_dehydrogenase_[NADP],_mitochondrial-like_[Octopus_vulgaris]"
1045	2,23E-90	0,65766965	0,577	0,236	1,77E-86	10	XP-014782256.1	b816242-path0	PREDICTED:_exportin-1-like_[Octopus_bimaculoides]
1046	2,82E-90	0,665715881	0,689	0,334	2,24E-86	10	XP-014774714.1	b90f28d-path0	PREDICTED:_heat_shock_70_kDa_protein_4-like_[Octopus_bimaculoides]
1047	1,73E-89	0,741694872	0,563	0,241	1,38E-85	10	mt-XP-029638630.1	UnnamedSample_HQ_transcript-26444	"10_kDa_heat_shock_protein,_mitochondrial-like_[Octopus_vulgaris]"
1048	6,64E-86	0,596988706	0,403	0,133	5,28E-82	10	GBP50640.1	UnnamedSample_HQ_transcript-23890	hypothetical_protein_EVAR_28832_1_[Eumeta_japonica]
1049	4,75E-84	0,621031595	0,319	0,094	3,77E-80	10	XP-014789218.1	UnnamedSample_HQ_transcript-12240	PREDICTED:_G2/mitotic-specific_cyclin-B3-like_[Octopus_bimaculoides]
1050	3,66E-83	0,649472449	0,703	0,355	2,91E-79	10	XP-029646319.1	UnnamedSample_HQ_transcript-9089	hsc70-interacting_protein-like_[Octopus_vulgaris]
1051	1,11E-82	0,62689747	0,429	0,153	8,79E-79	10	XP-029636363.1	UnnamedSample_HQ_transcript-1429	DNA_ligase_1-like_[Octopus_vulgaris]
1052	3,26E-81	0,622499021	0,671	0,32	2,59E-77	10	KOF84082.1	b12e859-path4	hypothetical_protein_OCBIM_22022663mg_[Octopus_bimaculoides]
1053	3,20E-80	0,640817635	0,416	0,149	2,54E-76	10	XP-029645669.1	bbc880c-path1	histone-lysine_N-methyltransferase_NSD2-like_isoform_X1_[Octopus_vulgaris]
1054	3,61E-79	0,686382531	0,501	0,207	2,87E-75	10	XP-029635964.1	b086193-path0	heat_shock_protein_60A-like_[Octopus_vulgaris]
1055	1,56E-73	0,621297827	0,784	0,461	1,24E-69	10	XP-012903387.1	UnnamedSample_HQ_transcript-20100	PREDICTED:_uncharacterized_protein_LOC101679762_[Mustela_putorius_furo]
1056	6,88E-73	0,622980856	0,485	0,199	5,47E-69	10	XP-012943258.1	b800ae9-path0	PREDICTED:_protein-glutamine_gamma-glutamyltransferase_K-like_[Aplysia_californica]
1057	1,36E-72	0,601289677	0,488	0,2	1,08E-68	10	XP-014783260.1	UnnamedSample_HQ_transcript-28563	PREDICTED:_U1_small_nuclear_ribonucleoprotein_A-like_[Octopus_bimaculoides]
1058	7,67E-68	0,591818439	0,397	0,153	6,10E-64	10	XP-029641975.1	b1726ba-path0	probable_ATP-dependent_RNA_helicase_DDX23_[Octopus_vulgaris]
1059	2,72E-67	0,59030501	0,4	0,154	2,16E-63	10	XP-025108723.1	UnnamedSample_HQ_transcript-14152	dnaJ_homolog_subfamily_C_member_2-like_[Pomacea_canaliculata]
1060	3,34E-27	0,655378411	0,715	0,586	2,65E-23	10	KIY53530.1	bec54a1-path92	"hypothetical_protein_FISHEDRAFT_20011,_partial_[Fistulina_hepatica_ATCC_64428]"
1061	7,88E-205	0,924484627	0,993	0,808	6,26E-201	11	XP-014767548.1	b59b4f1-path1	PREDICTED:_ELAV-like_protein_4_[Octopus_bimaculoides]
1062	1,47E-170	0,504937466	1	1	1,17E-166	11	CAM36311.1	UnnamedSample_HQ_transcript-26121	hypothetical_protein_[Thermobia_domestica]
1063	1,14E-149	1,035566333	0,681	0,302	9,09E-146	11	XP-029633918.1	UnnamedSample_HQ_transcript-20443	uncharacterized_protein_LOC115209612_isoform_X4_[Octopus_vulgaris]
1064	1,19E-133	0,589344922	0,997	0,951	9,44E-130	11	YP-002971000.1	x	x
1065	5,56E-122	0,428391578	1	0,996	4,42E-118	11	YP-006234071.1	x	x
1066	4,86E-118	0,487174487	1	0,989	3,86E-114	11	YP-006234063.1	x	x
1067	1,95E-111	0,687874149	0,9	0,709	1,55E-107	11	XP-014783700.1	UnnamedSample_HQ_transcript-14422	PREDICTED:_guanine_nucleotide-binding_protein_subunit_beta_isoform_X1_[Octopus_bimaculoides]
1068	6,47E-111	0,885590452	0,65	0,316	5,14E-107	11	BAD32700.1	b471d07-path0	Rab3_[Doryteuthis_pealeii]
1069	3,96E-110	0,841792478	0,724	0,412	3,15E-106	11	unknown-543	UnnamedSample_HQ_transcript-6417	gene_id_unknown-543_transcript_id_unknown-543
1070	1,41E-95	0,942531547	0,479	0,193	1,12E-91	11	XP-014784520.1	b82c974-path0	PREDICTED:_uncharacterized_protein_LOC106879466_isoform_X2_[Octopus_bimaculoides]
1071	7,20E-90	0,900503443	0,524	0,235	5,72E-86	11	XP-014774719.1	be9b615-path0	PREDICTED:_amyloid_beta_A4_precursor_protein-binding_family_B_member_1-like_[Octopus_bimaculoides]
1072	3,08E-89	0,840004281	0,447	0,173	2,45E-85	11	XP-029639093.1	be2a5cd-path0	uncharacterized_protein_LOC115214158_[Octopus_vulgaris]
1073	3,01E-88	0,589348817	0,948	0,866	2,39E-84	11	CFW94149.1	bbd3d6e-path0	"Csa-calmodulin_1,_partial_[Cupiennius_salei]"
1074	5,95E-87	0,942467231	0,354	0,115	4,73E-83	11	unknown-356	UnnamedSample_HQ_transcript-27478	gene_id_unknown-356_transcript_id_unknown-356
1075	7,22E-81	1,137818564	0,304	0,095	5,74E-77	11	P14533.1	UnnamedSample_HQ_transcript-14556	RecName:_Full=Squidulin_AltName:_Full=Optic_lobe_calcium-binding_protein_AltName:_Full=SCABP_[Doryteuthis_pealeii]
1076	7,52E-79	0,857040088	0,462	0,204	5,98E-75	11	unknown-393	UnnamedSample_HQ_transcript-18075	gene_id_unknown-393_transcript_id_unknown-393
1077	2,61E-76	0,85758554	0,275	0,083	2,07E-72	11	XP-013071640.1	UnnamedSample_HQ_transcript-12368	PREDICTED:_synaptotagmin-1_isoform_X1_[Biomphalaria_glabrata]
1078	1,78E-74	0,830786661	0,405	0,165	1,42E-70	11	XP-014786258.1	b60f4a2-path0	PREDICTED:_septin-5-like_isoform_X1_[Octopus_bimaculoides]
1079	1,59E-72	0,683949265	0,72	0,484	1,27E-68	11	unknown-830	UnnamedSample_HQ_transcript-29539	gene_id_unknown-830_transcript_id_unknown-830
1080	7,11E-71	0,799848711	0,376	0,146	5,65E-67	11	XP-014778781.1	UnnamedSample_HQ_transcript-1652	PREDICTED:_follistatin-related_protein_5-like_[Octopus_bimaculoides]
1081	2,72E-69	0,800831674	0,475	0,228	2,17E-65	11	XP-014791310.1	b02c028-path1	PREDICTED:_guanine_nucleotide-binding_protein_subunit_gamma-1-like_isoform_X1_[Octopus_bimaculoides]
1082	1,37E-63	0,694344571	0,558	0,319	1,09E-59	11	unknown-750	UnnamedSample_HQ_transcript-28657	gene_id_unknown-750_transcript_id_unknown-750
1083	3,09E-61	0,75643898	0,458	0,231	2,46E-57	11	XP-014771239.1	UnnamedSample_HQ_transcript-19814	PREDICTED:_caspase-2-like_[Octopus_bimaculoides]
1084	6,83E-61	0,734814279	0,479	0,243	5,43E-57	11	XP-029638168.1	ba99f76-path0	GATA_zinc_finger_domain-containing_protein_14-like_[Octopus_vulgaris]
1085	1,46E-59	0,694905999	0,551	0,317	1,16E-55	11	XP-029648798.1	bd3e734-path0	synaptobrevin_isoform_X1_[Octopus_vulgaris]
1086	1,94E-58	0,748330768	0,482	0,255	1,54E-54	11	unknown-230	UnnamedSample_HQ_transcript-20488	gene_id_unknown-230_transcript_id_unknown-230
1087	2,80E-57	0,724897008	0,51	0,277	2,23E-53	11	unknown-462	UnnamedSample_HQ_transcript-32063	gene_id_unknown-462_transcript_id_unknown-462
1088	5,42E-53	0,496079052	0,767	0,591	4,30E-49	11	KOF86060.1	UnnamedSample_HQ_transcript-28694	hypothetical_protein_OCBIM_22019283mg_[Octopus_bimaculoides]
1089	2,51E-51	0,598787963	0,655	0,451	2,00E-47	11	unknown-526	UnnamedSample_HQ_transcript-30973	gene_id_unknown-526_transcript_id_unknown-526
1090	9,56E-51	0,561739612	0,636	0,416	7,60E-47	11	XP-029633004.1	b9a2de7-path0	synaptogyrin-1-like_[Octopus_vulgaris]
1091	2,50E-49	0,556367028	0,707	0,546	1,98E-45	11	XP-021331266.1	UnnamedSample_HQ_transcript-7654	LOW_QUALITY_PROTEIN:_uncharacterized_protein_LOC100537853_[Danio_rerio]
1092	2,81E-49	0,615780593	0,581	0,365	2,24E-45	11	XP-029636578.1	UnnamedSample_HQ_transcript-18493	tetraspanin-8-like_[Octopus_vulgaris]
1093	1,92E-48	0,60592015	0,551	0,329	1,53E-44	11	unknown-710	UnnamedSample_HQ_transcript-31986	gene_id_unknown-710_transcript_id_unknown-710
1094	2,81E-48	0,682132033	0,472	0,262	2,23E-44	11	unknown-435	UnnamedSample_HQ_transcript-29498	gene_id_unknown-435_transcript_id_unknown-435
1095	9,06E-47	0,512533835	0,735	0,578	7,20E-43	11	unknown-159	be995c9-path0	gene_id_unknown-159_transcript_id_unknown-159
1096	7,23E-46	0,74291664	0,342	0,162	5,75E-42	11	XP-029650797.1	b610816-path3	dihydropyrimidinase-like_isoform_X3_[Octopus_vulgaris]
1097	3,69E-44	0,712738808	0,468	0,275	2,93E-40	11	XP-029640462.1	b6389b8-path0	synapse-associated_protein_1-like_[Octopus_vulgaris]
1098	4,92E-44	0,6140364	0,627	0,44	3,91E-40	11	unknown-521	UnnamedSample_HQ_transcript-27719	gene_id_unknown-521_transcript_id_unknown-521
1099	5,58E-44	0,618746739	0,39	0,197	4,43E-40	11	unknown-125	b1de7ce-path0	gene_id_unknown-125_transcript_id_unknown-125
1100	1,10E-43	0,489471807	0,822	0,737	8,76E-40	11	unknown-285	UnnamedSample_HQ_transcript-26654	gene_id_unknown-285_transcript_id_unknown-285
1101	4,01E-43	0,665287652	0,317	0,145	3,19E-39	11	XP-029641958.1	b66af10-path0	V-type_proton_ATPase_116_kDa_subunit_a-like_isoform_X2_[Octopus_vulgaris]
1102	4,31E-43	0,537759071	0,685	0,535	3,43E-39	11	unknown-184	b83e917-path0	gene_id_unknown-184_transcript_id_unknown-184
1103	3,38E-42	0,513810921	0,688	0,541	2,69E-38	11	XP-014775870.1	b74e316-path0	"PREDICTED:_sodium/hydrogen_exchanger_3-like,_partial_[Octopus_bimaculoides]"
1104	1,34E-41	0,573183798	0,55	0,369	1,07E-37	11	XP-029640735.1	b20ad96-path0	tyrosine-protein_phosphatase_Lar-like_isoform_X8_[Octopus_vulgaris]
1105	3,03E-38	0,452126949	0,785	0,685	2,40E-34	11	unknown-10	b8410fb-path0	gene_id_unknown-10_transcript_id_unknown-10
1106	2,34E-37	0,586026694	0,323	0,156	1,86E-33	11	unknown-439	UnnamedSample_HQ_transcript-29365	gene_id_unknown-439_transcript_id_unknown-439
1107	4,05E-36	0,520982314	0,549	0,367	3,22E-32	11	unknown-409	UnnamedSample_HQ_transcript-23959	gene_id_unknown-409_transcript_id_unknown-409
1108	7,14E-36	0,431963371	0,774	0,646	5,67E-32	11	KOF97905.1	be5f5a3-path0	hypothetical_protein_OCBIM_22028073mg_[Octopus_bimaculoides]
1109	1,20E-34	0,548485354	0,542	0,382	9,58E-31	11	AKI33348.1	b1992ba-path0	Gq-alpha_[Doryteuthis_pealeii]
1110	8,46E-34	0,616291734	0,394	0,227	6,73E-30	11	KOF86730.1	b3f4b67-path0	hypothetical_protein_OCBIM_22017953mg_[Octopus_bimaculoides]
1111	2,48E-33	0,44136301	0,674	0,514	1,97E-29	11	unknown-143	b238320-path1	gene_id_unknown-143_transcript_id_unknown-143
1112	1,95E-32	0,62560708	0,283	0,139	1,55E-28	11	XP-014771467.1	UnnamedSample_HQ_transcript-4880	PREDICTED:_serine-rich_adhesin_for_platelets-like_[Octopus_bimaculoides]
1113	2,91E-32	0,440523238	0,661	0,534	2,31E-28	11	XP-014786917.1	UnnamedSample_HQ_transcript-18782	PREDICTED:_ras-related_protein_Rab-2_[Octopus_bimaculoides]
1114	3,53E-32	0,654274886	0,3	0,152	2,81E-28	11	XP-014784271.1	b73e54b-path0	PREDICTED:_caveolin-3-like_[Octopus_bimaculoides]
1115	8,91E-32	0,658884478	0,254	0,121	7,09E-28	11	BAB88220.1	UnnamedSample_HQ_transcript-8545	calcium_channel_beta_subunit_[Heterololigo_bleekeri]
1116	2,63E-31	0,63570832	0,321	0,176	2,09E-27	11	XP-014774493.1	UnnamedSample_HQ_transcript-26918	PREDICTED:_ras-related_protein_Rab-39B-like_[Octopus_bimaculoides]
1117	1,86E-30	0,653029215	0,36	0,21	1,48E-26	11	unknown-595	UnnamedSample_HQ_transcript-25615	gene_id_unknown-595_transcript_id_unknown-595
1118	8,29E-30	0,51812211	0,498	0,342	6,59E-26	11	unknown-131	b9a1364-path0	gene_id_unknown-131_transcript_id_unknown-131
1119	1,22E-29	0,528307131	0,472	0,318	9,71E-26	11	unknown-343	UnnamedSample_HQ_transcript-8124	gene_id_unknown-343_transcript_id_unknown-343
1120	3,46E-29	0,521505023	0,482	0,333	2,75E-25	11	unknown-528	UnnamedSample_HQ_transcript-18280	gene_id_unknown-528_transcript_id_unknown-528
1121	2,29E-28	0,507555163	0,553	0,418	1,82E-24	11	XP-014774385.1	ba89bb6-path1	"PREDICTED:_KH_domain-containing,_RNA-binding,_signal_transduction-associated_protein_2-like_isoform_X2_[Octopus_bimaculoides]"
1122	2,50E-27	0,438040788	0,689	0,599	1,99E-23	11	unknown-63	b5317f9-path0	gene_id_unknown-63_transcript_id_unknown-63
1123	3,06E-27	0,541112065	0,339	0,195	2,44E-23	11	unknown-609	UnnamedSample_HQ_transcript-29886	gene_id_unknown-609_transcript_id_unknown-609
1124	5,96E-26	0,516022965	0,525	0,388	4,74E-22	11	unknown-400	UnnamedSample_HQ_transcript-31553	gene_id_unknown-400_transcript_id_unknown-400
1125	6,51E-26	0,549797555	0,285	0,153	5,18E-22	11	XP-014789863.1	ba7bc29-path0	PREDICTED:_AP-1_complex_subunit_sigma-2_isoform_X5_[Octopus_bimaculoides]
1126	6,63E-26	0,611709466	0,447	0,309	5,27E-22	11	XP-029647539.1	b849d8b-path0	TOX_high_mobility_group_box_family_member_4-like_isoform_X1_[Octopus_vulgaris]
1127	8,64E-26	0,522499516	0,461	0,325	6,87E-22	11	XP-014776473.1	b1afdda-path0	PREDICTED:_fasciculation_and_elongation_protein_zeta-2-like_[Octopus_bimaculoides]
1128	5,20E-25	0,555051838	0,295	0,163	4,14E-21	11	XP-014767924.1	UnnamedSample_HQ_transcript-8579	PREDICTED:_synaptophysin-like_isoform_X1_[Octopus_bimaculoides]
1129	8,38E-25	0,454369671	0,479	0,339	6,66E-21	11	unknown-329	UnnamedSample_HQ_transcript-24845	gene_id_unknown-329_transcript_id_unknown-329
1130	7,22E-24	0,429051181	0,603	0,494	5,74E-20	11	unknown-341	UnnamedSample_HQ_transcript-30789	gene_id_unknown-341_transcript_id_unknown-341
1131	2,64E-23	0,546527832	0,38	0,251	2,10E-19	11	XP-029638432.1	b569169-path0	serine/threonine-protein_phosphatase_2B_catalytic_subunit_alpha_isoform-like_isoform_X3_[Octopus_vulgaris]
1132	1,06E-22	0,419065325	0,583	0,475	8,44E-19	11	XP-014770176.1	b231f21-path0	PREDICTED:_nucleolin-like_isoform_X2_[Octopus_bimaculoides]
1133	3,24E-22	0,449956064	0,383	0,246	2,57E-18	11	unknown-491	UnnamedSample_HQ_transcript-11283	gene_id_unknown-491_transcript_id_unknown-491
1134	1,14E-21	0,487317613	0,436	0,31	9,03E-18	11	PIK50831.1	UnnamedSample_HQ_transcript-27599	hypothetical_protein_BSL78_12302_[Apostichopus_japonicus]
1135	2,43E-21	0,526560399	0,301	0,18	1,93E-17	11	ABI84193.2	UnnamedSample_HQ_transcript-15540	amyloid_precursor_protein_[Doryteuthis_pealeii]
1136	3,91E-21	0,481256432	0,315	0,191	3,11E-17	11	unknown-61	b38e5a8-path1	gene_id_unknown-61_transcript_id_unknown-61
1137	4,11E-19	0,472135917	0,334	0,214	3,26E-15	11	unknown-596	UnnamedSample_HQ_transcript-27991	gene_id_unknown-596_transcript_id_unknown-596
1138	6,12E-19	0,598839522	0,338	0,227	4,86E-15	11	unknown-812	UnnamedSample_HQ_transcript-31619	gene_id_unknown-812_transcript_id_unknown-812
1139	7,72E-19	0,487022618	0,338	0,225	6,14E-15	11	XP-029645510.1	UnnamedSample_HQ_transcript-19214	golgin_subfamily_A_member_7-like_[Octopus_vulgaris]
1140	4,51E-18	0,520168401	0,275	0,167	3,58E-14	11	unknown-598	UnnamedSample_HQ_transcript-31297	gene_id_unknown-598_transcript_id_unknown-598
1141	5,03E-18	0,444457036	0,404	0,284	4,00E-14	11	XP-029650801.1	b610816-path6	dihydropyrimidinase-like_isoform_X7_[Octopus_vulgaris]
1142	1,14E-17	0,44126422	0,435	0,332	9,03E-14	11	XP-029637241.1	bf1a9eb-path1	B-cell_CLL/lymphoma_7_protein_family_member_A-like_isoform_X4_[Octopus_vulgaris]
1143	1,23E-17	0,465504347	0,386	0,275	9,76E-14	11	unknown-30	b0dcb91-path0	gene_id_unknown-30_transcript_id_unknown-30
1144	3,40E-17	0,489065423	0,264	0,159	2,70E-13	11	unknown-79	b48f446-path0	gene_id_unknown-79_transcript_id_unknown-79
1145	3,68E-17	0,426150797	0,424	0,317	2,92E-13	11	XP-014783704.1	b5949da-path1	PREDICTED:_calcineurin_subunit_B_type_1_[Octopus_bimaculoides]
1146	1,36E-16	0,456705762	0,32	0,208	1,08E-12	11	unknown-534	UnnamedSample_HQ_transcript-29393	gene_id_unknown-534_transcript_id_unknown-534
1147	4,12E-16	0,430533491	0,257	0,154	3,27E-12	11	unknown-3	b30d362-path0	gene_id_unknown-3_transcript_id_unknown-3
1148	4,87E-16	0,416987939	0,373	0,265	3,87E-12	11	XP-029649029.1	b1eb579-path0	palmitoyltransferase_ZDHHC9-like_isoform_X3_[Octopus_vulgaris]
1149	2,92E-15	0,473862375	0,278	0,18	2,32E-11	11	XP-029645015.1	UnnamedSample_HQ_transcript-207	uncharacterized_protein_LOC115219087_isoform_X3_[Octopus_vulgaris]
1150	7,04E-15	0,428426177	0,256	0,159	5,59E-11	11	XP-029651554.1	UnnamedSample_HQ_transcript-24346	N-alpha-acetyltransferase_80-like_isoform_X1_[Octopus_vulgaris]
1151	1,14E-14	0,416245912	0,323	0,221	9,10E-11	11	unknown-1	b80b687-path0	gene_id_unknown-1_transcript_id_unknown-1
1152	1,25E-14	0,449947242	0,28	0,183	9,93E-11	11	unknown-540	UnnamedSample_HQ_transcript-18204	gene_id_unknown-540_transcript_id_unknown-540
1153	1,45E-14	0,460471991	0,256	0,163	1,15E-10	11	unknown-627	UnnamedSample_HQ_transcript-31714	gene_id_unknown-627_transcript_id_unknown-627
1154	2,71E-14	0,447622403	0,312	0,215	2,15E-10	11	XP-029654690.1	UnnamedSample_HQ_transcript-5017	uncharacterized_protein_LOC115228188_[Octopus_vulgaris]
1155	2,72E-14	0,440713611	0,36	0,263	2,16E-10	11	unknown-374	UnnamedSample_HQ_transcript-22689	gene_id_unknown-374_transcript_id_unknown-374
1156	3,15E-14	0,419315043	0,375	0,277	2,51E-10	11	unknown-601	UnnamedSample_HQ_transcript-21400	gene_id_unknown-601_transcript_id_unknown-601
1157	5,68E-14	0,451524338	0,328	0,233	4,52E-10	11	XP-014771026.1	UnnamedSample_HQ_transcript-8197	PREDICTED:_E3_ubiquitin-protein_ligase_MYCBP2-like_[Octopus_bimaculoides]
1158	1,89E-13	0,426447737	0,324	0,229	1,51E-09	11	XP-029638342.1	UnnamedSample_HQ_transcript-14627	uncharacterized_protein_LOC115213486_[Octopus_vulgaris]
1159	6,36E-13	0,414905469	0,302	0,212	5,06E-09	11	unknown-749	UnnamedSample_HQ_transcript-20281	gene_id_unknown-749_transcript_id_unknown-749
1160	0,000283713	0,420026941	0,272	0,233	1	11	XP-014768024.1	bac138f-path0	PREDICTED:_BTB/POZ_domain-containing_protein_kctd15-like_[Octopus_bimaculoides]
1161	0	1,541463418	0,646	0,122	0	12	BAR90782.1	bfa332b-path0	glutathione_S-transferase_2_[Idiosepius_paradoxus]
1162	0	1,302480322	0,65	0,134	0	12	XP-029634374.1	b0a692a-path0	"dTDP-D-glucose_4,6-dehydratase-like_[Octopus_vulgaris]"
1163	1,29E-303	1,606484334	0,65	0,144	1,02E-299	12	XP-011446794.1	bfbf91c-path0	PREDICTED:_papilin_isoform_X2_[Crassostrea_gigas]
1164	2,26E-298	1,229344769	0,558	0,101	1,80E-294	12	XP-024148891.1	UnnamedSample_HQ_transcript-28785	tetraspanin-2-like_[Oryzias_melastigma]
1165	1,01E-277	1,207389373	0,472	0,076	8,05E-274	12	unknown-231	UnnamedSample_HQ_transcript-23437	gene_id_unknown-231_transcript_id_unknown-231
1166	7,11E-252	1,075582018	0,36	0,05	5,65E-248	12	XP-029641319.1	b07cd9e-path0	uncharacterized_protein_LOC115216260_[Octopus_vulgaris]
1167	1,25E-229	1,17812272	0,566	0,131	9,95E-226	12	BAR90781.1	b33957b-path0	glutathione_S-transferase_1_[Idiosepius_paradoxus]
1168	1,90E-217	1,098083511	0,479	0,099	1,51E-213	12	unknown-6	b982ffa-path0	gene_id_unknown-6_transcript_id_unknown-6
1169	5,82E-215	1,272924123	0,351	0,055	4,63E-211	12	XP-029639890.1	b047c0b-path1	carbonic_anhydrase_2-like_isoform_X1_[Octopus_vulgaris]
1170	5,30E-189	1,135698204	0,522	0,132	4,21E-185	12	XP-014779986.1	be2365a-path1	PREDICTED:_annexin_A13-like_isoform_X2_[Octopus_bimaculoides]
1171	9,10E-178	1,016071844	0,333	0,059	7,23E-174	12	XP-014780597.1	UnnamedSample_HQ_transcript-8537	PREDICTED:_uncharacterized_protein_LOC106876528_[Octopus_bimaculoides]
1172	2,10E-177	1,206751352	0,378	0,076	1,67E-173	12	XP-029649148.1	UnnamedSample_HQ_transcript-24177	protein_PRY1-like_isoform_X2_[Octopus_vulgaris]
1173	3,59E-162	0,866434183	0,292	0,049	2,85E-158	12	XP-029647741.1	bcd3b14-path0	uncharacterized_protein_LOC115221679_isoform_X1_[Octopus_vulgaris]
1174	2,02E-148	0,806150354	0,259	0,042	1,60E-144	12	XP-029637036.1	UnnamedSample_HQ_transcript-7239	uncharacterized_protein_LOC115212315_[Octopus_vulgaris]
1175	3,25E-141	1,199995637	0,597	0,223	2,58E-137	12	XP-012946540.1	UnnamedSample_HQ_transcript-14257	PREDICTED:_papilin-like_[Aplysia_californica]
1176	8,36E-139	0,754967831	0,98	0,677	6,64E-135	12	XP-032563740.1	bec54a1-path17	uncharacterized_protein_LOC116796865_[Chiroxiphia_lanceolata]
1177	9,00E-135	1,210216386	0,873	0,503	7,16E-131	12	XP-029647963.1	UnnamedSample_HQ_transcript-63	XP-029647963.1-like_[Octopus_vulgaris]
1178	3,97E-129	0,46962294	1	0,966	3,16E-125	12	rp-XP-029650515.1	UnnamedSample_HQ_transcript-30640	60S_ribosomal_protein_L15-like_[Octopus_vulgaris]
1179	2,98E-124	0,906839821	0,744	0,357	2,37E-120	12	AAN35172.1	UnnamedSample_HQ_transcript-30553	"profilin,_partial_[Euprymna_scolopes]"
1180	5,86E-124	0,921261078	0,541	0,184	4,65E-120	12	XP-029638975.1	UnnamedSample_HQ_transcript-603	Krueppel-like_factor_10_isoform_X1_[Octopus_vulgaris]
1181	4,69E-123	0,876720948	0,287	0,06	3,72E-119	12	XP-029653768.1	UnnamedSample_HQ_transcript-1549	sodium-_and_chloride-dependent_glycine_transporter_2-like_[Octopus_vulgaris]
1182	5,64E-119	0,905220278	0,784	0,43	4,48E-115	12	XP-029645037.1	be2f2a0-path0	insulin-like_growth_factor-binding_protein-related_protein_1_[Octopus_vulgaris]
1183	3,41E-117	0,862907333	0,36	0,094	2,71E-113	12	XP-014780632.1	ba86c0e-path0	PREDICTED:_calmodulin-like_isoform_X1_[Octopus_bimaculoides]
1184	1,54E-115	1,029702391	0,701	0,333	1,22E-111	12	XP-029647964.1	b628a97-path0	collagen_alpha-1(IV)_chain-like_[Octopus_vulgaris]
1185	4,96E-114	0,813917625	0,462	0,143	3,94E-110	12	unknown-111	b6eab2c-path1	gene_id_unknown-111_transcript_id_unknown-111
1186	1,34E-112	0,850482665	0,585	0,229	1,06E-108	12	unknown-420	UnnamedSample_HQ_transcript-19765	gene_id_unknown-420_transcript_id_unknown-420
1187	2,72E-110	0,709170784	0,259	0,052	2,16E-106	12	KAA0196332.1	b88f64d-path0	hypothetical_protein_HAZT_HAZT000670_[Hyalella_azteca]
1188	1,12E-103	0,833660544	0,371	0,106	8,88E-100	12	KOF98109.1	UnnamedSample_HQ_transcript-8714	"hypothetical_protein_OCBIM_22027217mg,_partial_[Octopus_bimaculoides]"
1189	7,62E-101	0,395323215	1	0,961	6,06E-97	12	rp-XP-014782998.1	UnnamedSample_HQ_transcript-31864	PREDICTED:_40S_ribosomal_protein_S14_[Octopus_bimaculoides]
1190	7,27E-94	0,404552642	1	0,93	5,78E-90	12	rp-XP-029656724.1	UnnamedSample_HQ_transcript-31506	60S_ribosomal_protein_L13-like_[Octopus_vulgaris]
1191	7,07E-92	0,87183021	0,317	0,088	5,62E-88	12	XP-029647504.1	UnnamedSample_HQ_transcript-21560	ammonium_transporter_Rh_type_C-like_[Octopus_vulgaris]
1192	6,59E-91	0,410025232	0,993	0,922	5,24E-87	12	rp-XP-014781216.1	UnnamedSample_HQ_transcript-31540	PREDICTED:_60S_ribosomal_protein_L10-like_[Octopus_bimaculoides]
1193	1,90E-89	0,725670889	0,253	0,06	1,51E-85	12	XP-029653889.1	UnnamedSample_HQ_transcript-12085	poly(U)-specific_endoribonuclease-B-like_[Octopus_vulgaris]
1194	2,59E-89	0,407199184	0,999	0,935	2,06E-85	12	rp-XP-029636677.1	UnnamedSample_HQ_transcript-31562	60S_ribosomal_protein_L18-like_[Octopus_vulgaris]
1195	1,51E-86	0,675931785	0,811	0,474	1,20E-82	12	XP-014777908.1	UnnamedSample_HQ_transcript-15494	PREDICTED:_somatomedin-B_and_thrombospondin_type-1_domain-containing_protein-like_[Octopus_bimaculoides]
1196	4,37E-80	0,415817879	0,993	0,899	3,47E-76	12	rp-XP-014779425.1	UnnamedSample_HQ_transcript-31811	PREDICTED:_40S_ribosomal_protein_S10-like_[Octopus_bimaculoides]
1197	5,65E-80	0,72105273	0,58	0,266	4,49E-76	12	XP-014772958.1	b38c4f1-path0	PREDICTED:_innexin_unc-9-like_[Octopus_bimaculoides]
1198	4,07E-79	0,390946068	0,997	0,962	3,23E-75	12	CCG28027.1	b779f5a-path1	actin_II_[Sepia_officinalis]
1199	1,71E-76	0,824686434	0,354	0,118	1,36E-72	12	XP-014781696.1	ba75e1d-path0	PREDICTED:_lactadherin-like_isoform_X1_[Octopus_bimaculoides]
1200	2,31E-73	0,67745059	0,319	0,099	1,84E-69	12	XP-009045318.1	UnnamedSample_HQ_transcript-18587	"hypothetical_protein_LOTGIDRAFT_109908,_partial_[Lottia_gigantea]"
1201	2,25E-72	0,641487944	0,393	0,145	1,79E-68	12	XP-029639702.1	UnnamedSample_HQ_transcript-11602	inactive_pancreatic_lipase-related_protein_1-like_[Octopus_vulgaris]
1202	2,59E-72	0,666552582	0,697	0,4	2,06E-68	12	KOF81493.1	b83b978-path1	hypothetical_protein_OCBIM_22026453mg_[Octopus_bimaculoides]
1203	9,73E-72	0,717643112	0,482	0,207	7,74E-68	12	XP-013080474.1	b9c612c-path0	PREDICTED:_uncharacterized_protein_LOC106066050_[Biomphalaria_glabrata]
1204	3,19E-69	0,694145919	0,381	0,141	2,54E-65	12	XP-014771071.1	UnnamedSample_HQ_transcript-2536	PREDICTED:_uncharacterized_protein_LOC106869730_[Octopus_bimaculoides]
1205	1,00E-66	0,665457841	0,45	0,186	7,97E-63	12	unknown-378	UnnamedSample_HQ_transcript-10170	gene_id_unknown-378_transcript_id_unknown-378
1206	2,04E-65	0,377492763	0,976	0,862	1,62E-61	12	rp-XP-029641961.1	UnnamedSample_HQ_transcript-31094	60S_ribosomal_protein_L8-like_[Octopus_vulgaris]
1207	1,84E-63	0,645881368	0,282	0,09	1,46E-59	12	XP-029643074.1	b2668e3-path0	protein_kinase_C_and_casein_kinase_substrate_in_neurons_protein_1-like_isoform_X3_[Octopus_vulgaris]
1208	4,09E-63	0,499977779	0,831	0,578	3,25E-59	12	XP-014786304.1	UnnamedSample_HQ_transcript-16493	PREDICTED:_receptor_expression-enhancing_protein_5-like_isoform_X1_[Octopus_bimaculoides]
1209	3,69E-62	0,624110798	0,459	0,196	2,94E-58	12	XP-014775911.1	b0277f8-path0	PREDICTED:_putative_universal_stress_protein_SAS1637_[Octopus_bimaculoides]
1210	1,32E-61	0,511975742	0,963	0,807	1,05E-57	12	XP-017796731.1	b9d1a26-path9	PREDICTED:_LOW_QUALITY_PROTEIN:_uncharacterized_protein_LOC108577999_[Habropoda_laboriosa]
1211	1,14E-60	0,627269927	0,62	0,347	9,02E-57	12	XP-029636241.1	b0f8d75-path2	peptidyl-prolyl_cis-trans_isomerase_B-like_[Octopus_vulgaris]
1212	1,38E-60	0,614554465	0,488	0,225	1,09E-56	12	XP-029648435.1	b7874d7-path0	protein_quaking-B-like_isoform_X9_[Octopus_vulgaris]
1213	3,30E-60	0,702251747	0,323	0,116	2,62E-56	12	XP-014782892.1	UnnamedSample_HQ_transcript-5069	PREDICTED:_uncharacterized_protein_LOC106878238_[Octopus_bimaculoides]
1214	9,62E-59	0,411221446	0,967	0,821	7,64E-55	12	mt-XP-014776261.1	UnnamedSample_HQ_transcript-30574	"PREDICTED:_ATP_synthase_lipid-binding_protein,_mitochondrial-like_[Octopus_bimaculoides]"
1215	2,78E-56	0,42295626	0,97	0,832	2,21E-52	12	XP-014777384.1	be60859-path0	PREDICTED:_histone_H1.0-B-like_[Octopus_bimaculoides]
1216	7,80E-56	0,608833577	0,33	0,124	6,20E-52	12	KOF77586.1	UnnamedSample_HQ_transcript-10899	"hypothetical_protein_OCBIM_22031903mg,_partial_[Octopus_bimaculoides]"
1217	4,96E-55	0,616436033	0,459	0,209	3,94E-51	12	unknown-289	UnnamedSample_HQ_transcript-29832	gene_id_unknown-289_transcript_id_unknown-289
1218	1,83E-54	0,546778428	0,642	0,361	1,46E-50	12	XP-014788857.1	b494443-path3	PREDICTED:_uncharacterized_protein_LOC106882630_[Octopus_bimaculoides]
1219	1,64E-53	0,3775672	0,97	0,766	1,30E-49	12	XP-029649095.1	UnnamedSample_HQ_transcript-11479	CD63_antigen-like_[Octopus_vulgaris]
1220	4,17E-53	0,649145016	0,394	0,172	3,32E-49	12	XP-029635212.1	b355715-path1	glutathione_S-transferase_A-like_[Octopus_vulgaris]
1221	1,36E-51	0,448031666	0,863	0,669	1,08E-47	12	XP-014769904.1	ba818e9-path0	PREDICTED:_myosin-2_essential_light_chain-like_[Octopus_bimaculoides]
1222	7,89E-51	0,486270814	0,731	0,469	6,27E-47	12	KOF69715.1	UnnamedSample_HQ_transcript-31524	hypothetical_protein_OCBIM_22004157mg_[Octopus_bimaculoides]
1223	2,67E-50	0,565482669	0,539	0,28	2,12E-46	12	XP-029645656.1	bf25f2e-path0	mid1-interacting_protein_1A-like_[Octopus_vulgaris]
1224	4,11E-50	0,647374371	0,939	0,765	3,26E-46	12	XP-014768850.1	UnnamedSample_HQ_transcript-31915	"PREDICTED:_histone_H2A-like,_partial_[Octopus_bimaculoides]"
1225	4,47E-48	0,573546093	0,407	0,186	3,55E-44	12	XP-014781272.1	UnnamedSample_HQ_transcript-9876	PREDICTED:_uncharacterized_protein_LOC106877007_[Octopus_bimaculoides]
1226	2,09E-47	0,588427279	0,343	0,143	1,67E-43	12	KOF64672.1	UnnamedSample_HQ_transcript-9214	hypothetical_protein_OCBIM_22016945mg_[Octopus_bimaculoides]
1227	2,51E-47	0,603803051	0,363	0,158	1,99E-43	12	XP-029641970.1	UnnamedSample_HQ_transcript-23677	uncharacterized_protein_LOC115216627_[Octopus_vulgaris]
1228	3,40E-44	0,604385643	0,351	0,155	2,70E-40	12	XP-014779760.1	be99828-path0	PREDICTED:_collagen_alpha-1(I)_chain-like_isoform_X4_[Octopus_bimaculoides]
1229	2,32E-40	0,377537723	0,902	0,715	1,85E-36	12	CEP09592.1	UnnamedSample_HQ_transcript-31648	hypothetical_protein_[Parasitella_parasitica]
1230	2,67E-38	0,578067333	0,367	0,182	2,12E-34	12	WP-141728032.1	x	x
1231	5,67E-38	0,578353019	0,373	0,186	4,51E-34	12	KXJ04446.1	UnnamedSample_HQ_transcript-20812	Transposon_Tf2-11_polyprotein_[Exaiptasia_pallida]
1232	1,03E-36	0,468836177	0,691	0,453	8,19E-33	12	XP-014779254.1	x	x
1233	5,00E-36	0,450511169	0,253	0,1	3,97E-32	12	XP-029649600.1	band_7_protein_AGAP004871-like_isoform_X1_[Octopus_vulgaris]	band_7_protein_AGAP004871-like_isoform_X1_[Octopus_vulgaris]
1234	2,19E-35	0,510853406	0,514	0,304	1,74E-31	12	AKH61023.1	b24a1d1-path0	peroxiredoxin_1_[Sepiella_maindroni]
1235	3,22E-35	0,554758788	0,307	0,139	2,56E-31	12	XP-014779569.1	UnnamedSample_HQ_transcript-17010	PREDICTED:_early_growth_response_protein_1-B-like_[Octopus_bimaculoides]
1236	2,09E-34	0,461401408	0,276	0,118	1,66E-30	12	XP-029652604.1	b6d11d9-path1	polypeptide_N-acetylgalactosaminyltransferase_5-like_isoform_X1_[Octopus_vulgaris]
1237	7,16E-34	0,387674723	0,822	0,62	5,69E-30	12	XP-029637368.1	bdafc3c-path0	heterogeneous_nuclear_ribonucleoprotein_A3_homolog_2-like_isoform_X6_[Octopus_vulgaris]
1238	3,95E-33	0,466755113	0,552	0,338	3,14E-29	12	OWK59259.1	UnnamedSample_HQ_transcript-31436	histone_H3_[Lonchura_striata_domestica]
1239	3,75E-32	0,426823654	0,893	0,776	2,98E-28	12	EDW44963.1	b91059f-path1	GM16912_[Drosophila_sechellia]
1240	1,08E-31	0,399013722	0,556	0,336	8,60E-28	12	OCT96588.1	b5d7173-path4	"hypothetical_protein_XELAEV_18008795mg,_partial_[Xenopus_laevis]"
1241	3,90E-31	0,434596707	0,569	0,361	3,10E-27	12	XP-029646319.1	UnnamedSample_HQ_transcript-9089	hsc70-interacting_protein-like_[Octopus_vulgaris]
1242	3,58E-30	0,395850529	0,529	0,315	2,85E-26	12	AGL08098.1	b7cbe88-path0	SoxB1_[Sepia_officinalis]
1243	9,72E-29	0,464236864	0,358	0,187	7,73E-25	12	XP-029645676.1	UnnamedSample_HQ_transcript-18861	AP-1_complex_subunit_mu-1_isoform_X1_[Octopus_vulgaris]
1244	9,95E-29	0,490257242	0,263	0,123	7,91E-25	12	XP-029653128.1	bbc5874-path0	fructose-bisphosphate_aldolase-like_isoform_X1_[Octopus_vulgaris]
1245	1,49E-28	0,497081216	0,39	0,216	1,18E-24	12	XP-029647821.1	UnnamedSample_HQ_transcript-30377	histone_H2A-like_[Octopus_vulgaris]
1246	1,73E-28	0,435922908	0,279	0,129	1,37E-24	12	XP-006342371.1	b2db9f8-path0	PREDICTED:_uncharacterized_protein_LOC102604140_isoform_X1_[Solanum_tuberosum]
1247	2,47E-28	0,39077553	0,418	0,225	1,97E-24	12	XP-029639583.1	b8b44d7-path0	ETS-related_transcription_factor_Elf-2-like_[Octopus_vulgaris]
1248	2,48E-28	0,395796209	0,536	0,331	1,97E-24	12	XP-011445341.1	b655f39-path0	PREDICTED:_transmembrane_emp24_domain-containing_protein_eca_isoform_X1_[Crassostrea_gigas]
1249	5,53E-28	0,488269191	0,28	0,137	4,39E-24	12	XP-029645034.1	UnnamedSample_HQ_transcript-24554	multifunctional_protein_ADE2-like_[Octopus_vulgaris]
1250	2,07E-26	0,391694845	0,538	0,341	1,65E-22	12	XP-014786567.1	be7a619-path0	PREDICTED:_minor_histocompatibility_antigen_H13-like_isoform_X1_[Octopus_bimaculoides]
1251	2,48E-26	0,427137467	0,35	0,187	1,97E-22	12	XP-022090332.1	b3b6897-path0	phospholipid_scramblase_2-like_[Acanthaster_planci]
1252	2,30E-25	0,384837954	0,428	0,249	1,83E-21	12	XP-013779073.1	b147dda-path0	membrane-associated_progesterone_receptor_component_1-like_[Limulus_polyphemus]
1253	1,32E-24	0,387304998	0,555	0,368	1,05E-20	12	XP-014789338.1	b75e5be-path0	PREDICTED:_heterogeneous_nuclear_ribonucleoprotein_U-like_protein_1_isoform_X2_[Octopus_bimaculoides]
1254	8,31E-24	0,426458394	0,444	0,272	6,61E-20	12	XP-014778833.1	b10e716-path0	PREDICTED:_surfeit_locus_protein_4-like_[Octopus_bimaculoides]
1255	2,54E-23	0,412838872	0,475	0,307	2,02E-19	12	XP-014777969.1	bc78e8e-path0	PREDICTED:_dolichyl-diphosphooligosaccharide--protein_glycosyltransferase_subunit_STT3A_isoform_X1_[Octopus_bimaculoides]
1256	6,05E-23	0,397914902	0,516	0,335	4,81E-19	12	XP-014768488.1	b516281-path0	PREDICTED:_ras-like_GTP-binding_protein_RHO_isoform_X1_[Octopus_bimaculoides]
1257	4,14E-21	0,380196155	0,35	0,202	3,29E-17	12	XP-029636203.1	UnnamedSample_HQ_transcript-22832	actin-related_protein_2/3_complex_subunit_1A-like_[Octopus_vulgaris]
1258	1,08E-20	0,388612566	0,329	0,186	8,59E-17	12	XP-029642901.1	bbarrier-to-autointegration_factor_B-like_[Octopus_vulgaris]	bbarrier-to-autointegration_factor_B-like_[Octopus_vulgaris]
1259	4,21E-18	0,386458223	0,309	0,179	3,35E-14	12	AKE92956.1	b0b2bc6-path0	elongation_of_very_long-chain_fatty_acids_protein_[Sepia_officinalis]
1260	1,33E-17	0,39052823	0,336	0,204	1,06E-13	12	XP-014785522.1	b4d46c2-path0	PREDICTED:_protein_disulfide-isomerase_A3-like_[Octopus_bimaculoides]
1261	0	2,0526701	0,685	0,104	0	13	unknown-356	UnnamedSample_HQ_transcript-27478	gene_id_unknown-356_transcript_id_unknown-356
1262	1,44E-289	1,516539408	0,879	0,406	1,14E-285	13	unknown-543	UnnamedSample_HQ_transcript-6417	gene_id_unknown-543_transcript_id_unknown-543
1263	6,66E-280	1,229333328	0,996	0,808	5,30E-276	13	XP-014767548.1	b59b4f1-path1	PREDICTED:_ELAV-like_protein_4_[Octopus_bimaculoides]
1264	4,17E-265	0,667483882	1	1	3,31E-261	13	NP-062835.1	UnnamedSample_HQ_transcript-5301	cytochrome_b_[Heterololigo_bleekeri]
1265	9,37E-252	1,052565941	0,989	0,864	7,45E-248	13	CFW94149.1	bbd3d6e-path0	"Csa-calmodulin_1,_partial_[Cupiennius_salei]"
1266	5,86E-247	0,749447053	1	0,996	4,66E-243	13	YP-006234071.1	x	x
1267	1,79E-244	1,306032551	0,862	0,409	1,42E-240	13	XP-029633004.1	b9a2de7-path0	synaptogyrin-1-like_[Octopus_vulgaris]
1268	1,04E-237	1,468148696	0,736	0,269	8,30E-234	13	unknown-462	UnnamedSample_HQ_transcript-32063	gene_id_unknown-462_transcript_id_unknown-462
1269	1,37E-228	2,067933081	0,422	0,079	1,09E-224	13	XP-014786911.1	UnnamedSample_HQ_transcript-28697	PREDICTED:_uncharacterized_protein_LOC106881140_isoform_X2_[Octopus_bimaculoides]
1270	1,75E-222	1,281481796	0,776	0,312	1,39E-218	13	BAD32700.1	b471d07-path0	Rab3_[Doryteuthis_pealeii]
1271	2,23E-222	1,185052139	0,947	0,68	1,77E-218	13	unknown-10	b8410fb-path0	gene_id_unknown-10_transcript_id_unknown-10
1272	1,91E-207	1,281808516	0,672	0,23	1,52E-203	13	XP-014774719.1	be9b615-path0	PREDICTED:_amyloid_beta_A4_precursor_protein-binding_family_B_member_1-like_[Octopus_bimaculoides]
1273	1,35E-203	1,261466899	0,739	0,311	1,07E-199	13	XP-029648798.1	bd3e734-path0	synaptobrevin_isoform_X1_[Octopus_vulgaris]
1274	2,93E-198	1,126093503	0,925	0,641	2,33E-194	13	KOF97905.1	be5f5a3-path0	hypothetical_protein_OCBIM_22028073mg_[Octopus_bimaculoides]
1275	1,54E-179	1,213943874	0,307	0,051	1,23E-175	13	XP-029646040.1	UnnamedSample_HQ_transcript-7681	Kv_channel-interacting_protein_1-like_isoform_X2_[Octopus_vulgaris]
1276	3,63E-163	1,239470454	0,352	0,073	2,89E-159	13	XP-029643795.1	UnnamedSample_HQ_transcript-6870	glyoxylate_reductase/hydroxypyruvate_reductase-like_[Octopus_vulgaris]
1277	3,34E-160	1,224180583	0,645	0,269	2,65E-156	13	XP-029640462.1	b6389b8-path0	synapse-associated_protein_1-like_[Octopus_vulgaris]
1278	7,05E-160	1,484668872	0,394	0,092	5,60E-156	13	P14533.1	UnnamedSample_HQ_transcript-14556	RecName:_Full=Squidulin_AltName:_Full=Optic_lobe_calcium-binding_protein_AltName:_Full=SCABP_[Doryteuthis_pealeii]
1279	1,71E-155	1,168935746	0,624	0,25	1,36E-151	13	unknown-230	UnnamedSample_HQ_transcript-20488	gene_id_unknown-230_transcript_id_unknown-230
1280	9,63E-148	1,052480492	0,823	0,509	7,66E-144	13	unknown-143	b238320-path1	gene_id_unknown-143_transcript_id_unknown-143
1281	6,27E-144	0,94278269	0,904	0,734	4,98E-140	13	unknown-285	UnnamedSample_HQ_transcript-26654	gene_id_unknown-285_transcript_id_unknown-285
1282	1,47E-143	0,975562214	0,816	0,531	1,17E-139	13	unknown-184	b83e917-path0	gene_id_unknown-184_transcript_id_unknown-184
1283	3,51E-136	1,072370424	0,279	0,054	2,79E-132	13	unknown-513	UnnamedSample_HQ_transcript-20448	gene_id_unknown-513_transcript_id_unknown-513
1284	2,70E-130	1,061986686	0,664	0,326	2,15E-126	13	unknown-710	UnnamedSample_HQ_transcript-31986	gene_id_unknown-710_transcript_id_unknown-710
1285	8,21E-127	0,827389788	0,895	0,71	6,53E-123	13	XP-029644446.1	b928bc3-path0	V-type_proton_ATPase_16_kDa_proteolipid_subunit_[Octopus_vulgaris]
1286	6,42E-124	1,020929799	0,648	0,316	5,10E-120	13	unknown-750	UnnamedSample_HQ_transcript-28657	gene_id_unknown-750_transcript_id_unknown-750
1287	1,22E-118	1,039534624	0,583	0,258	9,73E-115	13	unknown-435	UnnamedSample_HQ_transcript-29498	gene_id_unknown-435_transcript_id_unknown-435
1288	7,05E-118	1,158894644	0,44	0,144	5,60E-114	13	XP-014778781.1	UnnamedSample_HQ_transcript-1652	PREDICTED:_follistatin-related_protein_5-like_[Octopus_bimaculoides]
1289	9,39E-117	0,881600951	0,819	0,579	7,46E-113	13	XP-014786304.1	UnnamedSample_HQ_transcript-16493	PREDICTED:_receptor_expression-enhancing_protein_5-like_isoform_X1_[Octopus_bimaculoides]
1290	2,60E-114	0,87009014	0,784	0,482	2,07E-110	13	unknown-830	UnnamedSample_HQ_transcript-29539	gene_id_unknown-830_transcript_id_unknown-830
1291	4,16E-113	0,994758248	0,668	0,363	3,31E-109	13	unknown-409	UnnamedSample_HQ_transcript-23959	gene_id_unknown-409_transcript_id_unknown-409
1292	9,63E-112	0,796822569	0,816	0,576	7,65E-108	13	unknown-159	be995c9-path0	gene_id_unknown-159_transcript_id_unknown-159
1293	1,44E-110	1,08967141	0,434	0,148	1,14E-106	13	XP-014784271.1	b73e54b-path0	PREDICTED:_caveolin-3-like_[Octopus_bimaculoides]
1294	1,57E-109	0,778414665	0,833	0,589	1,25E-105	13	KOF86060.1	UnnamedSample_HQ_transcript-28694	hypothetical_protein_OCBIM_22019283mg_[Octopus_bimaculoides]
1295	6,25E-109	0,983185796	0,723	0,437	4,97E-105	13	unknown-521	UnnamedSample_HQ_transcript-27719	gene_id_unknown-521_transcript_id_unknown-521
1296	6,01E-104	1,014912535	0,545	0,241	4,78E-100	13	unknown-491	UnnamedSample_HQ_transcript-11283	gene_id_unknown-491_transcript_id_unknown-491
1297	2,40E-102	0,97925879	0,254	0,057	1,91E-98	13	KOF67908.1	UnnamedSample_HQ_transcript-28459	hypothetical_protein_OCBIM_22008684mg_[Octopus_bimaculoides]
1298	6,68E-98	0,986457212	0,303	0,082	5,31E-94	13	XP-013071640.1	UnnamedSample_HQ_transcript-12368	PREDICTED:_synaptotagmin-1_isoform_X1_[Biomphalaria_glabrata]
1299	5,44E-95	0,960530449	0,592	0,311	4,32E-91	13	XP-014783704.1	b5949da-path1	PREDICTED:_calcineurin_subunit_B_type_1_[Octopus_bimaculoides]
1300	4,54E-94	0,979336867	0,417	0,153	3,61E-90	13	unknown-439	UnnamedSample_HQ_transcript-29365	gene_id_unknown-439_transcript_id_unknown-439
1301	7,22E-93	1,060061063	0,421	0,159	5,74E-89	13	XP-014767924.1	UnnamedSample_HQ_transcript-8579	PREDICTED:_synaptophysin-like_isoform_X1_[Octopus_bimaculoides]
1302	2,04E-91	0,990267617	0,296	0,084	1,62E-87	13	KOG00811.1	UnnamedSample_HQ_transcript-25198	"hypothetical_protein_OCBIM_22031817mg,_partial_[Octopus_bimaculoides]"
1303	6,93E-90	0,99104639	0,405	0,152	5,51E-86	13	unknown-62	b523601-path0	gene_id_unknown-62_transcript_id_unknown-62
1304	7,61E-89	0,830307635	0,711	0,449	6,05E-85	13	unknown-526	UnnamedSample_HQ_transcript-30973	gene_id_unknown-526_transcript_id_unknown-526
1305	8,12E-89	0,916534841	0,592	0,306	6,46E-85	13	XP-029633918.1	UnnamedSample_HQ_transcript-20443	uncharacterized_protein_LOC115209612_isoform_X4_[Octopus_vulgaris]
1306	9,46E-84	0,864324069	0,441	0,174	7,52E-80	13	XP-029639093.1	be2a5cd-path0	uncharacterized_protein_LOC115214158_[Octopus_vulgaris]
1307	1,34E-82	0,943759213	0,394	0,15	1,06E-78	13	XP-014789863.1	ba7bc29-path0	PREDICTED:_AP-1_complex_subunit_sigma-2_isoform_X5_[Octopus_bimaculoides]
1308	2,06E-80	0,85591672	0,602	0,339	1,64E-76	13	unknown-131	b9a1364-path0	gene_id_unknown-131_transcript_id_unknown-131
1309	1,51E-78	0,926392759	0,489	0,232	1,20E-74	13	unknown-853	UnnamedSample_HQ_transcript-30030	gene_id_unknown-853_transcript_id_unknown-853
1310	1,36E-77	0,956186751	0,44	0,191	1,08E-73	13	unknown-609	UnnamedSample_HQ_transcript-29886	gene_id_unknown-609_transcript_id_unknown-609
1311	2,63E-77	0,658096483	0,82	0,653	2,09E-73	13	unknown-279	UnnamedSample_HQ_transcript-21536	gene_id_unknown-279_transcript_id_unknown-279
1312	5,41E-76	0,835310341	0,698	0,491	4,30E-72	13	unknown-341	UnnamedSample_HQ_transcript-30789	gene_id_unknown-341_transcript_id_unknown-341
1313	8,64E-72	0,97418961	0,576	0,336	6,87E-68	13	unknown-329	UnnamedSample_HQ_transcript-24845	gene_id_unknown-329_transcript_id_unknown-329
1314	2,96E-71	0,881296113	0,45	0,205	2,36E-67	13	unknown-393	UnnamedSample_HQ_transcript-18075	gene_id_unknown-393_transcript_id_unknown-393
1315	1,72E-70	0,648547693	0,856	0,723	1,37E-66	13	XP-029649750.1	b53501a-path0	centrosomal_protein_of_131_kDa-like_isoform_X1_[Octopus_vulgaris]
1316	9,44E-70	0,85149248	0,44	0,195	7,50E-66	13	XP-014784520.1	b82c974-path0	PREDICTED:_uncharacterized_protein_LOC106879466_isoform_X2_[Octopus_bimaculoides]
1317	1,06E-67	0,866071856	0,431	0,196	8,46E-64	13	unknown-125	b1de7ce-path0	gene_id_unknown-125_transcript_id_unknown-125
1318	1,11E-66	0,895894964	0,289	0,098	8,86E-63	13	KOF77667.1	UnnamedSample_HQ_transcript-19157	hypothetical_protein_OCBIM_22031832mg_[Octopus_bimaculoides]
1319	4,91E-66	0,900421754	0,356	0,144	3,90E-62	13	XP-029641958.1	b66af10-path0	V-type_proton_ATPase_116_kDa_subunit_a-like_isoform_X2_[Octopus_vulgaris]
1320	5,93E-66	0,760064892	0,598	0,365	4,71E-62	13	XP-029636578.1	UnnamedSample_HQ_transcript-18493	tetraspanin-8-like_[Octopus_vulgaris]
1321	2,20E-65	0,876784142	0,348	0,139	1,75E-61	13	XP-014785155.1	UnnamedSample_HQ_transcript-4883	PREDICTED:_sorting_nexin-4-like_[Octopus_bimaculoides]
1322	3,08E-64	0,853182608	0,516	0,28	2,45E-60	13	XP-029650801.1	b610816-path6	dihydropyrimidinase-like_isoform_X7_[Octopus_vulgaris]
1323	3,98E-64	0,653328626	0,703	0,515	3,17E-60	13	XP-029634804.1	bb5a5b9-path0	14-3-3_protein_zeta/delta-like_[Octopus_vulgaris]
1324	1,20E-62	0,783633928	0,556	0,333	9,54E-59	13	XP-029650410.1	UnnamedSample_HQ_transcript-22218	phosphomannomutase-like_[Octopus_vulgaris]
1325	2,33E-61	0,871917957	0,391	0,179	1,85E-57	13	unknown-540	UnnamedSample_HQ_transcript-18204	gene_id_unknown-540_transcript_id_unknown-540
1326	5,77E-61	0,785654366	0,553	0,335	4,59E-57	13	unknown-345	UnnamedSample_HQ_transcript-29916	gene_id_unknown-345_transcript_id_unknown-345
1327	1,51E-60	0,771131975	0,514	0,282	1,20E-56	13	unknown-720	UnnamedSample_HQ_transcript-30942	gene_id_unknown-720_transcript_id_unknown-720
1328	2,26E-60	0,762703931	0,477	0,243	1,79E-56	13	XP-029638168.1	ba99f76-path0	GATA_zinc_finger_domain-containing_protein_14-like_[Octopus_vulgaris]
1329	4,44E-60	0,924245836	0,346	0,145	3,53E-56	13	unknown-324	UnnamedSample_HQ_transcript-21734	gene_id_unknown-324_transcript_id_unknown-324
1330	1,47E-59	0,877689633	0,371	0,164	1,17E-55	13	unknown-598	UnnamedSample_HQ_transcript-31297	gene_id_unknown-598_transcript_id_unknown-598
1331	7,85E-59	0,653755515	0,779	0,648	6,24E-55	13	unknown-703	UnnamedSample_HQ_transcript-21845	gene_id_unknown-703_transcript_id_unknown-703
1332	1,69E-58	0,882135888	0,319	0,128	1,35E-54	13	unknown-4	b320128-path0	gene_id_unknown-4_transcript_id_unknown-4
1333	3,60E-58	0,851046324	0,351	0,152	2,86E-54	13	XP-029633812.1	b855308-path0	protein_NDRG3-like_isoform_X3_[Octopus_vulgaris]
1334	2,45E-54	0,806136064	0,536	0,342	1,95E-50	13	XP-029658334.1	b22fb08-path0	V-type_proton_ATPase_subunit_G-like_[Octopus_vulgaris]
1335	4,06E-52	0,736694013	0,435	0,229	3,23E-48	13	XP-014771026.1	UnnamedSample_HQ_transcript-8197	PREDICTED:_E3_ubiquitin-protein_ligase_MYCBP2-like_[Octopus_bimaculoides]
1336	9,39E-52	0,776418493	0,438	0,232	7,46E-48	13	XP-014771239.1	UnnamedSample_HQ_transcript-19814	PREDICTED:_caspase-2-like_[Octopus_bimaculoides]
1337	3,74E-50	0,798941698	0,398	0,202	2,97E-46	13	unknown-307	UnnamedSample_HQ_transcript-30804	gene_id_unknown-307_transcript_id_unknown-307
1338	3,96E-47	0,828546311	0,342	0,163	3,14E-43	13	XP-014772097.1	UnnamedSample_HQ_transcript-6243	PREDICTED:_V-type_proton_ATPase_subunit_B_[Octopus_bimaculoides]
1339	7,00E-45	0,76367558	0,477	0,295	5,56E-41	13	XP-029642344.1	ba15d4c-path3	plasma_membrane_calcium-transporting_ATPase_2-like_isoform_X7_[Octopus_vulgaris]
1340	7,80E-45	0,648669367	0,708	0,598	6,20E-41	13	unknown-63	b5317f9-path0	gene_id_unknown-63_transcript_id_unknown-63
1341	8,18E-45	0,82890411	0,266	0,106	6,50E-41	13	XP-029636992.1	bc5f0cf-path0	cAMP-dependent_protein_kinase_type_II_regulatory_subunit-like_[Octopus_vulgaris]
1342	8,42E-45	0,701862758	0,506	0,324	6,70E-41	13	XP-014776473.1	b1afdda-path0	PREDICTED:_fasciculation_and_elongation_protein_zeta-2-like_[Octopus_bimaculoides]
1343	1,40E-44	0,732101792	0,32	0,147	1,11E-40	13	unknown-376	UnnamedSample_HQ_transcript-30084	gene_id_unknown-376_transcript_id_unknown-376
1344	1,62E-44	0,75774925	0,477	0,294	1,29E-40	13	unknown-562	UnnamedSample_HQ_transcript-30292	gene_id_unknown-562_transcript_id_unknown-562
1345	2,36E-44	0,814604903	0,33	0,157	1,88E-40	13	unknown-79	b48f446-path0	gene_id_unknown-79_transcript_id_unknown-79
1346	8,97E-44	0,6662705	0,536	0,362	7,13E-40	13	unknown-390	UnnamedSample_HQ_transcript-8497	gene_id_unknown-390_transcript_id_unknown-390
1347	1,99E-43	0,668207482	0,547	0,35	1,58E-39	13	XP-029636609.1	UnnamedSample_HQ_transcript-16490	uncharacterized_protein_LOC115211975_[Octopus_vulgaris]
1348	1,55E-40	0,708846261	0,414	0,24	1,23E-36	13	unknown-367	UnnamedSample_HQ_transcript-30883	gene_id_unknown-367_transcript_id_unknown-367
1349	4,53E-39	0,735075588	0,438	0,269	3,60E-35	13	XP-014780468.1	bb9644d-path1	PREDICTED:_pyruvate_kinase_PKM-like_isoform_X2_[Octopus_bimaculoides]
1350	1,20E-38	0,720618298	0,349	0,18	9,53E-35	13	OIN82949.1	UnnamedSample_HQ_transcript-4443	putative_membrane_protein_[Francisella_sp._TX07-6608]
1351	1,52E-36	0,704183344	0,394	0,227	1,21E-32	13	XP-029638342.1	UnnamedSample_HQ_transcript-14627	uncharacterized_protein_LOC115213486_[Octopus_vulgaris]
1352	4,88E-35	0,673662753	0,349	0,19	3,88E-31	13	unknown-61	b38e5a8-path1	gene_id_unknown-61_transcript_id_unknown-61
1353	2,25E-33	0,663450169	0,322	0,168	1,79E-29	13	XP-014786258.1	b60f4a2-path0	PREDICTED:_septin-5-like_isoform_X1_[Octopus_bimaculoides]
1354	1,47E-30	0,654577961	0,325	0,179	1,17E-26	13	ABI84193.2	UnnamedSample_HQ_transcript-15540	amyloid_precursor_protein_[Doryteuthis_pealeii]
1355	3,16E-30	0,633380795	0,365	0,213	2,51E-26	13	unknown-596	UnnamedSample_HQ_transcript-27991	gene_id_unknown-596_transcript_id_unknown-596
1356	2,80E-29	0,644846648	0,427	0,273	2,23E-25	13	XP-029646067.1	b266248-path2	uncharacterized_protein_LOC115219900_[Octopus_vulgaris]
1357	1,95E-27	0,677545736	0,257	0,131	1,55E-23	13	XP-029650491.1	UnnamedSample_HQ_transcript-23310	V-type_proton_ATPase_21_kDa_proteolipid_subunit-like_[Octopus_vulgaris]
1358	2,14E-26	0,689747656	0,319	0,185	1,71E-22	13	unknown-248	UnnamedSample_HQ_transcript-27779	gene_id_unknown-248_transcript_id_unknown-248
1359	2,23E-24	0,641418132	0,254	0,135	1,78E-20	13	unknown-429	UnnamedSample_HQ_transcript-22387	gene_id_unknown-429_transcript_id_unknown-429
1360	1,43E-20	0,666882015	0,356	0,248	1,14E-16	13	XP-029641458.1	bf44181-path0	ATP-citrate_synthase-like_isoform_X1_[Octopus_vulgaris]
1361	1,36E-223	1,645218959	0,887	0,417	1,08E-219	14	ALM01449.1	b7d21f6-path1	ColAa_[Sepia_pharaonis]
1362	3,71E-189	1,462866284	0,909	0,508	2,95E-185	14	ALM01448.1	bff281f-path3	ColAb_[Sepia_pharaonis]
1363	5,81E-167	1,255902028	0,741	0,31	4,62E-163	14	XP-029640532.1	bf17eab-path0	collagen_alpha-1(I)_chain-like_[Octopus_vulgaris]
1364	3,20E-98	0,807689979	0,675	0,32	2,54E-94	14	unknown-797	UnnamedSample_HQ_transcript-26094	gene_id_unknown-797_transcript_id_unknown-797
1365	1,53E-92	0,763789939	0,739	0,391	1,22E-88	14	KFD59669.1	bec54a1-path78	"hypothetical_protein_M514_28150,_partial_[Trichuris_suis]"
1366	4,56E-91	0,987578557	0,322	0,095	3,62E-87	14	XP-025077458.1	UnnamedSample_HQ_transcript-4	LOW_QUALITY_PROTEIN:_fibrillin-2-like_[Pomacea_canaliculata]
1367	1,18E-82	0,939800919	0,372	0,129	9,41E-79	14	XP-014788167.1	x	x
1368	8,02E-79	1,243856838	0,448	0,185	6,38E-75	14	XP-014767543.1	bd13a30-path3	PREDICTED:_uncharacterized_protein_LOC106867244_[Octopus_bimaculoides]
1369	1,00E-71	0,505136123	0,954	0,815	7,96E-68	14	rp-XP-014769425.1	UnnamedSample_HQ_transcript-31842	PREDICTED:_60S_ribosomal_protein_L26-like_[Octopus_bimaculoides]
1370	4,73E-69	0,516794416	0,909	0,722	3,76E-65	14	rp-XP-014779659.1	UnnamedSample_HQ_transcript-31891	PREDICTED:_40S_ribosomal_protein_S17-like_[Octopus_bimaculoides]
1371	1,38E-66	0,485551046	0,935	0,821	1,10E-62	14	rp-XP-029591836.1	UnnamedSample_HQ_transcript-22945	"40S_ribosomal_protein_S27-like,_partial_[Salmo_trutta]"
1372	3,96E-62	0,515933482	0,943	0,921	3,15E-58	14	CDW75723.1	bec54a1-path9	UNKNOWN_[Stylonychia_lemnae]
1373	4,14E-62	0,459831873	0,965	0,825	3,29E-58	14	rp-XP-014778923.1	UnnamedSample_HQ_transcript-31599	PREDICTED:_40S_ribosomal_protein_S7-like_[Octopus_bimaculoides]
1374	3,62E-58	0,385766804	0,964	0,887	2,88E-54	14	rp-XP-014772855.1	UnnamedSample_HQ_transcript-31856	PREDICTED:_60S_ribosomal_protein_L27-like_[Octopus_bimaculoides]
1375	6,96E-58	0,404325252	0,97	0,814	5,53E-54	14	rp-XP-029646381.1	UnnamedSample_HQ_transcript-31857	60S_ribosomal_protein_L24-like_[Octopus_vulgaris]
1376	7,18E-58	0,419053674	0,942	0,796	5,71E-54	14	rp-XP-014790355.1	UnnamedSample_HQ_transcript-31920	PREDICTED:_60S_ribosomal_protein_L30-like_[Octopus_bimaculoides]
1377	2,40E-55	0,422717958	0,941	0,755	1,91E-51	14	rp-XP-029658204.1	UnnamedSample_HQ_transcript-31874	60S_ribosomal_protein_L28-like_[Octopus_vulgaris]
1378	4,40E-54	0,506044694	0,557	0,278	3,49E-50	14	P24603.1	UnnamedSample_HQ_transcript-4852	RecName:_Full=Rhodopsin_[Loligo_forbesii]
1379	1,21E-45	0,387968649	0,916	0,806	9,65E-42	14	rp-XP-014790490.1	UnnamedSample_HQ_transcript-31846	PREDICTED:_40S_ribosomal_protein_S11-like_[Octopus_bimaculoides]
1380	1,07E-44	0,323038682	0,98	0,878	8,53E-41	14	rp-XP-014791264.1	UnnamedSample_HQ_transcript-31847	PREDICTED:_40S_ribosomal_protein_S18_isoform_X1_[Octopus_bimaculoides]
1381	4,55E-43	0,34681088	0,959	0,851	3,62E-39	14	rp-XP-014777739.1	UnnamedSample_HQ_transcript-31890	PREDICTED:_60S_ribosomal_protein_L27a-like_[Octopus_bimaculoides]
1382	1,90E-41	0,654499659	0,571	0,372	1,51E-37	14	CDS20307.1	b9d1a26-path12	hypothetical_protein_EgrG_000335800_[Echinococcus_granulosus]
1383	2,59E-41	0,536720241	0,493	0,277	2,06E-37	14	unknown-666	UnnamedSample_HQ_transcript-30870	gene_id_unknown-666_transcript_id_unknown-666
1384	7,03E-39	0,29939961	0,964	0,868	5,58E-35	14	rp-XP-029652085.1	UnnamedSample_HQ_transcript-31854	40S_ribosomal_protein_S13_[Octopus_vulgaris]
1385	5,96E-35	0,278928852	0,975	0,893	4,74E-31	14	rp-XP-014777980.1	UnnamedSample_HQ_transcript-31596	PREDICTED:_60S_ribosomal_protein_L13a-like_[Octopus_bimaculoides]
1386	8,14E-35	0,665966136	0,255	0,111	6,47E-31	14	XP-029651517.1	bbasement_membrane-specific_heparan_sulfate_proteoglycan_core_protein-like_isoform_X6_[Octopus_vulgaris]	bbasement_membrane-specific_heparan_sulfate_proteoglycan_core_protein-like_isoform_X6_[Octopus_vulgaris]
1387	1,86E-34	0,323465363	0,917	0,785	1,48E-30	14	rp-XP-014772553.1	UnnamedSample_HQ_transcript-31913	PREDICTED:_40S_ribosomal_protein_S23_[Octopus_bimaculoides]
1388	1,47E-33	0,27361421	0,978	0,886	1,17E-29	14	XP-029653196.1	UnnamedSample_HQ_transcript-7643	zinc_finger_protein_85-like_[Octopus_vulgaris]
1389	9,06E-31	0,358004417	0,886	0,782	7,20E-27	14	rp-XP-014768405.1	UnnamedSample_HQ_transcript-31926	PREDICTED:_40S_ribosomal_protein_S25-like_[Octopus_bimaculoides]
1390	9,08E-31	0,35936085	0,864	0,754	7,21E-27	14	rp-XP-029643101.1	UnnamedSample_HQ_transcript-31668	60S_ribosomal_protein_L9-like_[Octopus_vulgaris]
1391	1,25E-30	0,274493399	0,997	0,989	9,91E-27	14	YP-006234063.1	x	x
1392	3,53E-30	0,270347167	0,28	0,126	2,81E-26	14	CCG28044.1	b4ae7a4-path0	reflectin_8_[Sepia_officinalis]
1393	9,57E-29	0,263656644	0,943	0,827	7,61E-25	14	rp-XP-029642961.1	UnnamedSample_HQ_transcript-31578	60S_ribosomal_protein_L10a-2-like_[Octopus_vulgaris]
1394	1,89E-28	0,324770736	0,901	0,804	1,50E-24	14	rp-XP-029633486.1	UnnamedSample_HQ_transcript-26530	60S_ribosomal_protein_L31-like_[Octopus_vulgaris]
1395	1,36E-26	0,425126341	0,684	0,526	1,08E-22	14	KOF96901.1	b2cf0b8-path1	hypothetical_protein_OCBIM_22032899mg_[Octopus_bimaculoides]
1396	2,92E-25	0,347530153	0,91	0,873	2,32E-21	14	unknown-201	bec54a1-path89	gene_id_unknown-201_transcript_id_unknown-201
1397	1,01E-23	0,314467115	0,814	0,685	8,02E-20	14	rp-XP-014767610.1	UnnamedSample_HQ_transcript-31643	PREDICTED:_40S_ribosomal_protein_S9_[Octopus_bimaculoides]
1398	1,14E-23	0,574856888	0,333	0,196	9,07E-20	14	XP-029645883.1	UnnamedSample_HQ_transcript-18410	neurotensin_receptor_type_1-like_[Octopus_vulgaris]
1399	3,70E-22	0,510127324	0,27	0,145	2,94E-18	14	XP-029655372.1	UnnamedSample_HQ_transcript-16896	laminin_subunit_alpha-like_[Octopus_vulgaris]
1400	1,39E-21	0,396299817	0,501	0,352	1,11E-17	14	XP-029636241.1	b0f8d75-path2	peptidyl-prolyl_cis-trans_isomerase_B-like_[Octopus_vulgaris]
1401	9,72E-21	0,271225269	0,842	0,72	7,73E-17	14	rp-XP-029637669.1	UnnamedSample_HQ_transcript-31721	60S_ribosomal_protein_L14-like_[Octopus_vulgaris]
1402	1,37E-20	0,511036237	0,364	0,233	1,09E-16	14	XP-029642224.1	b657724-path0	fibroblast_growth_factor_receptor_1-like_[Octopus_vulgaris]
1403	3,42E-19	0,407198334	0,465	0,323	2,72E-15	14	unknown-694	UnnamedSample_HQ_transcript-24771	gene_id_unknown-694_transcript_id_unknown-694
1404	4,63E-19	0,521158709	0,293	0,172	3,68E-15	14	unknown-396	UnnamedSample_HQ_transcript-31845	gene_id_unknown-396_transcript_id_unknown-396
1405	9,53E-19	0,521791431	0,304	0,185	7,57E-15	14	KOF73813.1	UnnamedSample_HQ_transcript-21998	hypothetical_protein_OCBIM_22037269mg_[Octopus_bimaculoides]
1406	8,47E-18	0,392550564	0,49	0,373	6,73E-14	14	XP-022306667.1	bbbe273-path0	cathepsin_L1-like_[Crassostrea_virginica]
1407	1,69E-17	0,357733154	0,429	0,291	1,34E-13	14	XP-013389351.1	b0362ed-path0	heme-binding_protein_2-like_[Lingula_anatina]
1408	8,17E-17	0,429052453	0,358	0,239	6,50E-13	14	XP-014790533.1	b2cf0b8-path0	"PREDICTED:_zinc_finger_protein_36,_C3H1_type-like_2_[Octopus_bimaculoides]"
1409	1,81E-15	0,452613136	0,339	0,232	1,44E-11	14	XP-014787254.1	bc8aa8c-path0	PREDICTED:_headcase_protein-like_[Octopus_bimaculoides]
1410	4,89E-15	0,434767151	0,33	0,224	3,89E-11	14	XP-025111958.1	b15d29a-path1	carboxyl-terminal_PDZ_ligand_of_neuronal_nitric_oxide_synthase_protein-like_isoform_X2_[Pomacea_canaliculata]
1411	7,03E-15	0,315583302	0,625	0,549	5,59E-11	14	XP-021331266.1	UnnamedSample_HQ_transcript-7654	LOW_QUALITY_PROTEIN:_uncharacterized_protein_LOC100537853_[Danio_rerio]
1412	8,33E-15	0,482358155	0,265	0,165	6,62E-11	14	unknown-47	b3719d3-path0	gene_id_unknown-47_transcript_id_unknown-47
1413	1,60E-14	0,374864278	0,294	0,188	1,27E-10	14	XP-014768485.1	b690e55-path0	PREDICTED:_uncharacterized_protein_LOC106867930_isoform_X2_[Octopus_bimaculoides]
1414	3,28E-14	0,312314803	0,613	0,482	2,61E-10	14	XP-014777908.1	UnnamedSample_HQ_transcript-15494	PREDICTED:_somatomedin-B_and_thrombospondin_type-1_domain-containing_protein-like_[Octopus_bimaculoides]
1415	1,07E-13	0,345842849	0,391	0,279	8,48E-10	14	KOF72431.1	bb1ff66-path3	hypothetical_protein_OCBIM_22039448mg_[Octopus_bimaculoides]
1416	1,19E-13	0,379721738	0,401	0,294	9,48E-10	14	XP-029652175.1	b82e364-path0	dystroglycan-like_[Octopus_vulgaris]
1417	2,37E-12	0,350098986	0,487	0,39	1,89E-08	14	unknown-400	UnnamedSample_HQ_transcript-31553	gene_id_unknown-400_transcript_id_unknown-400
1418	1,58E-11	0,321847808	0,549	0,489	1,25E-07	14	AIF32626.1	UnnamedSample_HQ_transcript-3893	heat_shock_protein_70_[Sepiella_maindroni]
1419	1,81E-11	0,351973727	0,27	0,18	1,44E-07	14	XP-029636725.1	UnnamedSample_HQ_transcript-336	laminin_subunit_gamma-1-like_[Octopus_vulgaris]
1420	5,01E-11	0,384508768	0,346	0,261	3,98E-07	14	XP-014785616.1	bb8c254-path0	PREDICTED:_glypican-6-like_[Octopus_bimaculoides]
1421	8,91E-11	0,304686789	0,314	0,221	7,08E-07	14	XP-029639183.1	UnnamedSample_HQ_transcript-28821	tetraspanin-18-like_[Octopus_vulgaris]
1422	2,48E-10	0,256762994	0,451	0,354	1,97E-06	14	XP-029636609.1	UnnamedSample_HQ_transcript-16490	uncharacterized_protein_LOC115211975_[Octopus_vulgaris]
1423	2,64E-10	0,352723635	0,425	0,338	2,10E-06	14	unknown-443	UnnamedSample_HQ_transcript-30429	gene_id_unknown-443_transcript_id_unknown-443
1424	4,45E-10	0,377745547	0,443	0,374	3,54E-06	14	XP-029640735.1	b20ad96-path0	tyrosine-protein_phosphatase_Lar-like_isoform_X8_[Octopus_vulgaris]
1425	6,14E-09	0,339494596	0,355	0,284	4,88E-05	14	rp-XP-014788793.1	UnnamedSample_HQ_transcript-30858	PREDICTED:_ribosome_biogenesis_protein_NSA2_homolog_isoform_X1_[Octopus_bimaculoides]
1426	2,45E-08	0,255560416	0,325	0,241	0,000195086	14	XP-029648740.1	b59c35c-path0	nidogen-1-like_isoform_X1_[Octopus_vulgaris]
1427	7,81E-08	0,260072777	0,461	0,39	0,000620829	14	XP-029633601.1	UnnamedSample_HQ_transcript-16629	phospholipid_phosphatase-related_protein_type_1-like_[Octopus_vulgaris]
1428	1,66E-07	0,260040774	0,412	0,342	0,001320147	14	OCT96588.1	b5d7173-path4	"hypothetical_protein_XELAEV_18008795mg,_partial_[Xenopus_laevis]"
1429	1,48E-06	0,305618151	0,3	0,242	0,01180185	14	XP-029637756.1	UnnamedSample_HQ_transcript-31665	translocon-associated_protein_subunit_beta-like_[Octopus_vulgaris]
1430	1,65E-06	0,286519192	0,377	0,321	0,01309047	14	unknown-509	UnnamedSample_HQ_transcript-29757	gene_id_unknown-509_transcript_id_unknown-509
1431	1,23E-05	0,40443041	0,265	0,216	0,097780855	14	unknown-842	UnnamedSample_HQ_transcript-4762	gene_id_unknown-842_transcript_id_unknown-842
1432	2,87E-05	0,326006832	0,297	0,254	0,228092977	14	XP-013779073.1	b147dda-path0	membrane-associated_progesterone_receptor_component_1-like_[Limulus_polyphemus]
1433	2,97E-05	0,251664064	0,326	0,275	0,236332117	14	XP-029648656.1	b9a983b-path0	kinectin-like_isoform_X1_[Octopus_vulgaris]
1434	0,000212552	0,282729593	0,31	0,275	1	14	XP-029649800.1	b157820-path0	lamin-B1-like_isoform_X1_[Octopus_vulgaris]
1435	5,62E-195	0,989588157	0,998	0,809	4,47E-191	15	XP-014767548.1	b59b4f1-path1	PREDICTED:_ELAV-like_protein_4_[Octopus_bimaculoides]
1436	1,41E-183	0,898739615	0,995	0,79	1,12E-179	15	XP-008398737.1	UnnamedSample_HQ_transcript-31657	PREDICTED:_thymosin_beta-12-like_[Poecilia_reticulata]
1437	1,72E-175	0,752287759	0,998	0,965	1,36E-171	15	unknown-148	bf266db-path0	gene_id_unknown-148_transcript_id_unknown-148
1438	1,44E-158	0,603128232	1	0,958	1,15E-154	15	XP-014776310.1	b874b62-path0	PREDICTED:_uncharacterized_protein_LOC106873457_[Octopus_bimaculoides]
1439	2,72E-134	0,966713807	0,894	0,529	2,16E-130	15	XP-029650261.1	UnnamedSample_HQ_transcript-20069	uncharacterized_protein_LOC115223720_[Octopus_vulgaris]
1440	2,45E-131	0,461523083	0,998	0,987	1,94E-127	15	XP-009060406.1	b858e82-path0	hypothetical_protein_LOTGIDRAFT_183446_[Lottia_gigantea]
1441	2,61E-108	0,596519374	0,997	0,922	2,07E-104	15	XP-029638352.1	b615c95-path1	heterogeneous_nuclear_ribonucleoprotein_A3_homolog_2-like_[Octopus_vulgaris]
1442	1,15E-85	0,499497402	0,988	0,886	9,16E-82	15	XP-014789337.1	b75e5be-path1	PREDICTED:_heterogeneous_nuclear_ribonucleoprotein_U-like_protein_1_isoform_X1_[Octopus_bimaculoides]
1443	9,83E-83	0,773485199	0,304	0,081	7,81E-79	15	XP-029636001.1	UnnamedSample_HQ_transcript-20553	tubulin_beta_chain-like_[Octopus_vulgaris]
1444	1,27E-73	0,743550538	0,73	0,415	1,01E-69	15	XP-029633004.1	b9a2de7-path0	synaptogyrin-1-like_[Octopus_vulgaris]
1445	2,63E-73	0,738221728	0,75	0,438	2,09E-69	15	unknown-521	UnnamedSample_HQ_transcript-27719	gene_id_unknown-521_transcript_id_unknown-521
1446	1,24E-69	0,725916479	0,725	0,411	9,86E-66	15	unknown-326	UnnamedSample_HQ_transcript-31535	gene_id_unknown-326_transcript_id_unknown-326
1447	1,99E-69	0,547338934	0,877	0,652	1,58E-65	15	unknown-279	UnnamedSample_HQ_transcript-21536	gene_id_unknown-279_transcript_id_unknown-279
1448	9,11E-69	0,614836662	0,872	0,646	7,24E-65	15	unknown-703	UnnamedSample_HQ_transcript-21845	gene_id_unknown-703_transcript_id_unknown-703
1449	9,52E-66	0,651023288	0,805	0,526	7,57E-62	15	unknown-361	UnnamedSample_HQ_transcript-23388	gene_id_unknown-361_transcript_id_unknown-361
1450	3,78E-64	0,685121737	0,687	0,373	3,01E-60	15	unknown-251	UnnamedSample_HQ_transcript-25622	gene_id_unknown-251_transcript_id_unknown-251
1451	1,08E-63	0,539633052	0,889	0,685	8,61E-60	15	XP-029643815.1	UnnamedSample_HQ_transcript-12490	14-3-3_family_protein_artA-like_[Octopus_vulgaris]
1452	3,64E-63	0,626278431	0,739	0,454	2,89E-59	15	XP-029637672.1	bde0c4e-path0	interferon-inducible_double-stranded_RNA-dependent_protein_kinase_activator_A_homolog_[Octopus_vulgaris]
1453	5,66E-62	0,680310469	0,491	0,21	4,50E-58	15	unknown-596	UnnamedSample_HQ_transcript-27991	gene_id_unknown-596_transcript_id_unknown-596
1454	3,21E-60	0,622135089	0,669	0,364	2,55E-56	15	XP-029636578.1	UnnamedSample_HQ_transcript-18493	tetraspanin-8-like_[Octopus_vulgaris]
1455	3,24E-59	0,566423615	0,844	0,618	2,57E-55	15	ALI87030.1	bd66807-path0	hnRNPAB-like_2_protein_[Doryteuthis_pleii]
1456	7,05E-58	0,643349437	0,527	0,243	5,61E-54	15	XP-029638168.1	ba99f76-path0	GATA_zinc_finger_domain-containing_protein_14-like_[Octopus_vulgaris]
1457	1,54E-55	0,467112324	0,937	0,794	1,22E-51	15	XP-014777849.1	b60db72-path0	PREDICTED:_single-stranded_DNA-binding_protein_3-like_isoform_X4_[Octopus_bimaculoides]
1458	5,77E-55	0,493879046	0,895	0,7	4,59E-51	15	XP-029638407.1	b4193dd-path0	SWI/SNF_complex_subunit_SMARCC1-like_isoform_X1_[Octopus_vulgaris]
1459	4,65E-53	0,612248819	0,609	0,32	3,70E-49	15	BAD32700.1	b471d07-path0	Rab3_[Doryteuthis_pealeii]
1460	2,42E-52	0,668647364	0,458	0,209	1,93E-48	15	XP-029639268.1	UnnamedSample_HQ_transcript-23012	glutamic_acid-rich_protein-like_[Octopus_vulgaris]
1461	4,52E-52	0,540161404	0,794	0,539	3,59E-48	15	XP-014775870.1	b74e316-path0	"PREDICTED:_sodium/hydrogen_exchanger_3-like,_partial_[Octopus_bimaculoides]"
1462	5,07E-50	0,530089507	0,81	0,595	4,03E-46	15	unknown-63	b5317f9-path0	gene_id_unknown-63_transcript_id_unknown-63
1463	6,72E-50	0,560493531	0,451	0,195	5,34E-46	15	XP-014784520.1	b82c974-path0	PREDICTED:_uncharacterized_protein_LOC106879466_isoform_X2_[Octopus_bimaculoides]
1464	3,10E-49	0,692316254	0,577	0,317	2,47E-45	15	unknown-212	b438f10-path0	gene_id_unknown-212_transcript_id_unknown-212
1465	1,07E-48	0,51657132	0,694	0,415	8,53E-45	15	unknown-543	UnnamedSample_HQ_transcript-6417	gene_id_unknown-543_transcript_id_unknown-543
1466	1,93E-48	0,572657197	0,702	0,443	1,54E-44	15	unknown-269	UnnamedSample_HQ_transcript-24537	gene_id_unknown-269_transcript_id_unknown-269
1467	3,92E-48	0,589451521	0,587	0,32	3,12E-44	15	unknown-750	UnnamedSample_HQ_transcript-28657	gene_id_unknown-750_transcript_id_unknown-750
1468	5,03E-48	0,605264711	0,374	0,151	4,00E-44	15	XP-014789863.1	ba7bc29-path0	PREDICTED:_AP-1_complex_subunit_sigma-2_isoform_X5_[Octopus_bimaculoides]
1469	2,13E-47	0,548617497	0,789	0,578	1,69E-43	15	unknown-159	be995c9-path0	gene_id_unknown-159_transcript_id_unknown-159
1470	2,63E-47	0,664955669	0,268	0,091	2,09E-43	15	XP-029648756.1	UnnamedSample_HQ_transcript-28469	uncharacterized_protein_LOC115222598_[Octopus_vulgaris]
1471	3,71E-46	0,610475567	0,516	0,266	2,95E-42	15	XP-029658229.1	bf30b0c-path0	disco-interacting_protein_2_homolog_C-like_isoform_X9_[Octopus_vulgaris]
1472	1,43E-45	0,540378807	0,601	0,33	1,14E-41	15	unknown-528	UnnamedSample_HQ_transcript-18280	gene_id_unknown-528_transcript_id_unknown-528
1473	6,28E-45	0,447277532	0,824	0,591	4,99E-41	15	KOF86060.1	UnnamedSample_HQ_transcript-28694	hypothetical_protein_OCBIM_22019283mg_[Octopus_bimaculoides]
1474	1,50E-41	0,600741283	0,336	0,138	1,19E-37	15	XP-014771467.1	UnnamedSample_HQ_transcript-4880	PREDICTED:_serine-rich_adhesin_for_platelets-like_[Octopus_bimaculoides]
1475	1,17E-40	0,553371015	0,436	0,205	9,33E-37	15	unknown-534	UnnamedSample_HQ_transcript-29393	gene_id_unknown-534_transcript_id_unknown-534
1476	1,66E-40	0,482218287	0,745	0,511	1,32E-36	15	XP-014788839.1	b7565a3-path0	PREDICTED:_septin-11-like_[Octopus_bimaculoides]
1477	4,19E-40	0,62378335	0,473	0,238	3,33E-36	15	XP-014774719.1	be9b615-path0	PREDICTED:_amyloid_beta_A4_precursor_protein-binding_family_B_member_1-like_[Octopus_bimaculoides]
1478	6,07E-40	0,569748726	0,323	0,133	4,82E-36	15	XP-014786664.1	b5a879c-path0	PREDICTED:_protein_kinase_C_delta_type-like_[Octopus_bimaculoides]
1479	3,73E-39	0,532654861	0,446	0,221	2,96E-35	15	XP-022304382.1	UnnamedSample_HQ_transcript-19273	CUGBP_Elav-like_family_member_3-B_isoform_X9_[Crassostrea_virginica]
1480	4,22E-39	0,436112628	0,908	0,743	3,35E-35	15	KOF85817.1	UnnamedSample_HQ_transcript-11451	hypothetical_protein_OCBIM_22019696mg_[Octopus_bimaculoides]
1481	1,08E-38	0,526517594	0,461	0,232	8,56E-35	15	XP-014771239.1	UnnamedSample_HQ_transcript-19814	PREDICTED:_caspase-2-like_[Octopus_bimaculoides]
1482	8,98E-38	0,549081426	0,534	0,301	7,14E-34	15	XP-029647904.1	UnnamedSample_HQ_transcript-1640	uncharacterized_protein_LOC115221811_[Octopus_vulgaris]
1483	3,67E-37	0,504952014	0,594	0,36	2,92E-33	15	unknown-572	UnnamedSample_HQ_transcript-29089	gene_id_unknown-572_transcript_id_unknown-572
1484	3,81E-37	0,575078324	0,582	0,354	3,03E-33	15	XP-014783847.1	b7c89d1-path0	PREDICTED:_transcriptional_repressor_scratch_2-like_[Octopus_bimaculoides]
1485	1,56E-36	0,487930925	0,671	0,439	1,24E-32	15	unknown-421	UnnamedSample_HQ_transcript-24591	gene_id_unknown-421_transcript_id_unknown-421
1486	1,09E-35	0,572647531	0,421	0,207	8,69E-32	15	unknown-393	UnnamedSample_HQ_transcript-18075	gene_id_unknown-393_transcript_id_unknown-393
1487	2,59E-35	0,526645535	0,537	0,316	2,06E-31	15	XP-021350990.1	b7f746a-path0	uncharacterized_protein_LOC110448845_[Mizuhopecten_yessoensis]
1488	2,88E-35	0,52468373	0,498	0,274	2,29E-31	15	unknown-601	UnnamedSample_HQ_transcript-21400	gene_id_unknown-601_transcript_id_unknown-601
1489	3,10E-35	0,600414312	0,374	0,184	2,47E-31	15	XP-029642773.1	bc08c8b-path0	dual_specificity_tyrosine-phosphorylation-regulated_kinase_mbk-2-like_[Octopus_vulgaris]
1490	3,64E-35	0,429718098	0,819	0,607	2,89E-31	15	XP-029653107.1	UnnamedSample_HQ_transcript-23528	ubiquitin-conjugating_enzyme_E2_G1-like_[Octopus_vulgaris]
1491	3,96E-35	0,511716575	0,256	0,1	3,15E-31	15	XP-029653791.1	b7518ad-path0	"uncharacterized_protein_LOC115226977,_partial_[Octopus_vulgaris]"
1492	1,11E-34	0,444645842	0,785	0,596	8,84E-31	15	XP-014773279.1	b83ef75-path0	PREDICTED:_serine/threonine-protein_phosphatase_alpha-2_isoform_isoform_X3_[Octopus_bimaculoides]
1493	1,17E-34	0,509526798	0,561	0,328	9,29E-31	15	XP-029637241.1	bf1a9eb-path1	B-cell_CLL/lymphoma_7_protein_family_member_A-like_isoform_X4_[Octopus_vulgaris]
1494	1,43E-34	0,455447184	0,772	0,569	1,13E-30	15	XP-029638537.1	UnnamedSample_HQ_transcript-4735	ubiquitin_carboxyl-terminal_hydrolase-like_[Octopus_vulgaris]
1495	3,30E-34	0,463956168	0,657	0,42	2,62E-30	15	unknown-530	UnnamedSample_HQ_transcript-3130	gene_id_unknown-530_transcript_id_unknown-530
1496	1,65E-33	0,532671955	0,288	0,121	1,31E-29	15	unknown-303	UnnamedSample_HQ_transcript-27733	gene_id_unknown-303_transcript_id_unknown-303
1497	6,20E-33	0,490378072	0,493	0,27	4,93E-29	15	XP-029633080.1	UnnamedSample_HQ_transcript-45	LOW_QUALITY_PROTEIN:_chondroitin_sulfate_proteoglycan_4-like_[Octopus_vulgaris]
1498	1,02E-32	0,662616512	0,331	0,162	8,13E-29	15	XP-029651542.1	UnnamedSample_HQ_transcript-31161	protein/nucleic_acid_deglycase_DJ-1-like_[Octopus_vulgaris]
1499	1,45E-31	0,53621739	0,286	0,124	1,16E-27	15	unknown-794	UnnamedSample_HQ_transcript-26864	gene_id_unknown-794_transcript_id_unknown-794
1500	5,85E-31	0,520459509	0,286	0,125	4,65E-27	15	unknown-607	UnnamedSample_HQ_transcript-30219	gene_id_unknown-607_transcript_id_unknown-607
1501	5,99E-31	0,560234478	0,519	0,308	4,76E-27	15	XP-029647539.1	b849d8b-path0	TOX_high_mobility_group_box_family_member_4-like_isoform_X1_[Octopus_vulgaris]
1502	6,94E-30	0,54166578	0,328	0,16	5,52E-26	15	XP-021342626.1	UnnamedSample_HQ_transcript-3355	leucine-rich_repeat_protein_SHOC-2-like_[Mizuhopecten_yessoensis]
1503	9,23E-30	0,471093689	0,488	0,279	7,33E-26	15	unknown-220	UnnamedSample_HQ_transcript-23452	gene_id_unknown-220_transcript_id_unknown-220
1504	1,88E-29	0,502271213	0,339	0,166	1,49E-25	15	unknown-20	b74e316-path1	gene_id_unknown-20_transcript_id_unknown-20
1505	9,22E-29	0,460598833	0,617	0,415	7,33E-25	15	XP-014774973.1	UnnamedSample_HQ_transcript-4152	PREDICTED:_glypican-3-like_[Octopus_bimaculoides]
1506	1,16E-28	0,527281424	0,378	0,201	9,23E-25	15	XP-014781294.1	UnnamedSample_HQ_transcript-17739	PREDICTED:_lanC-like_protein_3_[Octopus_bimaculoides]
1507	1,48E-28	0,460443376	0,592	0,395	1,18E-24	15	unknown-723	UnnamedSample_HQ_transcript-8863	gene_id_unknown-723_transcript_id_unknown-723
1508	1,55E-28	0,497698706	0,549	0,343	1,24E-24	15	unknown-173	b183b58-path1	gene_id_unknown-173_transcript_id_unknown-173
1509	8,01E-28	0,522785937	0,321	0,156	6,37E-24	15	unknown-62	b523601-path0	gene_id_unknown-62_transcript_id_unknown-62
1510	3,21E-27	0,482227154	0,296	0,142	2,55E-23	15	XP-029643028.1	UnnamedSample_HQ_transcript-22195	uncharacterized_protein_LOC115217462_[Octopus_vulgaris]
1511	1,92E-26	0,476504824	0,391	0,215	1,53E-22	15	XP-029649163.1	b695389-path0	PEST_proteolytic_signal-containing_nuclear_protein-like_isoform_X1_[Octopus_vulgaris]
1512	2,98E-26	0,464025459	0,557	0,373	2,37E-22	15	unknown-545	UnnamedSample_HQ_transcript-29082	gene_id_unknown-545_transcript_id_unknown-545
1513	1,41E-25	0,436462879	0,577	0,385	1,12E-21	15	KOF86549.1	bcecef7-path0	hypothetical_protein_OCBIM_22018364mg_[Octopus_bimaculoides]
1514	2,43E-25	0,537203526	0,353	0,188	1,94E-21	15	XP-029654249.1	baaad1e-path0	nuclear_receptor_subfamily_2_group_F_member_1-A-like_[Octopus_vulgaris]
1515	5,78E-25	0,467183996	0,368	0,195	4,60E-21	15	unknown-609	UnnamedSample_HQ_transcript-29886	gene_id_unknown-609_transcript_id_unknown-609
1516	1,39E-24	0,44447326	0,459	0,274	1,11E-20	15	XP-029644716.1	UnnamedSample_HQ_transcript-1974	uncharacterized_protein_LOC115218876_[Octopus_vulgaris]
1517	3,81E-24	0,485104776	0,271	0,129	3,03E-20	15	XP-013409004.1	UnnamedSample_HQ_transcript-2567	ubiquitin_carboxyl-terminal_hydrolase_44_[Lingula_anatina]
1518	4,82E-24	0,420014682	0,592	0,408	3,83E-20	15	XP-014774940.1	baa20e4-path0	PREDICTED:_dnaJ_homolog_subfamily_B_member_6-like_isoform_X1_[Octopus_bimaculoides]
1519	5,49E-23	0,459323232	0,338	0,178	4,36E-19	15	XP-029645015.1	UnnamedSample_HQ_transcript-207	uncharacterized_protein_LOC115219087_isoform_X3_[Octopus_vulgaris]
1520	6,00E-23	0,433357714	0,265	0,127	4,77E-19	15	unknown-416	UnnamedSample_HQ_transcript-25737	gene_id_unknown-416_transcript_id_unknown-416
1521	1,35E-22	0,511272062	0,324	0,177	1,08E-18	15	XP-029648166.1	UnnamedSample_HQ_transcript-11020	transmembrane_protein_35A-like_[Octopus_vulgaris]
1522	3,16E-22	0,483776501	0,321	0,174	2,51E-18	15	XP-014773875.1	UnnamedSample_HQ_transcript-9569	PREDICTED:_double-stranded_RNA-specific_adenosine_deaminase-like_isoform_X1_[Octopus_bimaculoides]
1523	3,25E-22	0,436795954	0,291	0,148	2,58E-18	15	XP-014785327.1	UnnamedSample_HQ_transcript-4836	PREDICTED:_probable_serine/threonine-protein_kinase_clkA_[Octopus_bimaculoides]
1524	4,34E-22	0,435330536	0,263	0,129	3,45E-18	15	XP-014791259.1	b3c723c-path0	PREDICTED:_ubiquitin-conjugating_enzyme_E2_E1-like_[Octopus_bimaculoides]
1525	6,70E-22	0,482383621	0,358	0,201	5,32E-18	15	XP-014774411.1	bc19eda-path0	PREDICTED:_RNA-binding_protein_Musashi_homolog_2-like_isoform_X2_[Octopus_bimaculoides]
1526	1,39E-21	0,505092685	0,454	0,295	1,11E-17	15	unknown-562	UnnamedSample_HQ_transcript-30292	gene_id_unknown-562_transcript_id_unknown-562
1527	2,89E-20	0,425891895	0,323	0,176	2,30E-16	15	XP-029645208.1	UnnamedSample_HQ_transcript-18399	E3_ubiquitin-protein_transferase_MAEA-like_[Octopus_vulgaris]
1528	5,44E-20	0,425927247	0,296	0,159	4,33E-16	15	XP-029647500.1	UnnamedSample_HQ_transcript-3487	upstream_stimulatory_factor_2-like_[Octopus_vulgaris]
1529	6,40E-20	0,452314471	0,301	0,161	5,09E-16	15	mt-XP-029632988.1	b539233-path0	"methionine-R-sulfoxide_reductase_B3,_mitochondrial-like_[Octopus_vulgaris]"
1530	2,32E-19	0,438463411	0,27	0,14	1,85E-15	15	unknown-48	bd2f097-path0	gene_id_unknown-48_transcript_id_unknown-48
1531	2,80E-19	0,444591516	0,293	0,158	2,23E-15	15	XP-029646930.1	UnnamedSample_HQ_transcript-25109	GTP-binding_protein_Rheb_homolog_[Octopus_vulgaris]
1532	2,10E-18	0,630218421	0,364	0,231	1,67E-14	15	XP-014768024.1	bac138f-path0	PREDICTED:_BTB/POZ_domain-containing_protein_kctd15-like_[Octopus_bimaculoides]
1533	2,35E-17	0,438215168	0,28	0,158	1,87E-13	15	XP-029646806.1	b42b0d7-path0	mucin-5AC-like_isoform_X7_[Octopus_vulgaris]
1534	4,66E-11	0,48923994	0,493	0,386	3,70E-07	15	unknown-103	b6a8010-path0	gene_id_unknown-103_transcript_id_unknown-103
1535	2,59E-184	1,312400844	0,655	0,202	2,06E-180	16	XP-025090868.1	UnnamedSample_HQ_transcript-14097	glutathione_peroxidase-like_[Pomacea_canaliculata]
1536	2,89E-179	1,313412077	0,683	0,231	2,30E-175	16	XP-029648740.1	b59c35c-path0	nidogen-1-like_isoform_X1_[Octopus_vulgaris]
1537	2,21E-162	1,216626769	0,485	0,119	1,75E-158	16	XP-029653894.1	UnnamedSample_HQ_transcript-3611	forkhead_box_protein_D1-like_[Octopus_vulgaris]
1538	1,45E-141	1,043477364	0,253	0,038	1,15E-137	16	BAJ83609.1	UnnamedSample_HQ_transcript-29197	"transcription_factor_Ets4_homolog,_partial_[Idiosepius_paradoxus]"
1539	4,55E-118	1,041422632	0,508	0,166	3,62E-114	16	unknown-163	bbc71da-path0	gene_id_unknown-163_transcript_id_unknown-163
1540	4,19E-116	1,20134865	0,782	0,439	3,33E-112	16	C4N147.1	b87af19-path0	RecName:_Full=Sodium/calcium_exchanger_regulatory_protein_1_Short=ReP1-NCXSQ_AltName:_Full=Fatty_acid-binding_protein_1_AltName:_Full=Na(+)/Ca(2+)_exchanger_regulatory_protein_1_[Doryteuthis_pealeii]
1541	2,03E-103	0,887643847	0,605	0,246	1,61E-99	16	XP-029653152.1	b0685e6-path2	LOW_QUALITY_PROTEIN:_talin-2-like_[Octopus_vulgaris]
1542	2,12E-99	0,924117149	0,337	0,087	1,68E-95	16	XP-029644988.1	UnnamedSample_HQ_transcript-25322	soma_ferritin-like_[Octopus_vulgaris]
1543	2,27E-93	0,43964148	0,995	0,987	1,81E-89	16	XP-009060406.1	b858e82-path0	hypothetical_protein_LOTGIDRAFT_183446_[Lottia_gigantea]
1544	2,00E-85	0,960455641	0,37	0,115	1,59E-81	16	XP-029651459.1	UnnamedSample_HQ_transcript-5138	uncharacterized_protein_LOC115224727_[Octopus_vulgaris]
1545	1,00E-80	1,071899013	0,47	0,18	7,98E-77	16	XP-029646050.1	UnnamedSample_HQ_transcript-7173	heat_shock_70_kDa_protein-like_[Octopus_vulgaris]
1546	1,11E-79	0,760639954	0,302	0,081	8,84E-76	16	unknown-373	UnnamedSample_HQ_transcript-24232	gene_id_unknown-373_transcript_id_unknown-373
1547	2,55E-76	0,916898748	0,653	0,346	2,03E-72	16	XP-014769615.1	bb4fc49-path0	PREDICTED:_uncharacterized_protein_LOC106868732_isoform_X1_[Octopus_bimaculoides]
1548	6,13E-71	0,880512404	0,432	0,171	4,87E-67	16	ELK06395.1	b74b6ae-path1	Bifunctional_3'-phosphoadenosine_5'-phosphosulfate_synthetase_1_[Pteropus_alecto]
1549	5,99E-67	0,860726504	0,487	0,216	4,76E-63	16	XP-029639183.1	UnnamedSample_HQ_transcript-28821	tetraspanin-18-like_[Octopus_vulgaris]
1550	1,36E-66	0,823429589	0,388	0,144	1,08E-62	16	unknown-552	UnnamedSample_HQ_transcript-24952	gene_id_unknown-552_transcript_id_unknown-552
1551	6,43E-56	0,46294264	0,938	0,84	5,11E-52	16	mt-XP-029649921.1	UnnamedSample_HQ_transcript-13578	"kynurenine/alpha-aminoadipate_aminotransferase,_mitochondrial-like_isoform_X1_[Octopus_vulgaris]"
1552	1,52E-53	0,624029645	0,72	0,45	1,21E-49	16	unknown-526	UnnamedSample_HQ_transcript-30973	gene_id_unknown-526_transcript_id_unknown-526
1553	7,05E-48	0,430062752	0,93	0,781	5,60E-44	16	XP-029648445.1	be646b0-path0	NADPH-dependent_methylglyoxal_reductase_GRE2-like_[Octopus_vulgaris]
1554	1,78E-40	0,740374374	0,26	0,098	1,41E-36	16	XP-029636563.1	b435242-path0	ETS-like_protein_pointed_isoform_X3_[Octopus_vulgaris]
1555	2,16E-40	0,40386277	0,93	0,768	1,72E-36	16	XP-029649095.1	UnnamedSample_HQ_transcript-11479	CD63_antigen-like_[Octopus_vulgaris]
1556	2,42E-38	0,695270101	0,302	0,129	1,92E-34	16	XP-029652097.1	UnnamedSample_HQ_transcript-17175	"lysoplasmalogenase-like_protein_TMEM86A,_partial_[Octopus_vulgaris]"
1557	2,97E-38	0,476044135	0,715	0,485	2,36E-34	16	unknown-830	UnnamedSample_HQ_transcript-29539	gene_id_unknown-830_transcript_id_unknown-830
1558	1,55E-37	0,724855031	0,582	0,37	1,23E-33	16	XP-022306667.1	bbbe273-path0	cathepsin_L1-like_[Crassostrea_virginica]
1559	1,57E-37	0,630897083	0,572	0,372	1,25E-33	16	XP-029642367.1	UnnamedSample_HQ_transcript-4861	plastin-1-like_[Octopus_vulgaris]
1560	9,50E-37	0,341839593	0,953	0,898	7,55E-33	16	XP-029645637.1	bdb9cb0-path3	migration_and_invasion_enhancer_1-like_[Octopus_vulgaris]
1561	1,57E-36	0,53415117	0,585	0,364	1,25E-32	16	AAN35172.1	UnnamedSample_HQ_transcript-30553	"profilin,_partial_[Euprymna_scolopes]"
1562	2,94E-33	0,575044169	0,587	0,386	2,33E-29	16	XP-029633601.1	UnnamedSample_HQ_transcript-16629	phospholipid_phosphatase-related_protein_type_1-like_[Octopus_vulgaris]
1563	3,72E-33	0,567729369	0,667	0,489	2,96E-29	16	unknown-422	UnnamedSample_HQ_transcript-23944	gene_id_unknown-422_transcript_id_unknown-422
1564	5,89E-33	0,635187029	0,487	0,295	4,68E-29	16	XP-029651451.1	b03d9e9-path0	septin-2-like_[Octopus_vulgaris]
1565	7,23E-33	0,716524389	0,287	0,13	5,74E-29	16	XP-014770787.1	b7a5a42-path0	PREDICTED:_MAP_kinase-interacting_serine/threonine-protein_kinase_1-like_[Octopus_bimaculoides]
1566	3,18E-32	0,506069824	0,742	0,553	2,53E-28	16	unknown-591	UnnamedSample_HQ_transcript-31169	gene_id_unknown-591_transcript_id_unknown-591
1567	2,58E-30	0,549529436	0,493	0,304	2,05E-26	16	XP-014774918.1	b0b5073-path2	PREDICTED:_glycogenin-1-like_isoform_X2_[Octopus_bimaculoides]
1568	5,39E-30	0,586979849	0,317	0,154	4,28E-26	16	XP-014770458.1	UnnamedSample_HQ_transcript-25481	PREDICTED:_uncharacterized_protein_LOC106869296_[Octopus_bimaculoides]
1569	1,62E-29	0,333117094	0,902	0,831	1,29E-25	16	XP-014777420.1	UnnamedSample_HQ_transcript-15726	PREDICTED:_sideroflexin-5-like_[Octopus_bimaculoides]
1570	1,89E-29	0,389702028	0,797	0,655	1,50E-25	16	unknown-279	UnnamedSample_HQ_transcript-21536	gene_id_unknown-279_transcript_id_unknown-279
1571	4,36E-29	0,59657877	0,545	0,351	3,47E-25	16	XP-029636609.1	UnnamedSample_HQ_transcript-16490	uncharacterized_protein_LOC115211975_[Octopus_vulgaris]
1572	1,30E-28	0,355039696	0,878	0,77	1,03E-24	16	XP-012936567.1	UnnamedSample_HQ_transcript-15837	PREDICTED:_uncharacterized_protein_LOC101848036_[Aplysia_californica]
1573	2,40E-28	0,544151245	0,527	0,349	1,91E-24	16	XP-029634547.1	b0dcb91-path1	SLIT-ROBO_Rho_GTPase-activating_protein_3-like_isoform_X1_[Octopus_vulgaris]
1574	4,85E-25	0,331162109	0,927	0,833	3,86E-21	16	XP-018006991.1	bf91091-path0	PREDICTED:_heat_shock_protein_HSP_90-alpha-like_[Hyalella_azteca]
1575	6,91E-25	0,392065884	0,775	0,639	5,49E-21	16	XP-029657264.1	UnnamedSample_HQ_transcript-554	decapping_and_exoribonuclease_protein-like_isoform_X1_[Octopus_vulgaris]
1576	8,17E-25	0,328556056	0,812	0,698	6,50E-21	16	XP-014776491.1	b43a13d-path0	PREDICTED:_uncharacterized_protein_LOC106873574_[Octopus_bimaculoides]
1577	1,21E-24	0,396682643	0,715	0,558	9,58E-21	16	KOF70866.1	UnnamedSample_HQ_transcript-19587	hypothetical_protein_OCBIM_22002050mg_[Octopus_bimaculoides]
1578	1,32E-24	0,530636479	0,43	0,272	1,05E-20	16	XP-014772958.1	b38c4f1-path0	PREDICTED:_innexin_unc-9-like_[Octopus_bimaculoides]
1579	4,11E-24	0,343966474	0,79	0,672	3,26E-20	16	XP-014769904.1	ba818e9-path0	PREDICTED:_myosin-2_essential_light_chain-like_[Octopus_bimaculoides]
1580	1,69E-23	0,476514975	0,478	0,308	1,35E-19	16	unknown-123	bb4f046-path0	gene_id_unknown-123_transcript_id_unknown-123
1581	4,72E-23	0,366637561	0,735	0,617	3,75E-19	16	XP-014773823.1	UnnamedSample_HQ_transcript-16344	PREDICTED:_alpha-ketoglutarate-dependent_dioxygenase_alkB_homolog_3-like_[Octopus_bimaculoides]
1582	5,46E-23	0,447589547	0,687	0,527	4,34E-19	16	KOF96901.1	b2cf0b8-path1	hypothetical_protein_OCBIM_22032899mg_[Octopus_bimaculoides]
1583	5,56E-23	0,582343785	0,303	0,159	4,42E-19	16	XP-029639607.1	b43df9e-path0	kinesin-like_protein_KIF21A_isoform_X3_[Octopus_vulgaris]
1584	3,21E-22	0,345376037	0,803	0,668	2,55E-18	16	unknown-660	UnnamedSample_HQ_transcript-26000	gene_id_unknown-660_transcript_id_unknown-660
1585	5,50E-22	0,379942391	0,663	0,514	4,37E-18	16	XP-014788839.1	b7565a3-path0	PREDICTED:_septin-11-like_[Octopus_bimaculoides]
1586	1,14E-21	0,402854715	0,598	0,435	9,03E-18	16	unknown-139	ba48e00-path0	gene_id_unknown-139_transcript_id_unknown-139
1587	4,65E-21	0,365453248	0,698	0,574	3,70E-17	16	XP-013409105.1	UnnamedSample_HQ_transcript-22546	peroxisomal_membrane_protein_2_[Lingula_anatina]
1588	5,79E-21	0,530269922	0,337	0,197	4,60E-17	16	XP-014790068.1	ba83706-path0	PREDICTED:_protein_tweety_homolog_1-A-like_isoform_X7_[Octopus_bimaculoides]
1589	1,37E-20	0,440445437	0,498	0,339	1,09E-16	16	OCT96588.1	b5d7173-path4	"hypothetical_protein_XELAEV_18008795mg,_partial_[Xenopus_laevis]"
1590	1,35E-19	0,464983207	0,427	0,274	1,07E-15	16	unknown-30	b0dcb91-path0	gene_id_unknown-30_transcript_id_unknown-30
1591	2,56E-19	0,348575678	0,537	0,368	2,03E-15	16	XP-029636578.1	UnnamedSample_HQ_transcript-18493	tetraspanin-8-like_[Octopus_vulgaris]
1592	4,57E-19	0,449408526	0,408	0,26	3,64E-15	16	XP-014785616.1	bb8c254-path0	PREDICTED:_glypican-6-like_[Octopus_bimaculoides]
1593	5,17E-19	0,378371285	0,605	0,471	4,11E-15	16	XP-029635575.1	bf88168-path0	calcium-dependent_protein_kinase_12-like_[Octopus_vulgaris]
1594	5,74E-19	0,462808269	0,425	0,279	4,56E-15	16	XP-029650399.1	b222cc1-path0	SH2_domain-containing_protein_4B-like_isoform_X1_[Octopus_vulgaris]
1595	1,94E-18	0,367121376	0,535	0,389	1,54E-14	16	unknown-69	b7b21c9-path4	gene_id_unknown-69_transcript_id_unknown-69
1596	1,13E-17	0,335218869	0,747	0,629	8,98E-14	16	XP-014786276.1	UnnamedSample_HQ_transcript-8076	PREDICTED:_fucose-1-phosphate_guanylyltransferase-like_isoform_X1_[Octopus_bimaculoides]
1597	5,66E-17	0,450973615	0,353	0,221	4,50E-13	16	unknown-837	UnnamedSample_HQ_transcript-8339	gene_id_unknown-837_transcript_id_unknown-837
1598	3,13E-16	0,484561048	0,352	0,223	2,49E-12	16	XP-025111958.1	b15d29a-path1	carboxyl-terminal_PDZ_ligand_of_neuronal_nitric_oxide_synthase_protein-like_isoform_X2_[Pomacea_canaliculata]
1599	1,03E-15	0,327499173	0,705	0,581	8,18E-12	16	XP-029647232.1	UnnamedSample_HQ_transcript-9549	N-alpha-acetyltransferase_50-like_[Octopus_vulgaris]
1600	3,74E-15	0,364812098	0,55	0,418	2,98E-11	16	XP-014774973.1	UnnamedSample_HQ_transcript-4152	PREDICTED:_glypican-3-like_[Octopus_bimaculoides]
1601	6,99E-15	0,395560935	0,41	0,281	5,55E-11	16	unknown-220	UnnamedSample_HQ_transcript-23452	gene_id_unknown-220_transcript_id_unknown-220
1602	7,16E-15	0,469495819	0,333	0,22	5,69E-11	16	XP-029649723.1	b8efbac-path0	innexin_unc-9-like_isoform_X1_[Octopus_vulgaris]
1603	2,56E-14	0,33675542	0,583	0,456	2,04E-10	16	XP-014773110.1	UnnamedSample_HQ_transcript-3613	PREDICTED:_peroxisome_assembly_protein_12-like_[Octopus_bimaculoides]
1604	3,01E-14	0,490027245	0,453	0,324	2,39E-10	16	unknown-694	UnnamedSample_HQ_transcript-24771	gene_id_unknown-694_transcript_id_unknown-694
1605	3,77E-14	0,344109911	0,44	0,308	3,00E-10	16	XP-029632973.1	UnnamedSample_HQ_transcript-5772	protein_Jumonji-like_isoform_X1_[Octopus_vulgaris]
1606	3,91E-14	0,366009336	0,517	0,392	3,11E-10	16	XP-014782943.1	b3c19bf-path1	PREDICTED:_DNA-binding_protein_inhibitor_ID-2-like_[Octopus_bimaculoides]
1607	1,33E-13	0,33901098	0,532	0,41	1,06E-09	16	XP-014773675.1	UnnamedSample_HQ_transcript-30565	PREDICTED:_bolA-like_protein_3_[Octopus_bimaculoides]
1608	1,76E-13	0,332134167	0,648	0,54	1,40E-09	16	XP-029656578.1	UnnamedSample_HQ_transcript-2102	UPF0389_protein_CG9231-like_[Octopus_vulgaris]
1609	2,39E-13	0,380896388	0,397	0,277	1,90E-09	16	XP-029650134.1	UnnamedSample_HQ_transcript-4528	protein_wntless-like_[Octopus_vulgaris]
1610	2,66E-13	0,427503052	0,373	0,26	2,12E-09	16	AEI52300.1	b953d35-path0	peroxiredoxin_6_protein_[Sepiella_maindroni]
1611	3,17E-13	0,37307838	0,54	0,424	2,52E-09	16	XP-029648824.1	UnnamedSample_HQ_transcript-2351	uncharacterized_protein_LOC115222645_[Octopus_vulgaris]
1612	5,75E-13	0,329520054	0,465	0,338	4,57E-09	16	unknown-345	UnnamedSample_HQ_transcript-29916	gene_id_unknown-345_transcript_id_unknown-345
1613	3,14E-12	0,409060018	0,255	0,155	2,49E-08	16	unknown-3	b30d362-path0	gene_id_unknown-3_transcript_id_unknown-3
1614	3,86E-12	0,369159953	0,425	0,31	3,06E-08	16	XP-029639044.1	UnnamedSample_HQ_transcript-10490	lisH_domain-containing_protein_FOPNL-like_[Octopus_vulgaris]
1615	3,95E-12	0,368947451	0,46	0,346	3,14E-08	16	unknown-327	UnnamedSample_HQ_transcript-23848	gene_id_unknown-327_transcript_id_unknown-327
1616	5,46E-12	0,381250107	0,343	0,234	4,34E-08	16	XP-029642224.1	b657724-path0	fibroblast_growth_factor_receptor_1-like_[Octopus_vulgaris]
1617	5,87E-12	0,376018064	0,392	0,284	4,67E-08	16	XP-029651591.1	UnnamedSample_HQ_transcript-886	"F-box_only_protein_42-like,_partial_[Octopus_vulgaris]"
1618	5,91E-12	0,352875737	0,403	0,292	4,70E-08	16	XP-014775701.1	UnnamedSample_HQ_transcript-2398	PREDICTED:_guanine_nucleotide-binding_protein_G(o)_subunit_alpha-like_[Octopus_bimaculoides]
1619	8,33E-12	0,343211973	0,455	0,338	6,62E-08	16	XP-029650410.1	UnnamedSample_HQ_transcript-22218	phosphomannomutase-like_[Octopus_vulgaris]
1620	5,15E-11	0,439499819	0,268	0,171	4,09E-07	16	XP-029652896.1	UnnamedSample_HQ_transcript-25739	MARVEL_domain-containing_protein_1-like_[Octopus_vulgaris]
1621	1,37E-10	0,321694688	0,27	0,175	1,09E-06	16	XP-014770381.1	b406ae6-path0	PREDICTED:_calumenin-A-like_[Octopus_bimaculoides]
1622	1,88E-10	0,327686956	0,388	0,285	1,50E-06	16	XP-029644287.1	UnnamedSample_HQ_transcript-3025	cytochrome_c_oxidase_assembly_factor_7_homolog_[Octopus_vulgaris]
1623	2,99E-10	0,350178593	0,427	0,329	2,38E-06	16	unknown-323	UnnamedSample_HQ_transcript-8440	gene_id_unknown-323_transcript_id_unknown-323
1624	8,00E-10	0,334130086	0,367	0,266	6,36E-06	16	XP-029649029.1	b1eb579-path0	palmitoyltransferase_ZDHHC9-like_isoform_X3_[Octopus_vulgaris]
1625	1,33E-09	0,326008145	0,472	0,368	1,06E-05	16	XP-014788857.1	b494443-path3	PREDICTED:_uncharacterized_protein_LOC106882630_[Octopus_bimaculoides]
1626	1,57E-09	0,322459952	0,32	0,224	1,25E-05	16	unknown-380	UnnamedSample_HQ_transcript-31361	gene_id_unknown-380_transcript_id_unknown-380
1627	1,94E-09	0,321237586	0,387	0,292	1,54E-05	16	unknown-8	b97d58e-path0	gene_id_unknown-8_transcript_id_unknown-8
1628	4,73E-09	0,326861722	0,263	0,175	3,76E-05	16	KOF70759.1	UnnamedSample_HQ_transcript-7588	"hypothetical_protein_OCBIM_22002272mg,_partial_[Octopus_bimaculoides]"
1629	6,16E-09	0,321138905	0,282	0,191	4,90E-05	16	XP-029634337.1	b86de43-path0	prosaposin-like_isoform_X1_[Octopus_vulgaris]
1630	8,00E-09	0,32932369	0,347	0,258	6,36E-05	16	XP-014775467.1	UnnamedSample_HQ_transcript-11116	PREDICTED:_uncharacterized_protein_LOC106872845_[Octopus_bimaculoides]
1631	2,95E-08	0,333719593	0,252	0,17	0,000234303	16	unknown-301	UnnamedSample_HQ_transcript-24550	gene_id_unknown-301_transcript_id_unknown-301
1632	4,09E-08	0,325484087	0,3	0,218	0,000325014	16	mt-XP-014768775.1	UnnamedSample_HQ_transcript-15101	"PREDICTED:_4-hydroxybenzoate_polyprenyltransferase,_mitochondrial-like_[Octopus_bimaculoides]"
1633	2,80E-07	0,391166838	0,537	0,459	0,002222839	16	XP-014779254.1	x	x
1634	4,22E-07	0,481026049	0,435	0,369	0,003351577	16	XP-029651505.1	b578a03-path0	inactive_tyrosine-protein_kinase_transmembrane_receptor_ROR1-like_isoform_X1_[Octopus_vulgaris]
1635	0	1,37583569	0,519	0,05	0	17	XP-029634391.1	UnnamedSample_HQ_transcript-18920	transcription_factor_E2F3-like_isoform_X1_[Octopus_vulgaris]
1636	9,47E-279	1,08679989	0,608	0,103	7,53E-275	17	XP-014781390.1	UnnamedSample_HQ_transcript-4649	PREDICTED:_zygotic_DNA_replication_licensing_factor_mcm3-like_[Octopus_bimaculoides]
1637	9,14E-250	0,851954499	0,336	0,035	7,26E-246	17	unknown-570	UnnamedSample_HQ_transcript-24848	gene_id_unknown-570_transcript_id_unknown-570
1638	2,54E-238	1,00162719	0,601	0,113	2,02E-234	17	KOF71654.1	UnnamedSample_HQ_transcript-1690	hypothetical_protein_OCBIM_22000758mg_[Octopus_bimaculoides]
1639	5,34E-233	0,743347008	0,321	0,034	4,25E-229	17	XP-029634001.1	UnnamedSample_HQ_transcript-10558	DNA_replication_licensing_factor_mcm5-A-like_[Octopus_vulgaris]
1640	1,79E-224	1,034274754	0,637	0,136	1,43E-220	17	mt-XP-011449220.1	UnnamedSample_HQ_transcript-29863	"PREDICTED:_deoxyuridine_5'-triphosphate_nucleotidohydrolase,_mitochondrial_[Crassostrea_gigas]"
1641	5,38E-221	0,772500375	0,307	0,033	4,28E-217	17	XP-029650157.1	ba5abe7-path0	nuclear_autoantigenic_sperm_protein-like_isoform_X3_[Octopus_vulgaris]
1642	8,64E-217	0,851154894	0,423	0,062	6,87E-213	17	XP-029635320.1	b4c5ac5-path0	transketolase-like_[Octopus_vulgaris]
1643	4,92E-216	1,037479212	0,677	0,157	3,91E-212	17	XP-014788265.1	b2f20f5-path0	PREDICTED:_protein_SET-like_isoform_X1_[Octopus_bimaculoides]
1644	2,82E-209	0,941294487	0,47	0,079	2,24E-205	17	XP-014788070.1	b521819-path0	PREDICTED:_kelch_domain-containing_protein_1-like_[Octopus_bimaculoides]
1645	1,17E-203	0,998490785	0,554	0,112	9,30E-200	17	XP-014768404.1	b65c594-path0	PREDICTED:_rRNA_2'-O-methyltransferase_fibrillarin-like_isoform_X2_[Octopus_bimaculoides]
1646	1,19E-203	1,053166546	0,922	0,329	9,43E-200	17	OWK59259.1	UnnamedSample_HQ_transcript-31436	histone_H3_[Lonchura_striata_domestica]
1647	3,30E-198	0,846147127	0,394	0,059	2,62E-194	17	RUS86127.1	UnnamedSample_HQ_transcript-26245	hypothetical_protein_EGW08_006147_[Elysia_chlorotica]
1648	3,39E-198	0,821989649	0,996	0,868	2,70E-194	17	rp-XP-029652085.1	UnnamedSample_HQ_transcript-31854	40S_ribosomal_protein_S13_[Octopus_vulgaris]
1649	1,55E-196	0,696907518	0,294	0,034	1,23E-192	17	KOF89414.1	UnnamedSample_HQ_transcript-18932	hypothetical_protein_OCBIM_22013104mg_[Octopus_bimaculoides]
1650	9,60E-195	0,776178135	0,998	0,939	7,63E-191	17	unknown-611	UnnamedSample_HQ_transcript-31861	gene_id_unknown-611_transcript_id_unknown-611
1651	4,17E-192	0,737254169	1	0,896	3,32E-188	17	rp-XP-029647563.1	UnnamedSample_HQ_transcript-31713	40S_ribosomal_protein_S19-like_[Octopus_vulgaris]
1652	2,60E-191	0,856079789	0,993	0,784	2,07E-187	17	rp-XP-014772553.1	UnnamedSample_HQ_transcript-31913	PREDICTED:_40S_ribosomal_protein_S23_[Octopus_bimaculoides]
1653	9,27E-190	0,780182331	0,998	0,893	7,37E-186	17	rp-XP-014777980.1	UnnamedSample_HQ_transcript-31596	PREDICTED:_60S_ribosomal_protein_L13a-like_[Octopus_bimaculoides]
1654	1,07E-185	0,874887265	0,388	0,061	8,47E-182	17	XP-009046999.1	UnnamedSample_HQ_transcript-5075	hypothetical_protein_LOTGIDRAFT_238024_[Lottia_gigantea]
1655	2,42E-181	0,709459232	0,309	0,04	1,93E-177	17	XP-029653086.1	be461c2-path0	LOW_QUALITY_PROTEIN:_DNA_replication_licensing_factor_mcm4-A-like_[Octopus_vulgaris]
1656	1,10E-179	0,759148677	1	0,878	8,74E-176	17	rp-XP-014791264.1	UnnamedSample_HQ_transcript-31847	PREDICTED:_40S_ribosomal_protein_S18_isoform_X1_[Octopus_bimaculoides]
1657	1,21E-179	0,734498542	1	0,893	9,61E-176	17	XP-014774568.1	b66d96e-path0	PREDICTED:_protein_SET-like_[Octopus_bimaculoides]
1658	6,08E-179	0,892251931	0,555	0,121	4,83E-175	17	XP-014778143.1	b9cb0fe-path0	PREDICTED:_bifunctional_purine_biosynthesis_protein_PURH-like_[Octopus_bimaculoides]
1659	2,01E-176	0,788761592	0,356	0,054	1,60E-172	17	unknown-819	UnnamedSample_HQ_transcript-1691	gene_id_unknown-819_transcript_id_unknown-819
1660	2,26E-176	0,768246092	0,995	0,815	1,80E-172	17	rp-XP-029646381.1	UnnamedSample_HQ_transcript-31857	60S_ribosomal_protein_L24-like_[Octopus_vulgaris]
1661	3,59E-176	0,773161955	1	0,85	2,86E-172	17	rp-XP-014777739.1	UnnamedSample_HQ_transcript-31890	PREDICTED:_60S_ribosomal_protein_L27a-like_[Octopus_bimaculoides]
1662	1,97E-174	0,948783235	0,652	0,166	1,56E-170	17	XP-014781959.1	ba04194-path0	PREDICTED:_UPF0609_protein_C4orf27_homolog_[Octopus_bimaculoides]
1663	8,11E-173	0,818953397	0,318	0,044	6,45E-169	17	XP-014784304.1	UnnamedSample_HQ_transcript-3951	PREDICTED:_GATA_zinc_finger_domain-containing_protein_10-like_[Octopus_bimaculoides]
1664	1,13E-172	0,910818827	0,686	0,183	8,95E-169	17	XP-029650614.1	b66a60a-path0	transaldolase-like_[Octopus_vulgaris]
1665	1,59E-172	0,831681823	0,995	0,754	1,27E-168	17	rp-XP-029658204.1	UnnamedSample_HQ_transcript-31874	60S_ribosomal_protein_L28-like_[Octopus_vulgaris]
1666	4,03E-172	0,700911639	1	0,918	3,20E-168	17	rp-XP-014790031.1	UnnamedSample_HQ_transcript-31733	PREDICTED:_60S_ribosomal_protein_L18a-like_[Octopus_bimaculoides]
1667	2,90E-171	0,7002421	1	0,878	2,30E-167	17	XP-014785489.1	UnnamedSample_HQ_transcript-31884	PREDICTED:_uncharacterized_protein_LOC106880164_isoform_X1_[Octopus_bimaculoides]
1668	6,89E-170	0,913501238	0,617	0,155	5,47E-166	17	XP-029638176.1	UnnamedSample_HQ_transcript-10725	FACT_complex_subunit_SSRP1-like_[Octopus_vulgaris]
1669	2,68E-168	0,968129394	0,662	0,179	2,13E-164	17	XP-014788199.1	UnnamedSample_HQ_transcript-17295	PREDICTED:_NHP2-like_protein_1_[Octopus_bimaculoides]
1670	4,79E-167	0,838103321	0,49	0,101	3,81E-163	17	XP-029651010.1	UnnamedSample_HQ_transcript-17978	pescadillo_homolog_[Octopus_vulgaris]
1671	1,68E-166	0,711542048	0,316	0,045	1,34E-162	17	XP-014781622.1	UnnamedSample_HQ_transcript-516	PREDICTED:_DNA_(cytosine-5)-methyltransferase_1-like_[Octopus_bimaculoides]
1672	1,19E-162	0,81938751	0,98	0,716	9,45E-159	17	rp-XP-029637669.1	UnnamedSample_HQ_transcript-31721	60S_ribosomal_protein_L14-like_[Octopus_vulgaris]
1673	8,27E-162	0,736355712	0,993	0,826	6,57E-158	17	rp-XP-029642961.1	UnnamedSample_HQ_transcript-31578	60S_ribosomal_protein_L10a-2-like_[Octopus_vulgaris]
1674	9,24E-162	0,865444418	0,985	0,721	7,34E-158	17	rp-XP-014779659.1	UnnamedSample_HQ_transcript-31891	PREDICTED:_40S_ribosomal_protein_S17-like_[Octopus_bimaculoides]
1675	1,26E-161	0,824263545	0,987	0,681	9,99E-158	17	rp-XP-014767610.1	UnnamedSample_HQ_transcript-31643	PREDICTED:_40S_ribosomal_protein_S9_[Octopus_bimaculoides]
1676	8,52E-161	0,739137813	0,465	0,092	6,77E-157	17	XP-029639978.1	UnnamedSample_HQ_transcript-3819	DNA_replication_licensing_factor_mcm7-like_[Octopus_vulgaris]
1677	1,71E-160	0,755566499	1	0,825	1,36E-156	17	rp-XP-014778923.1	UnnamedSample_HQ_transcript-31599	PREDICTED:_40S_ribosomal_protein_S7-like_[Octopus_bimaculoides]
1678	8,39E-160	0,842534558	0,995	0,729	6,67E-156	17	NP-001116980.1	bdc87be-path0	histone_H2A.V_[Strongylocentrotus_purpuratus]
1679	1,91E-159	0,769978801	0,993	0,751	1,52E-155	17	rp-XP-029643101.1	UnnamedSample_HQ_transcript-31668	60S_ribosomal_protein_L9-like_[Octopus_vulgaris]
1680	5,60E-157	0,723519788	0,388	0,069	4,45E-153	17	XP-014768746.1	ba88198-path0	PREDICTED:_nucleolar_protein_58-like_[Octopus_bimaculoides]
1681	5,64E-157	1,220393029	0,844	0,394	4,48E-153	17	XP-029636302.1	bfad5ee-path0	nucleolin-like_[Octopus_vulgaris]
1682	2,33E-156	0,898220275	0,521	0,119	1,86E-152	17	XP-029636692.1	ba012b8-path0	structural_maintenance_of_chromosomes_protein_4-like_[Octopus_vulgaris]
1683	7,09E-155	0,877294728	0,978	0,638	5,63E-151	17	CCG28034.1	bbeta_tubulin_1_[Sepia_officinalis]	bbeta_tubulin_1_[Sepia_officinalis]
1684	1,57E-154	1,023608207	0,985	0,671	1,25E-150	17	NP-001248345.1	bbc5032-path0	histone_1o_[Aplysia_californica]
1685	1,14E-153	0,740394772	0,359	0,061	9,09E-150	17	XP-014777504.1	UnnamedSample_HQ_transcript-22348	PREDICTED:_DNA_polymerase_delta_subunit_3-like_isoform_X2_[Octopus_bimaculoides]
1686	3,54E-152	0,808178223	0,543	0,127	2,81E-148	17	XP-029635683.1	b29c511-path0	DNA_replication_licensing_factor_MCM6-like_[Octopus_vulgaris]
1687	9,28E-151	0,800720551	0,583	0,145	7,37E-147	17	XP-029648808.1	b87772a-path0	ribose-phosphate_pyrophosphokinase_1_isoform_X1_[Octopus_vulgaris]
1688	3,09E-150	0,894458631	0,575	0,148	2,46E-146	17	XP-029645669.1	bbc880c-path1	histone-lysine_N-methyltransferase_NSD2-like_isoform_X1_[Octopus_vulgaris]
1689	6,42E-150	0,729506907	0,989	0,797	5,11E-146	17	rp-XP-014789467.1	UnnamedSample_HQ_transcript-30733	PREDICTED:_40S_ribosomal_protein_S2_[Octopus_bimaculoides]
1690	7,66E-150	0,836709341	0,971	0,66	6,09E-146	17	KOF95589.1	bffc937-path0	hypothetical_protein_OCBIM_22037780mg_[Octopus_bimaculoides]
1691	8,13E-150	0,683831729	0,996	0,825	6,46E-146	17	rp-XP-014777882.1	UnnamedSample_HQ_transcript-31974	PREDICTED:_60S_ribosomal_protein_L37-like_[Octopus_bimaculoides]
1692	2,99E-147	0,766837888	0,445	0,093	2,37E-143	17	XP-014770190.1	UnnamedSample_HQ_transcript-14127	PREDICTED:_transcription_factor_Dp-1-like_isoform_X1_[Octopus_bimaculoides]
1693	3,49E-147	0,796471752	0,73	0,221	2,77E-143	17	XP-014771006.1	b52f91f-path0	PREDICTED:_proliferating_cell_nuclear_antigen-like_[Octopus_bimaculoides]
1694	1,03E-146	0,798245497	0,486	0,109	8,22E-143	17	XP-029639855.1	UnnamedSample_HQ_transcript-17685	G1/S-specific_cyclin-D2-like_[Octopus_vulgaris]
1695	2,99E-146	0,798420989	0,517	0,122	2,37E-142	17	XP-029639968.1	UnnamedSample_HQ_transcript-2156	inner_centromere_protein_A-like_[Octopus_vulgaris]
1696	9,02E-143	0,713166506	0,991	0,796	7,17E-139	17	rp-XP-014790355.1	UnnamedSample_HQ_transcript-31920	PREDICTED:_60S_ribosomal_protein_L30-like_[Octopus_bimaculoides]
1697	1,83E-141	0,83527169	0,517	0,127	1,45E-137	17	XP-029646906.1	UnnamedSample_HQ_transcript-29174	proliferation-associated_protein_2G4-like_[Octopus_vulgaris]
1698	3,31E-141	0,793012247	0,984	0,667	2,63E-137	17	XP-014789054.1	b6e03a3-path0	PREDICTED:_acidic_leucine-rich_nuclear_phosphoprotein_32_family_member_A-like_isoform_X1_[Octopus_bimaculoides]
1699	4,99E-141	0,797203821	0,989	0,805	3,97E-137	17	rp-XP-014790490.1	UnnamedSample_HQ_transcript-31846	PREDICTED:_40S_ribosomal_protein_S11-like_[Octopus_bimaculoides]
1700	7,00E-141	0,820351545	0,704	0,218	5,56E-137	17	XP-029639583.1	b8b44d7-path0	ETS-related_transcription_factor_Elf-2-like_[Octopus_vulgaris]
1701	4,63E-139	0,907174425	0,998	0,832	3,68E-135	17	XP-014777384.1	be60859-path0	PREDICTED:_histone_H1.0-B-like_[Octopus_bimaculoides]
1702	1,17E-138	0,941350386	0,837	0,361	9,29E-135	17	XP-014781573.1	b8623b8-path0	PREDICTED:_GTP-binding_nuclear_protein_Ran_[Octopus_bimaculoides]
1703	4,90E-136	0,864236755	0,866	0,368	3,90E-132	17	XP-029647400.1	UnnamedSample_HQ_transcript-2578	FACT_complex_subunit_SPT16-like_[Octopus_vulgaris]
1704	5,14E-134	0,787991213	0,417	0,09	4,09E-130	17	KOF88944.1	UnnamedSample_HQ_transcript-22542	hypothetical_protein_OCBIM_22013952mg_[Octopus_bimaculoides]
1705	1,20E-130	0,706063956	0,984	0,815	9,54E-127	17	rp-XP-014769425.1	UnnamedSample_HQ_transcript-31842	PREDICTED:_60S_ribosomal_protein_L26-like_[Octopus_bimaculoides]
1706	1,35E-130	0,695986663	0,399	0,083	1,08E-126	17	XP-029655198.1	b816232-path0	histone-lysine_N-methyltransferase_SUV39H2-like_[Octopus_vulgaris]
1707	5,82E-128	0,746732295	0,976	0,666	4,63E-124	17	XP-014776436.1	ba1148e-path0	PREDICTED:_chromobox_protein_homolog_1-like_isoform_X1_[Octopus_bimaculoides]
1708	1,65E-127	0,824167744	0,548	0,152	1,31E-123	17	XP-025108723.1	UnnamedSample_HQ_transcript-14152	dnaJ_homolog_subfamily_C_member_2-like_[Pomacea_canaliculata]
1709	2,43E-127	0,91700572	0,61	0,188	1,93E-123	17	XP-014785393.1	b498cc1-path0	PREDICTED:_nucleolar_protein_56-like_[Octopus_bimaculoides]
1710	1,61E-126	0,824178488	0,931	0,477	1,28E-122	17	XP-029650028.1	b0537ad-path0	methionine_aminopeptidase_2-like_[Octopus_vulgaris]
1711	1,42E-125	0,734640036	0,976	0,714	1,13E-121	17	CEP09592.1	UnnamedSample_HQ_transcript-31648	hypothetical_protein_[Parasitella_parasitica]
1712	1,06E-118	0,738280853	0,711	0,241	8,41E-115	17	XP-025113117.1	UnnamedSample_HQ_transcript-30821	proteasome_subunit_beta_type-7-like_[Pomacea_canaliculata]
1713	3,67E-118	0,80440846	0,871	0,427	2,91E-114	17	XP-014790682.1	UnnamedSample_HQ_transcript-31045	PREDICTED:_nascent_polypeptide-associated_complex_subunit_alpha-like_[Octopus_bimaculoides]
1714	6,98E-115	1,07572179	0,967	0,775	5,55E-111	17	EDW44963.1	b91059f-path1	GM16912_[Drosophila_sechellia]
1715	4,19E-114	0,684714899	0,982	0,802	3,33E-110	17	rp-XP-029633486.1	UnnamedSample_HQ_transcript-26530	60S_ribosomal_protein_L31-like_[Octopus_vulgaris]
1716	9,23E-114	0,983385833	0,969	0,765	7,34E-110	17	XP-014768850.1	UnnamedSample_HQ_transcript-31915	"PREDICTED:_histone_H2A-like,_partial_[Octopus_bimaculoides]"
1717	1,14E-112	0,742919342	0,926	0,538	9,03E-109	17	KOF95588.1	bffc937-path12	hypothetical_protein_OCBIM_22037780mg_[Octopus_bimaculoides]
1718	5,26E-111	0,769604877	0,895	0,454	4,18E-107	17	XP-014778620.1	b4a40fa-path0	PREDICTED:_eukaryotic_translation_initiation_factor_3_subunit_C-like_[Octopus_bimaculoides]
1719	7,40E-111	0,719326877	0,966	0,605	5,88E-107	17	XP-029637352.1	bd86c7d-path13	heterogeneous_nuclear_ribonucleoprotein_A2_homolog_1-like_[Octopus_vulgaris]
1720	1,86E-110	0,830121774	0,626	0,211	1,48E-106	17	XP-029647821.1	UnnamedSample_HQ_transcript-30377	histone_H2A-like_[Octopus_vulgaris]
1721	3,08E-110	0,694391251	0,483	0,129	2,45E-106	17	XP-029645692.1	bf2715b-path0	histone-lysine_N-methyltransferase_EZH2-like_isoform_X2_[Octopus_vulgaris]
1722	5,99E-110	0,699927689	0,486	0,132	4,76E-106	17	XP-029645034.1	UnnamedSample_HQ_transcript-24554	multifunctional_protein_ADE2-like_[Octopus_vulgaris]
1723	2,33E-108	0,726964763	0,501	0,14	1,85E-104	17	XP-014774910.1	b7052fc-path2	PREDICTED:_uncharacterized_protein_LOC106872425_[Octopus_bimaculoides]
1724	7,22E-107	0,707258534	0,583	0,181	5,74E-103	17	XP-014780144.1	b9470a5-path0	PREDICTED:_probable_protein_phosphatase_2C_58_isoform_X2_[Octopus_bimaculoides]
1725	3,84E-105	0,80358271	0,593	0,196	3,05E-101	17	XP-029639518.1	UnnamedSample_HQ_transcript-1669	nucleoprotein_TPR-like_[Octopus_vulgaris]
1726	4,31E-105	0,7680525	0,532	0,16	3,42E-101	17	XP-029654471.1	UnnamedSample_HQ_transcript-14240	LOW_QUALITY_PROTEIN:_lupus_La_protein-like_[Octopus_vulgaris]
1727	2,57E-103	0,711695176	0,688	0,243	2,04E-99	17	XP-014783560.1	UnnamedSample_HQ_transcript-13460	PREDICTED:_T-complex_protein_1_subunit_eta-like_[Octopus_bimaculoides]
1728	4,87E-103	0,715948622	0,915	0,567	3,87E-99	17	XP-014769981.1	UnnamedSample_HQ_transcript-27864	PREDICTED:_transcription_factor_BTF3_homolog_4-like_[Octopus_bimaculoides]
1729	1,99E-102	0,70954743	0,735	0,279	1,58E-98	17	KOF85943.1	be15122-path0	hypothetical_protein_OCBIM_22019495mg_[Octopus_bimaculoides]
1730	1,50E-99	0,693609557	0,719	0,269	1,19E-95	17	XP-014770956.1	bcff6c3-path0	PREDICTED:_SAP_domain-containing_ribonucleoprotein-like_[Octopus_bimaculoides]
1731	9,57E-99	0,683823815	0,637	0,218	7,60E-95	17	XP-029642922.1	UnnamedSample_HQ_transcript-31503	eukaryotic_translation_initiation_factor_3_subunit_K-like_[Octopus_vulgaris]
1732	3,21E-97	0,881927693	0,895	0,641	2,55E-93	17	XP-029636317.1	bb19597-path0	nucleolin-like_[Octopus_vulgaris]
1733	5,75E-95	0,714817049	0,762	0,312	4,57E-91	17	XP-013415806.1	UnnamedSample_HQ_transcript-7745	tRNA_(cytosine(34)-C(5))-methyltransferase_isoform_X1_[Lingula_anatina]
1734	5,25E-86	0,692050781	0,755	0,332	4,18E-82	17	XP-014779963.1	b07c74f-path0	PREDICTED:_eukaryotic_translation_initiation_factor_3_subunit_B-like_[Octopus_bimaculoides]
1735	1,71E-162	0,597460579	1	0,996	1,36E-158	18	rp-XP-014790358.1	UnnamedSample_HQ_transcript-31835	PREDICTED:_60S_acidic_ribosomal_protein_P1-like_[Octopus_bimaculoides]
1736	4,79E-139	1,276760629	0,979	0,92	3,81E-135	18	CDW75723.1	bec54a1-path9	UNKNOWN_[Stylonychia_lemnae]
1737	2,46E-135	0,712326993	0,996	0,933	1,95E-131	18	unknown-417	UnnamedSample_HQ_transcript-31477	gene_id_unknown-417_transcript_id_unknown-417
1738	2,44E-127	0,750035806	0,977	0,886	1,94E-123	18	rp-XP-014768270.1	UnnamedSample_HQ_transcript-29607	PREDICTED:_40S_ribosomal_protein_SA-like_[Octopus_bimaculoides]
1739	1,48E-116	1,726469231	0,769	0,394	1,18E-112	18	KFD59669.1	bec54a1-path78	"hypothetical_protein_M514_28150,_partial_[Trichuris_suis]"
1740	4,69E-115	0,652151708	0,986	0,939	3,73E-111	18	rp-XP-014769892.1	UnnamedSample_HQ_transcript-31903	PREDICTED:_ubiquitin-60S_ribosomal_protein_L40-like_[Octopus_bimaculoides]
1741	1,07E-106	0,547725428	1	0,967	8,51E-103	18	rp-XP-029650515.1	UnnamedSample_HQ_transcript-30640	60S_ribosomal_protein_L15-like_[Octopus_vulgaris]
1742	8,37E-90	0,560350808	0,979	0,904	6,66E-86	18	rp-XP-029646350.1	UnnamedSample_HQ_transcript-31654	60S_ribosomal_protein_L17-like_[Octopus_vulgaris]
1743	1,66E-86	1,352355187	0,928	0,873	1,32E-82	18	unknown-201	bec54a1-path89	gene_id_unknown-201_transcript_id_unknown-201
1744	1,77E-85	0,853755232	0,8	0,481	1,41E-81	18	XP-029650028.1	b0537ad-path0	methionine_aminopeptidase_2-like_[Octopus_vulgaris]
1745	3,51E-84	0,790742294	0,903	0,67	2,79E-80	18	XP-014789054.1	b6e03a3-path0	PREDICTED:_acidic_leucine-rich_nuclear_phosphoprotein_32_family_member_A-like_isoform_X1_[Octopus_bimaculoides]
1746	1,18E-83	0,534175751	0,988	0,936	9,38E-80	18	rp-XP-029636677.1	UnnamedSample_HQ_transcript-31562	60S_ribosomal_protein_L18-like_[Octopus_vulgaris]
1747	1,65E-79	0,510696213	1	0,955	1,31E-75	18	rp-XP-014791305.1	b0e051c-path0	"PREDICTED:_60S_ribosomal_protein_L7-like,_partial_[Octopus_bimaculoides]"
1748	1,73E-77	0,627171134	0,957	0,838	1,37E-73	18	XP-029650094.1	ba1f3ad-path0	polyadenylate-binding_protein_4-like_[Octopus_vulgaris]
1749	3,61E-72	0,980851012	0,347	0,103	2,87E-68	18	unknown-181	b9aa2fb-path1	gene_id_unknown-181_transcript_id_unknown-181
1750	3,79E-70	0,443290621	0,99	0,961	3,01E-66	18	rp-XP-014782998.1	UnnamedSample_HQ_transcript-31864	PREDICTED:_40S_ribosomal_protein_S14_[Octopus_bimaculoides]
1751	1,49E-68	0,487154551	0,99	0,925	1,19E-64	18	rp-XP-014777944.1	UnnamedSample_HQ_transcript-31690	PREDICTED:_60S_ribosomal_protein_L12-like_[Octopus_bimaculoides]
1752	1,60E-66	0,888768036	0,783	0,555	1,27E-62	18	XP-014769416.1	b827e51-path0	PREDICTED:_programmed_cell_death_protein_4-like_[Octopus_bimaculoides]
1753	1,14E-62	0,744674447	0,826	0,606	9,06E-59	18	KOF77515.1	bde7ea6-path4	hypothetical_protein_OCBIM_22032032mg_[Octopus_bimaculoides]
1754	5,40E-62	0,4880349	0,977	0,893	4,29E-58	18	XP-014774568.1	b66d96e-path0	PREDICTED:_protein_SET-like_[Octopus_bimaculoides]
1755	8,63E-60	0,72422567	0,645	0,338	6,86E-56	18	OWK59259.1	UnnamedSample_HQ_transcript-31436	histone_H3_[Lonchura_striata_domestica]
1756	8,65E-58	0,917979524	0,523	0,244	6,88E-54	18	CAB1346913.1	b6d11a7-path2	"unnamed_protein_product,_partial_[Coregonus_sp._'balchen']"
1757	9,24E-58	0,47665834	0,973	0,903	7,34E-54	18	XP-029647441.1	b325d1d-path0	eukaryotic_translation_initiation_factor_5A-1-like_[Octopus_vulgaris]
1758	1,33E-55	0,764953907	0,814	0,625	1,06E-51	18	XP-031145834.1	b9d1a26-path5	"uncharacterized_protein_LOC116043362,_partial_[Sander_lucioperca]"
1759	4,24E-55	0,692638736	0,857	0,664	3,37E-51	18	KOF95589.1	bffc937-path0	hypothetical_protein_OCBIM_22037780mg_[Octopus_bimaculoides]
1760	5,52E-54	0,464661042	0,969	0,864	4,39E-50	18	rp-XP-029641961.1	UnnamedSample_HQ_transcript-31094	60S_ribosomal_protein_L8-like_[Octopus_vulgaris]
1761	7,74E-53	0,508751681	0,977	0,919	6,15E-49	18	rp-XP-014790031.1	UnnamedSample_HQ_transcript-31733	PREDICTED:_60S_ribosomal_protein_L18a-like_[Octopus_bimaculoides]
1762	1,67E-52	0,437626567	0,986	0,939	1,33E-48	18	unknown-611	UnnamedSample_HQ_transcript-31861	gene_id_unknown-611_transcript_id_unknown-611
1763	2,51E-52	0,512150038	0,95	0,84	2,00E-48	18	AAF22119.1	UnnamedSample_HQ_transcript-28744	"guanine_nucleotide-binding_protein,_partial_[Euprymna_scolopes]"
1764	9,42E-49	0,852878099	0,424	0,192	7,49E-45	18	XP-029650614.1	b66a60a-path0	transaldolase-like_[Octopus_vulgaris]
1765	1,79E-48	0,818784609	0,475	0,226	1,43E-44	18	XP-029639583.1	b8b44d7-path0	ETS-related_transcription_factor_Elf-2-like_[Octopus_vulgaris]
1766	6,63E-48	0,581415393	0,868	0,763	5,27E-44	18	XP-014770918.1	bbd7d78-path1	PREDICTED:_co-chaperone_protein_daf-41-like_[Octopus_bimaculoides]
1767	7,52E-48	0,587254192	0,878	0,674	5,98E-44	18	NP-001248345.1	bbc5032-path0	histone_1o_[Aplysia_californica]
1768	9,90E-48	0,398452414	0,981	0,931	7,87E-44	18	rp-XP-029656724.1	UnnamedSample_HQ_transcript-31506	60S_ribosomal_protein_L13-like_[Octopus_vulgaris]
1769	5,67E-46	0,578270492	0,839	0,695	4,51E-42	18	rp-XP-014784768.1	UnnamedSample_HQ_transcript-29352	PREDICTED:_60S_ribosomal_protein_L29-1-like_[Octopus_bimaculoides]
1770	2,55E-45	0,512299552	0,901	0,78	2,02E-41	18	XP-029634699.1	b1f00ae-path0	LOW_QUALITY_PROTEIN:_nucleolar_and_coiled-body_phosphoprotein_1-like_[Octopus_vulgaris]
1771	1,51E-43	0,402607237	0,967	0,901	1,20E-39	18	rp-XP-014779425.1	UnnamedSample_HQ_transcript-31811	PREDICTED:_40S_ribosomal_protein_S10-like_[Octopus_bimaculoides]
1772	4,99E-42	0,834268148	0,343	0,138	3,96E-38	18	GBP50640.1	UnnamedSample_HQ_transcript-23890	hypothetical_protein_EVAR_28832_1_[Eumeta_japonica]
1773	3,44E-41	0,795153413	0,457	0,229	2,73E-37	18	XP-014771006.1	b52f91f-path0	PREDICTED:_proliferating_cell_nuclear_antigen-like_[Octopus_bimaculoides]
1774	7,14E-41	0,684484645	0,618	0,386	5,67E-37	18	unknown-626	UnnamedSample_HQ_transcript-31452	gene_id_unknown-626_transcript_id_unknown-626
1775	2,60E-40	0,406988851	0,94	0,877	2,06E-36	18	rp-AAT99403.1	UnnamedSample_HQ_transcript-31671	"60S_ribosomal_protein_L23a-like_protein,_partial_[Euprymna_scolopes]"
1776	1,82E-39	0,514415586	0,855	0,729	1,45E-35	18	XP-029652117.1	bc59af7-path0	cellular_nucleic_acid-binding_protein-like_isoform_X1_[Octopus_vulgaris]
1777	2,13E-37	0,507601782	0,88	0,791	1,69E-33	18	XP-029638712.1	b96b869-path1	protein_arginine_N-methyltransferase_1-like_isoform_X1_[Octopus_vulgaris]
1778	2,23E-36	0,410640442	0,89	0,723	1,78E-32	18	XP-029649750.1	b53501a-path0	centrosomal_protein_of_131_kDa-like_isoform_X1_[Octopus_vulgaris]
1779	5,04E-36	0,634082215	0,775	0,645	4,01E-32	18	XP-029636317.1	bb19597-path0	nucleolin-like_[Octopus_vulgaris]
1780	3,96E-35	0,444100246	0,952	0,882	3,15E-31	18	unknown-425	UnnamedSample_HQ_transcript-31561	gene_id_unknown-425_transcript_id_unknown-425
1781	1,34E-34	0,491022084	0,826	0,663	1,06E-30	18	unknown-196	bfe2d46-path0	gene_id_unknown-196_transcript_id_unknown-196
1782	1,87E-34	0,515733982	0,882	0,768	1,48E-30	18	XP-014768850.1	UnnamedSample_HQ_transcript-31915	"PREDICTED:_histone_H2A-like,_partial_[Octopus_bimaculoides]"
1783	7,69E-34	0,630469301	0,884	0,777	6,11E-30	18	EDW44963.1	b91059f-path1	GM16912_[Drosophila_sechellia]
1784	2,37E-32	0,6340962	0,591	0,398	1,88E-28	18	XP-029641952.1	bd614ab-path0	adenosylhomocysteinase-like_isoform_X1_[Octopus_vulgaris]
1785	8,32E-32	0,51888339	0,729	0,579	6,61E-28	18	unknown-263	UnnamedSample_HQ_transcript-22911	gene_id_unknown-263_transcript_id_unknown-263
1786	1,12E-31	0,808796728	0,368	0,188	8,91E-28	18	XP-014788199.1	UnnamedSample_HQ_transcript-17295	PREDICTED:_NHP2-like_protein_1_[Octopus_bimaculoides]
1787	7,36E-31	0,738835546	0,324	0,153	5,85E-27	18	XP-029648808.1	b87772a-path0	ribose-phosphate_pyrophosphokinase_1_isoform_X1_[Octopus_vulgaris]
1788	2,85E-30	0,743241046	0,57	0,402	2,27E-26	18	XP-029636302.1	bfad5ee-path0	nucleolin-like_[Octopus_vulgaris]
1789	1,16E-28	0,649129069	0,5	0,318	9,25E-25	18	XP-014788813.1	b2a95c1-path3	PREDICTED:_CAD_protein-like_isoform_X1_[Octopus_bimaculoides]
1790	3,31E-28	0,501700985	0,7	0,579	2,63E-24	18	unknown-135	b7c6a7a-path0	gene_id_unknown-135_transcript_id_unknown-135
1791	1,22E-27	0,670469951	0,424	0,239	9,69E-24	18	XP-014790533.1	b2cf0b8-path0	"PREDICTED:_zinc_finger_protein_36,_C3H1_type-like_2_[Octopus_bimaculoides]"
1792	4,96E-25	0,541810897	0,68	0,545	3,94E-21	18	KOF95588.1	bffc937-path12	hypothetical_protein_OCBIM_22037780mg_[Octopus_bimaculoides]
1793	1,32E-24	0,690137368	0,273	0,129	1,05E-20	18	XP-029634300.1	UnnamedSample_HQ_transcript-19483	histone_acetyltransferase_type_B_catalytic_subunit-like_isoform_X2_[Octopus_vulgaris]
1794	2,48E-24	0,697223088	0,318	0,167	1,97E-20	18	XP-029654471.1	UnnamedSample_HQ_transcript-14240	LOW_QUALITY_PROTEIN:_lupus_La_protein-like_[Octopus_vulgaris]
1795	3,76E-24	0,446098299	0,698	0,527	2,99E-20	18	KOF96901.1	b2cf0b8-path1	hypothetical_protein_OCBIM_22032899mg_[Octopus_bimaculoides]
1796	3,90E-24	0,70536266	0,351	0,196	3,10E-20	18	XP-014785393.1	b498cc1-path0	PREDICTED:_nucleolar_protein_56-like_[Octopus_bimaculoides]
1797	9,48E-24	0,528998081	0,591	0,44	7,53E-20	18	XP-014791063.1	bbbf1b5-path1	PREDICTED:_eukaryotic_translation_initiation_factor_3_subunit_A-like_[Octopus_bimaculoides]
1798	9,00E-23	0,615618688	0,269	0,13	7,15E-19	18	XP-014778143.1	b9cb0fe-path0	PREDICTED:_bifunctional_purine_biosynthesis_protein_PURH-like_[Octopus_bimaculoides]
1799	2,21E-21	0,515980182	0,527	0,378	1,76E-17	18	XP-029647400.1	UnnamedSample_HQ_transcript-2578	FACT_complex_subunit_SPT16-like_[Octopus_vulgaris]
1800	5,89E-21	0,638567899	0,269	0,135	4,68E-17	18	XP-029635683.1	b29c511-path0	DNA_replication_licensing_factor_MCM6-like_[Octopus_vulgaris]
1801	9,17E-21	0,530833477	0,519	0,374	7,29E-17	18	XP-029650823.1	UnnamedSample_HQ_transcript-751	eukaryotic_translation_initiation_factor_4_gamma_1-like_[Octopus_vulgaris]
1802	7,59E-20	0,561277846	0,527	0,375	6,04E-16	18	CDS20307.1	b9d1a26-path12	hypothetical_protein_EgrG_000335800_[Echinococcus_granulosus]
1803	7,99E-20	0,502852877	0,504	0,361	6,35E-16	18	XP-029637841.1	UnnamedSample_HQ_transcript-16345	T-complex_protein_1_subunit_zeta-like_[Octopus_vulgaris]
1804	2,32E-19	0,576535726	0,382	0,238	1,84E-15	18	XP-029641863.1	UnnamedSample_HQ_transcript-2013	importin-5-like_[Octopus_vulgaris]
1805	3,52E-17	0,5840812	0,306	0,18	2,80E-13	18	XP-014773672.1	UnnamedSample_HQ_transcript-20823	PREDICTED:_nuclear_transport_factor_2-like_[Octopus_bimaculoides]
1806	4,78E-17	0,617272196	0,444	0,304	3,80E-13	18	unknown-187	b6d11a7-path1	gene_id_unknown-187_transcript_id_unknown-187
1807	9,76E-17	0,567634711	0,403	0,272	7,76E-13	18	XP-029658185.1	b8eed54-path0	serine_hydroxymethyltransferase-like_[Octopus_vulgaris]
1808	1,18E-15	0,57166839	0,254	0,14	9,42E-12	18	XP-014775083.1	UnnamedSample_HQ_transcript-29315	PREDICTED:_proteasome_activator_complex_subunit_3-like_isoform_X1_[Octopus_bimaculoides]
1809	1,57E-15	0,51249508	0,374	0,251	1,25E-11	18	XP-029637780.1	UnnamedSample_HQ_transcript-30943	small_nuclear_ribonucleoprotein-associated_protein_B-like_isoform_X1_[Octopus_vulgaris]
1810	7,58E-15	0,506598166	0,43	0,31	6,02E-11	18	XP-029643737.1	UnnamedSample_HQ_transcript-17455	T-complex_protein_1_subunit_gamma-like_[Octopus_vulgaris]
1811	1,43E-14	0,502400863	0,413	0,297	1,14E-10	18	XP-014775793.1	b0b4858-path0	PREDICTED:_T-complex_protein_1_subunit_theta-like_[Octopus_bimaculoides]
1812	1,90E-14	0,566998786	0,324	0,211	1,51E-10	18	XP-014775001.1	be49b41-path2	PREDICTED:_T-complex_protein_1_subunit_delta-like_[Octopus_bimaculoides]
1813	3,56E-14	0,466023706	0,512	0,399	2,83E-10	18	unknown-178	bb01ae0-path1	gene_id_unknown-178_transcript_id_unknown-178
1814	1,00E-13	0,58909152	0,267	0,161	7,97E-10	18	XP-014780438.1	UnnamedSample_HQ_transcript-31622	PREDICTED:_calcium-regulated_heat_stable_protein_1-like_[Octopus_bimaculoides]
1815	6,37E-13	0,462282281	0,401	0,289	5,06E-09	18	XP-029638238.1	b5749bd-path1	diphosphomevalonate_decarboxylase-like_[Octopus_vulgaris]
1816	2,50E-12	0,567093019	0,291	0,188	1,98E-08	18	XP-029642901.1	bbarrier-to-autointegration_factor_B-like_[Octopus_vulgaris]	bbarrier-to-autointegration_factor_B-like_[Octopus_vulgaris]
1817	3,81E-12	0,503400944	0,314	0,207	3,03E-08	18	XP-012943258.1	b800ae9-path0	PREDICTED:_protein-glutamine_gamma-glutamyltransferase_K-like_[Aplysia_californica]
1818	5,38E-12	0,409835479	0,494	0,39	4,27E-08	18	unknown-138	be762ae-path0	gene_id_unknown-138_transcript_id_unknown-138
1819	8,31E-12	0,481049596	0,351	0,246	6,60E-08	18	XP-014782256.1	b816242-path0	PREDICTED:_exportin-1-like_[Octopus_bimaculoides]
1820	1,25E-11	0,488436014	0,271	0,172	9,95E-08	18	XP-014767532.1	UnnamedSample_HQ_transcript-29436	PREDICTED:_small_nuclear_ribonucleoprotein_Sm_D3-like_[Octopus_bimaculoides]
1821	3,74E-11	0,445482722	0,481	0,391	2,98E-07	18	unknown-208	b5b966c-path7	gene_id_unknown-208_transcript_id_unknown-208
1822	1,19E-10	0,505187034	0,333	0,233	9,47E-07	18	XP-014787254.1	bc8aa8c-path0	PREDICTED:_headcase_protein-like_[Octopus_bimaculoides]
1823	1,81E-10	0,496505779	0,269	0,177	1,44E-06	18	XP-014781959.1	ba04194-path0	PREDICTED:_UPF0609_protein_C4orf27_homolog_[Octopus_bimaculoides]
1824	2,16E-10	0,458381246	0,415	0,331	1,72E-06	18	XP-022313018.1	UnnamedSample_HQ_transcript-24155	eukaryotic_translation_initiation_factor_3_subunit_E-like_[Crassostrea_virginica]
1825	1,39E-09	1,09129969	0,607	0,59	1,10E-05	18	KIY53530.1	bec54a1-path92	"hypothetical_protein_FISHEDRAFT_20011,_partial_[Fistulina_hepatica_ATCC_64428]"
1826	2,42E-08	0,41018988	0,376	0,291	0,000192753	18	unknown-759	UnnamedSample_HQ_transcript-31499	gene_id_unknown-759_transcript_id_unknown-759
1827	4,07E-08	0,493255815	0,324	0,248	0,000323539	18	XP-029635314.1	UnnamedSample_HQ_transcript-19943	small_nuclear_ribonucleoprotein_Sm_D1_[Octopus_vulgaris]
1828	6,51E-08	0,440200806	0,531	0,471	0,000517522	18	XP-012903387.1	UnnamedSample_HQ_transcript-20100	PREDICTED:_uncharacterized_protein_LOC101679762_[Mustela_putorius_furo]
1829	1,03E-07	0,47639768	0,273	0,199	0,000816377	18	XP-014773392.1	bd05f42-path0	PREDICTED:_TRMT1-like_protein_[Octopus_bimaculoides]
1830	1,08E-07	0,398802849	0,264	0,183	0,00085795	18	XP-029646788.1	b87610d-path0	"glycerol-3-phosphate_dehydrogenase_[NAD(+)],_cytoplasmic-like_[Octopus_vulgaris]"
1831	1,30E-07	0,415132353	0,287	0,212	0,001033476	18	XP-029651311.1	b79001c-path2	nuclear_cap-binding_protein_subunit_3-like_[Octopus_vulgaris]
1832	1,25E-06	0,400011161	0,308	0,239	0,009948982	18	unknown-338	UnnamedSample_HQ_transcript-27773	gene_id_unknown-338_transcript_id_unknown-338
1833	1,79E-06	0,407391988	0,355	0,296	0,014237537	18	XP-029649667.1	UnnamedSample_HQ_transcript-2	mucin-17-like_[Octopus_vulgaris]
1834	0,000205563	1,064942434	0,612	0,63	1	18	unknown-200	bec54a1-path55	gene_id_unknown-200_transcript_id_unknown-200
1835	1,14E-197	1,675188768	0,745	0,204	9,06E-194	19	XP-025090868.1	UnnamedSample_HQ_transcript-14097	glutathione_peroxidase-like_[Pomacea_canaliculata]
1836	8,40E-191	1,3713695	0,798	0,232	6,68E-187	19	XP-029648740.1	b59c35c-path0	nidogen-1-like_isoform_X1_[Octopus_vulgaris]
1837	5,41E-186	1,369166826	0,585	0,119	4,30E-182	19	XP-029653894.1	UnnamedSample_HQ_transcript-3611	forkhead_box_protein_D1-like_[Octopus_vulgaris]
1838	1,43E-171	1,290476133	0,778	0,245	1,13E-167	19	XP-029653152.1	b0685e6-path2	LOW_QUALITY_PROTEIN:_talin-2-like_[Octopus_vulgaris]
1839	1,41E-159	1,202529961	0,463	0,086	1,12E-155	19	XP-029644988.1	UnnamedSample_HQ_transcript-25322	soma_ferritin-like_[Octopus_vulgaris]
1840	8,98E-147	1,388926396	0,307	0,042	7,14E-143	19	XP-029658036.1	UnnamedSample_HQ_transcript-29319	14_kDa_fatty_acid-binding_protein-like_[Octopus_vulgaris]
1841	1,41E-143	1,399714274	0,679	0,214	1,12E-139	19	XP-029639183.1	UnnamedSample_HQ_transcript-28821	tetraspanin-18-like_[Octopus_vulgaris]
1842	1,91E-140	1,495987401	0,865	0,44	1,52E-136	19	C4N147.1	b87af19-path0	RecName:_Full=Sodium/calcium_exchanger_regulatory_protein_1_Short=ReP1-NCXSQ_AltName:_Full=Fatty_acid-binding_protein_1_AltName:_Full=Na(+)/Ca(2+)_exchanger_regulatory_protein_1_[Doryteuthis_pealeii]
1843	4,74E-134	1,034151924	0,287	0,039	3,77E-130	19	BAJ83609.1	UnnamedSample_HQ_transcript-29197	"transcription_factor_Ets4_homolog,_partial_[Idiosepius_paradoxus]"
1844	1,23E-118	1,019445946	0,374	0,072	9,77E-115	19	XP-014788459.1	UnnamedSample_HQ_transcript-2396	PREDICTED:_dual_specificity_protein_phosphatase_7-like_[Octopus_bimaculoides]
1845	1,11E-116	0,949870787	0,257	0,036	8,79E-113	19	KOF80535.1	UnnamedSample_HQ_transcript-25303	hypothetical_protein_OCBIM_22027764mg_[Octopus_bimaculoides]
1846	7,50E-115	0,911315305	0,266	0,039	5,96E-111	19	XP-029639032.1	UnnamedSample_HQ_transcript-4131	lysosomal_alpha-mannosidase-like_[Octopus_vulgaris]
1847	3,55E-113	1,052284296	0,573	0,168	2,82E-109	19	unknown-163	bbc71da-path0	gene_id_unknown-163_transcript_id_unknown-163
1848	7,81E-111	0,877591859	0,982	0,781	6,21E-107	19	XP-029648445.1	be646b0-path0	NADPH-dependent_methylglyoxal_reductase_GRE2-like_[Octopus_vulgaris]
1849	5,40E-106	1,094277217	0,307	0,055	4,29E-102	19	XP-014781295.1	UnnamedSample_HQ_transcript-20754	PREDICTED:_uncharacterized_protein_LOC106877028_[Octopus_bimaculoides]
1850	2,91E-93	1,591172241	0,537	0,181	2,31E-89	19	XP-029646050.1	UnnamedSample_HQ_transcript-7173	heat_shock_70_kDa_protein-like_[Octopus_vulgaris]
1851	4,55E-87	1,03892176	0,383	0,097	3,62E-83	19	XP-029636563.1	b435242-path0	ETS-like_protein_pointed_isoform_X3_[Octopus_vulgaris]
1852	2,15E-85	0,96109302	0,282	0,055	1,71E-81	19	XP-014767491.1	UnnamedSample_HQ_transcript-24083	PREDICTED:_aquaporin-like_[Octopus_bimaculoides]
1853	2,54E-80	0,534441843	0,995	0,962	2,02E-76	19	CCG28027.1	b779f5a-path1	actin_II_[Sepia_officinalis]
1854	2,41E-77	1,084413564	0,716	0,347	1,91E-73	19	XP-014769615.1	bb4fc49-path0	PREDICTED:_uncharacterized_protein_LOC106868732_isoform_X1_[Octopus_bimaculoides]
1855	1,71E-71	0,934183117	0,335	0,087	1,36E-67	19	XP-029650061.1	UnnamedSample_HQ_transcript-30520	glutathione_peroxidase-like_isoform_X1_[Octopus_vulgaris]
1856	9,34E-68	0,869734585	0,385	0,115	7,42E-64	19	XP-014789405.1	UnnamedSample_HQ_transcript-13589	PREDICTED:_annexin_A7-like_[Octopus_bimaculoides]
1857	5,94E-61	0,782861725	0,748	0,41	4,72E-57	19	XP-022342007.1	UnnamedSample_HQ_transcript-29862	coactosin-like_protein_[Crassostrea_virginica]
1858	1,29E-60	0,915964451	0,445	0,16	1,03E-56	19	unknown-627	UnnamedSample_HQ_transcript-31714	gene_id_unknown-627_transcript_id_unknown-627
1859	3,26E-60	0,801212386	0,427	0,145	2,59E-56	19	unknown-552	UnnamedSample_HQ_transcript-24952	gene_id_unknown-552_transcript_id_unknown-552
1860	4,05E-57	0,757968776	0,365	0,114	3,22E-53	19	KOF97017.1	b87abcf-path0	hypothetical_protein_OCBIM_22032383mg_[Octopus_bimaculoides]
1861	3,14E-56	0,810267353	0,722	0,387	2,50E-52	19	unknown-69	b7b21c9-path4	gene_id_unknown-69_transcript_id_unknown-69
1862	1,98E-55	0,492680464	0,972	0,756	1,58E-51	19	rp-XP-029658204.1	UnnamedSample_HQ_transcript-31874	60S_ribosomal_protein_L28-like_[Octopus_vulgaris]
1863	2,20E-55	0,780950867	0,275	0,073	1,75E-51	19	XP-029657891.1	UnnamedSample_HQ_transcript-22478	transcription_factor_HES-4-A-like_[Octopus_vulgaris]
1864	7,51E-55	0,742611445	0,365	0,118	5,97E-51	19	XP-029651459.1	UnnamedSample_HQ_transcript-5138	uncharacterized_protein_LOC115224727_[Octopus_vulgaris]
1865	5,29E-54	0,711206215	0,296	0,083	4,21E-50	19	XP-014769847.1	b9db40a-path1	PREDICTED:_notch-regulated_ankyrin_repeat-containing_protein-like_[Octopus_bimaculoides]
1866	9,96E-54	0,56295489	0,3	0,083	7,91E-50	19	unknown-373	UnnamedSample_HQ_transcript-24232	gene_id_unknown-373_transcript_id_unknown-373
1867	8,64E-52	0,790412786	0,374	0,129	6,87E-48	19	XP-029641686.1	UnnamedSample_HQ_transcript-31225	2-iminobutanoate/2-iminopropanoate_deaminase-like_[Octopus_vulgaris]
1868	1,38E-51	0,775084591	0,376	0,129	1,09E-47	19	XP-029652097.1	UnnamedSample_HQ_transcript-17175	"lysoplasmalogenase-like_protein_TMEM86A,_partial_[Octopus_vulgaris]"
1869	4,75E-51	0,734482664	0,821	0,553	3,78E-47	19	unknown-591	UnnamedSample_HQ_transcript-31169	gene_id_unknown-591_transcript_id_unknown-591
1870	5,82E-50	0,777821691	0,601	0,294	4,63E-46	19	XP-029651451.1	b03d9e9-path0	septin-2-like_[Octopus_vulgaris]
1871	9,65E-50	0,447243439	0,968	0,816	7,67E-46	19	rp-XP-014769425.1	UnnamedSample_HQ_transcript-31842	PREDICTED:_60S_ribosomal_protein_L26-like_[Octopus_bimaculoides]
1872	1,14E-49	0,590585956	0,963	0,833	9,06E-46	19	XP-018006991.1	bf91091-path0	PREDICTED:_heat_shock_protein_HSP_90-alpha-like_[Hyalella_azteca]
1873	6,75E-48	0,697952137	0,628	0,302	5,36E-44	19	XP-014774918.1	b0b5073-path2	PREDICTED:_glycogenin-1-like_isoform_X2_[Octopus_bimaculoides]
1874	5,36E-46	0,496462122	0,952	0,769	4,26E-42	19	XP-029649095.1	UnnamedSample_HQ_transcript-11479	CD63_antigen-like_[Octopus_vulgaris]
1875	3,55E-45	0,791394873	0,433	0,175	2,82E-41	19	unknown-70	b7b21c9-path5	gene_id_unknown-70_transcript_id_unknown-70
1876	4,19E-44	0,607954826	0,252	0,071	3,33E-40	19	XP-029641020.1	UnnamedSample_HQ_transcript-29614	uncharacterized_protein_LOC115215832_[Octopus_vulgaris]
1877	7,56E-44	0,721399955	0,493	0,218	6,01E-40	19	XP-029649723.1	b8efbac-path0	innexin_unc-9-like_isoform_X1_[Octopus_vulgaris]
1878	6,28E-43	0,610390445	0,291	0,092	4,99E-39	19	XP-029642928.1	bff712d-path0	formin-like_protein_18_[Octopus_vulgaris]
1879	2,18E-41	0,587255405	0,842	0,598	1,73E-37	19	XP-014785199.1	UnnamedSample_HQ_transcript-20412	PREDICTED:_calreticulin-like_[Octopus_bimaculoides]
1880	4,58E-41	0,673602299	0,537	0,258	3,64E-37	19	XP-014785616.1	bb8c254-path0	PREDICTED:_glypican-6-like_[Octopus_bimaculoides]
1881	6,26E-41	0,584506916	0,339	0,12	4,97E-37	19	XP-029658473.1	b42dde7-path0	tyrosine-protein_phosphatase_non-receptor_type_13-like_isoform_X2_[Octopus_vulgaris]
1882	2,72E-40	0,739719289	0,349	0,13	2,16E-36	19	XP-014770787.1	b7a5a42-path0	PREDICTED:_MAP_kinase-interacting_serine/threonine-protein_kinase_1-like_[Octopus_bimaculoides]
1883	1,41E-39	0,419436278	0,927	0,724	1,12E-35	19	rp-XP-014779659.1	UnnamedSample_HQ_transcript-31891	PREDICTED:_40S_ribosomal_protein_S17-like_[Octopus_bimaculoides]
1884	1,36E-38	0,64424078	0,631	0,349	1,08E-34	19	XP-029643966.1	UnnamedSample_HQ_transcript-13383	calnexin-like_isoform_X1_[Octopus_vulgaris]
1885	2,22E-38	0,72082749	0,406	0,174	1,77E-34	19	ELK06395.1	b74b6ae-path1	Bifunctional_3'-phosphoadenosine_5'-phosphosulfate_synthetase_1_[Pteropus_alecto]
1886	9,75E-37	0,628721854	0,64	0,372	7,75E-33	19	XP-029642367.1	UnnamedSample_HQ_transcript-4861	plastin-1-like_[Octopus_vulgaris]
1887	3,25E-36	0,667987667	0,358	0,142	2,58E-32	19	XP-014784359.1	UnnamedSample_HQ_transcript-6621	PREDICTED:_protein_phosphatase_1_regulatory_subunit_3C-B-like_[Octopus_bimaculoides]
1888	7,19E-36	0,702407638	0,472	0,222	5,72E-32	19	XP-025111958.1	b15d29a-path1	carboxyl-terminal_PDZ_ligand_of_neuronal_nitric_oxide_synthase_protein-like_isoform_X2_[Pomacea_canaliculata]
1889	2,18E-34	0,724023843	0,376	0,159	1,73E-30	19	XP-029639607.1	b43df9e-path0	kinesin-like_protein_KIF21A_isoform_X3_[Octopus_vulgaris]
1890	7,38E-33	0,521372285	0,592	0,312	5,87E-29	19	XP-014781207.1	UnnamedSample_HQ_transcript-31182	"PREDICTED:_fatty_acid-binding_protein_2,_liver-like_[Octopus_bimaculoides]"
1891	1,17E-32	0,427946773	0,869	0,68	9,27E-29	19	AAK85118.1	bf43ca5-path0	non-muscle_myosin_II_heavy_chain_[Doryteuthis_pealeii]
1892	3,78E-32	0,636307774	0,372	0,16	3,01E-28	19	XP-029646242.1	b471526-path0	sarcolemmal_membrane-associated_protein-like_isoform_X2_[Octopus_vulgaris]
1893	4,81E-31	0,568839213	0,312	0,123	3,82E-27	19	XP-029653128.1	bbc5874-path0	fructose-bisphosphate_aldolase-like_isoform_X1_[Octopus_vulgaris]
1894	1,22E-30	0,614841135	0,339	0,141	9,67E-27	19	XP-014779569.1	UnnamedSample_HQ_transcript-17010	PREDICTED:_early_growth_response_protein_1-B-like_[Octopus_bimaculoides]
1895	4,43E-30	0,487137241	0,635	0,364	3,52E-26	19	AAN35172.1	UnnamedSample_HQ_transcript-30553	"profilin,_partial_[Euprymna_scolopes]"
1896	2,63E-25	0,449634283	0,505	0,264	2,09E-21	19	XP-029649029.1	b1eb579-path0	palmitoyltransferase_ZDHHC9-like_isoform_X3_[Octopus_vulgaris]
1897	4,07E-25	0,49141183	0,718	0,489	3,23E-21	19	unknown-422	UnnamedSample_HQ_transcript-23944	gene_id_unknown-422_transcript_id_unknown-422
1898	2,03E-24	0,486129682	0,477	0,259	1,62E-20	19	AEI52300.1	b953d35-path0	peroxiredoxin_6_protein_[Sepiella_maindroni]
1899	2,30E-24	0,566212287	0,346	0,164	1,83E-20	19	XP-014788819.1	UnnamedSample_HQ_transcript-23793	PREDICTED:_dnaJ_homolog_subfamily_B_member_5-like_[Octopus_bimaculoides]
1900	2,47E-24	0,588600358	0,289	0,124	1,97E-20	19	XP-029637331.1	b5d794e-path0	EF-hand_domain-containing_protein_D2-like_isoform_X1_[Octopus_vulgaris]
1901	2,66E-24	0,498527378	0,278	0,115	2,11E-20	19	XP-014790814.1	b85969a-path0	PREDICTED:_ras-related_protein_Rap-2c-like_[Octopus_bimaculoides]
1902	5,40E-24	0,49114203	0,45	0,233	4,29E-20	19	XP-029642224.1	b657724-path0	fibroblast_growth_factor_receptor_1-like_[Octopus_vulgaris]
1903	1,57E-23	0,49276832	0,337	0,155	1,25E-19	19	XP-014770458.1	UnnamedSample_HQ_transcript-25481	PREDICTED:_uncharacterized_protein_LOC106869296_[Octopus_bimaculoides]
1904	2,74E-22	0,474737222	0,486	0,272	2,18E-18	19	XP-014772958.1	b38c4f1-path0	PREDICTED:_innexin_unc-9-like_[Octopus_bimaculoides]
1905	3,73E-22	0,447840054	0,725	0,514	2,96E-18	19	XP-014788839.1	b7565a3-path0	PREDICTED:_septin-11-like_[Octopus_bimaculoides]
1906	1,20E-21	0,47383811	0,273	0,117	9,56E-18	19	XP-014776191.1	b3cc050-path0	PREDICTED:_neuronal_calcium_sensor_2-like_[Octopus_bimaculoides]
1907	2,04E-20	0,855427923	0,307	0,15	1,62E-16	19	XP-029639702.1	UnnamedSample_HQ_transcript-11602	inactive_pancreatic_lipase-related_protein_1-like_[Octopus_vulgaris]
1908	2,07E-20	0,447587997	0,5	0,292	1,65E-16	19	mt-XP-014774523.1	UnnamedSample_HQ_transcript-31839	"PREDICTED:_ATPase_inhibitor_mai-2,_mitochondrial-like_isoform_X2_[Octopus_bimaculoides]"
1909	3,35E-20	0,433707666	0,5	0,288	2,67E-16	19	XP-029640566.1	UnnamedSample_HQ_transcript-1069	formin-like_protein_isoform_X4_[Octopus_vulgaris]
1910	3,60E-20	0,43877692	0,261	0,115	2,86E-16	19	XP-029649446.1	UnnamedSample_HQ_transcript-12204	hexokinase-2-like_[Octopus_vulgaris]
1911	4,86E-20	0,451975821	0,388	0,204	3,86E-16	19	XP-029647855.1	ba8761c-path0	vang-like_protein_2-B_[Octopus_vulgaris]
1912	2,31E-19	0,464571818	0,376	0,197	1,84E-15	19	XP-014790068.1	ba83706-path0	PREDICTED:_protein_tweety_homolog_1-A-like_isoform_X7_[Octopus_bimaculoides]
1913	2,91E-19	0,498990986	0,394	0,214	2,32E-15	19	unknown-842	UnnamedSample_HQ_transcript-4762	gene_id_unknown-842_transcript_id_unknown-842
1914	5,17E-19	0,413510771	0,319	0,155	4,11E-15	19	unknown-3	b30d362-path0	gene_id_unknown-3_transcript_id_unknown-3
1915	8,03E-19	0,461437307	0,589	0,376	6,38E-15	19	XP-014778084.1	be325d5-path0	PREDICTED:_immunoglobulin_A1_protease_autotransporter-like_[Octopus_bimaculoides]
1916	1,37E-18	0,492538123	0,337	0,17	1,09E-14	19	XP-029652896.1	UnnamedSample_HQ_transcript-25739	MARVEL_domain-containing_protein_1-like_[Octopus_vulgaris]
1917	2,77E-18	0,565964649	0,296	0,146	2,20E-14	19	XP-029637466.1	UnnamedSample_HQ_transcript-16563	neutral_and_basic_amino_acid_transport_protein_rBAT-like_[Octopus_vulgaris]
1918	1,15E-17	0,48025497	0,273	0,128	9,17E-14	19	KOF77586.1	UnnamedSample_HQ_transcript-10899	"hypothetical_protein_OCBIM_22031903mg,_partial_[Octopus_bimaculoides]"
1919	2,52E-17	0,406365624	0,571	0,352	2,00E-13	19	XP-029636609.1	UnnamedSample_HQ_transcript-16490	uncharacterized_protein_LOC115211975_[Octopus_vulgaris]
1920	6,77E-17	0,472938857	0,521	0,325	5,38E-13	19	XP-014768778.1	UnnamedSample_HQ_transcript-15086	PREDICTED:_transcription_factor_AP-1-like_[Octopus_bimaculoides]
1921	8,56E-17	0,419023087	0,266	0,127	6,81E-13	19	XP-014773122.1	b289591-path1	PREDICTED:_gelsolin-like_protein_2_[Octopus_bimaculoides]
1922	1,42E-16	0,487921081	0,475	0,293	1,13E-12	19	XP-029652175.1	b82e364-path0	dystroglycan-like_[Octopus_vulgaris]
1923	1,65E-16	0,541682764	0,626	0,435	1,31E-12	19	XP-029650404.1	UnnamedSample_HQ_transcript-31373	glutathione_S-transferase_Mu_3-like_[Octopus_vulgaris]
1924	2,05E-16	0,438373394	0,273	0,134	1,63E-12	19	XP-014775879.1	baf5ec6-path0	"PREDICTED:_vasodilator-stimulated_phosphoprotein-like,_partial_[Octopus_bimaculoides]"
1925	4,07E-16	0,397908922	0,663	0,487	3,24E-12	19	AIF32626.1	UnnamedSample_HQ_transcript-3893	heat_shock_protein_70_[Sepiella_maindroni]
1926	4,87E-16	0,395815444	0,31	0,16	3,87E-12	19	XP-029642620.1	bbcd038-path0	AN1-type_zinc_finger_protein_3-like_isoform_X1_[Octopus_vulgaris]
1927	7,54E-16	0,388959025	0,305	0,158	5,99E-12	19	XP-014786046.1	UnnamedSample_HQ_transcript-9914	PREDICTED:_myosin_regulatory_light_polypeptide_9-like_[Octopus_bimaculoides]
1928	7,72E-16	0,48653586	0,562	0,372	6,14E-12	19	XP-022306667.1	bbbe273-path0	cathepsin_L1-like_[Crassostrea_virginica]
1929	4,00E-15	0,405312839	0,287	0,146	3,18E-11	19	XP-014771071.1	UnnamedSample_HQ_transcript-2536	PREDICTED:_uncharacterized_protein_LOC106869730_[Octopus_bimaculoides]
1930	1,42E-12	0,397392021	0,367	0,224	1,13E-08	19	XP-029642293.1	UnnamedSample_HQ_transcript-3908	low-density_lipoprotein_receptor-related_protein_6-like_[Octopus_vulgaris]
1931	6,91E-12	0,388563914	0,353	0,214	5,50E-08	19	XP-014775199.1	b762254-path0	PREDICTED:_serine-rich_adhesin_for_platelets-like_[Octopus_bimaculoides]
1932	5,34E-10	0,389565652	0,273	0,16	4,24E-06	19	XP-025080744.1	bfdc7f3-path0	ephrin_type-B_receptor_1-B-like_isoform_X1_[Pomacea_canaliculata]
1933	5,69E-10	0,400521766	0,298	0,181	4,52E-06	19	AKE92956.1	b0b2bc6-path0	elongation_of_very_long-chain_fatty_acids_protein_[Sepia_officinalis]
1934	1,49E-07	0,588158159	0,475	0,369	0,001184472	19	XP-029651505.1	b578a03-path0	inactive_tyrosine-protein_kinase_transmembrane_receptor_ROR1-like_isoform_X1_[Octopus_vulgaris]
1935	4,64E-115	1,424988766	0,749	0,352	3,69E-111	20	XP-014783847.1	b7c89d1-path0	PREDICTED:_transcriptional_repressor_scratch_2-like_[Octopus_bimaculoides]
1936	1,68E-101	0,631133162	1	0,976	1,33E-97	20	unknown-83	b640a33-path0	gene_id_unknown-83_transcript_id_unknown-83
1937	5,44E-79	0,500048386	1	0,965	4,32E-75	20	unknown-148	bf266db-path0	gene_id_unknown-148_transcript_id_unknown-148
1938	1,20E-78	0,708931534	0,969	0,793	9,51E-75	20	XP-008398737.1	UnnamedSample_HQ_transcript-31657	PREDICTED:_thymosin_beta-12-like_[Poecilia_reticulata]
1939	2,23E-76	0,726323727	0,964	0,854	1,78E-72	20	XP-014772004.1	b06f488-path14	PREDICTED:_high_mobility_group-T_protein-like_[Octopus_bimaculoides]
1940	3,99E-74	0,444789795	1	1	3,17E-70	20	CAM36311.1	UnnamedSample_HQ_transcript-26121	hypothetical_protein_[Thermobia_domestica]
1941	2,38E-72	0,864721162	0,822	0,534	1,90E-68	20	XP-029650261.1	UnnamedSample_HQ_transcript-20069	uncharacterized_protein_LOC115223720_[Octopus_vulgaris]
1942	1,08E-62	0,434482998	1	0,998	8,59E-59	20	YP-006234069.1	x	x
1943	2,90E-60	0,548379774	0,995	0,989	2,30E-56	20	YP-006234063.1	x	x
1944	3,39E-57	0,568169149	0,981	0,952	2,70E-53	20	YP-002971000.1	x	x
1945	1,51E-56	1,028284129	0,479	0,21	1,20E-52	20	unknown-595	UnnamedSample_HQ_transcript-25615	gene_id_unknown-595_transcript_id_unknown-595
1946	3,41E-48	0,901443779	0,642	0,386	2,71E-44	20	unknown-637	UnnamedSample_HQ_transcript-25777	gene_id_unknown-637_transcript_id_unknown-637
1947	4,36E-48	0,494478506	0,95	0,882	3,47E-44	20	unknown-425	UnnamedSample_HQ_transcript-31561	gene_id_unknown-425_transcript_id_unknown-425
1948	6,89E-47	0,602872002	0,462	0,195	5,47E-43	20	ACZ57765.1	b096af3-path0	reflectin-like_protein_A2_[Doryteuthis_pealeii]
1949	2,99E-45	0,923175569	0,277	0,083	2,37E-41	20	AAQ21389.1	b4ae7a4-path4	reflectin_1a_[Euprymna_scolopes]
1950	9,58E-44	0,768674865	0,656	0,435	7,61E-40	20	XP-029650404.1	UnnamedSample_HQ_transcript-31373	glutathione_S-transferase_Mu_3-like_[Octopus_vulgaris]
1951	2,77E-43	0,972000288	0,443	0,218	2,20E-39	20	XP-029645164.1	UnnamedSample_HQ_transcript-19434	zinc_finger_protein_184-like_[Octopus_vulgaris]
1952	4,06E-37	0,351918344	0,995	0,984	3,22E-33	20	NP-062845.1	UnnamedSample_HQ_transcript-30614	ATP_synthase_F0_subunit_6_[Heterololigo_bleekeri]
1953	2,48E-34	0,467805379	0,543	0,282	1,97E-30	20	P24603.1	UnnamedSample_HQ_transcript-4852	RecName:_Full=Rhodopsin_[Loligo_forbesii]
1954	1,99E-32	0,604611366	0,72	0,567	1,58E-28	20	unknown-344	UnnamedSample_HQ_transcript-29182	gene_id_unknown-344_transcript_id_unknown-344
1955	1,13E-30	0,433557475	0,855	0,745	9,02E-27	20	KOF85817.1	UnnamedSample_HQ_transcript-11451	hypothetical_protein_OCBIM_22019696mg_[Octopus_bimaculoides]
1956	4,40E-30	0,325894767	0,948	0,812	3,50E-26	20	XP-014767548.1	b59b4f1-path1	PREDICTED:_ELAV-like_protein_4_[Octopus_bimaculoides]
1957	3,39E-29	0,384714852	0,9	0,823	2,70E-25	20	rp-XP-029591836.1	UnnamedSample_HQ_transcript-22945	"40S_ribosomal_protein_S27-like,_partial_[Salmo_trutta]"
1958	7,68E-29	0,77893277	0,571	0,42	6,11E-25	20	XP-014774385.1	ba89bb6-path1	"PREDICTED:_KH_domain-containing,_RNA-binding,_signal_transduction-associated_protein_2-like_isoform_X2_[Octopus_bimaculoides]"
1959	2,16E-27	0,701428202	0,557	0,403	1,71E-23	20	XP-029644159.1	b8a1675-path1	transcriptional_regulator_ATRX-like_[Octopus_vulgaris]
1960	3,91E-27	0,68818217	0,301	0,127	3,11E-23	20	CCG28044.1	b4ae7a4-path0	reflectin_8_[Sepia_officinalis]
1961	5,57E-26	0,686402647	0,479	0,304	4,42E-22	20	XP-029647904.1	UnnamedSample_HQ_transcript-1640	uncharacterized_protein_LOC115221811_[Octopus_vulgaris]
1962	2,55E-24	0,369399672	0,893	0,85	2,03E-20	20	XP-029640313.1	bcc9a95-path0	putative_uncharacterized_protein_DDB_G0279653_[Octopus_vulgaris]
1963	4,01E-23	0,374161993	0,832	0,763	3,18E-19	20	unknown-226	UnnamedSample_HQ_transcript-29854	gene_id_unknown-226_transcript_id_unknown-226
1964	1,92E-22	0,75047844	0,396	0,237	1,53E-18	20	XP-029514303.1	UnnamedSample_HQ_transcript-31108	SH3_domain-binding_glutamic_acid-rich-like_protein_3_[Oncorhynchus_nerka]
1965	5,48E-22	0,418082001	0,86	0,781	4,35E-18	20	XP-029651632.1	UnnamedSample_HQ_transcript-31765	uncharacterized_protein_LOC115224833_[Octopus_vulgaris]
1966	8,74E-22	0,578785349	0,54	0,376	6,95E-18	20	CDS20307.1	b9d1a26-path12	hypothetical_protein_EgrG_000335800_[Echinococcus_granulosus]
1967	9,05E-22	0,365377101	0,801	0,714	7,19E-18	20	XP-014783700.1	UnnamedSample_HQ_transcript-14422	PREDICTED:_guanine_nucleotide-binding_protein_subunit_beta_isoform_X1_[Octopus_bimaculoides]
1968	3,65E-21	0,704179403	0,353	0,203	2,90E-17	20	XP-014767938.1	b8a1675-path0	PREDICTED:_transcriptional_regulator_ATRX-like_[Octopus_bimaculoides]
1969	8,41E-19	0,412685144	0,789	0,704	6,69E-15	20	XP-029651341.1	b34ddb4-path1	chromodomain-helicase-DNA-binding_protein_4-like_isoform_X14_[Octopus_vulgaris]
1970	9,61E-19	0,681532802	0,261	0,131	7,64E-15	20	XP-013409004.1	UnnamedSample_HQ_transcript-2567	ubiquitin_carboxyl-terminal_hydrolase_44_[Lingula_anatina]
1971	1,72E-18	0,645007298	0,419	0,277	1,37E-14	20	XP-029644716.1	UnnamedSample_HQ_transcript-1974	uncharacterized_protein_LOC115218876_[Octopus_vulgaris]
1972	3,44E-17	0,317396787	0,834	0,784	2,74E-13	20	rp-XP-014768405.1	UnnamedSample_HQ_transcript-31926	PREDICTED:_40S_ribosomal_protein_S25-like_[Octopus_bimaculoides]
1973	7,17E-17	0,630633655	0,36	0,225	5,70E-13	20	XP-022304382.1	UnnamedSample_HQ_transcript-19273	CUGBP_Elav-like_family_member_3-B_isoform_X9_[Crassostrea_virginica]
1974	3,52E-15	0,628512418	0,254	0,136	2,80E-11	20	XP-014786664.1	b5a879c-path0	PREDICTED:_protein_kinase_C_delta_type-like_[Octopus_bimaculoides]
1975	7,03E-15	0,437467646	0,618	0,56	5,59E-11	20	XP-029646681.1	bb8c4c7-path0	TAR_DNA-binding_protein_43-like_isoform_X1_[Octopus_vulgaris]
1976	8,46E-15	0,567190499	0,263	0,144	6,72E-11	20	unknown-631	UnnamedSample_HQ_transcript-32026	gene_id_unknown-631_transcript_id_unknown-631
1977	1,30E-14	0,377029209	0,645	0,556	1,03E-10	20	unknown-55	beda5f1-path0	gene_id_unknown-55_transcript_id_unknown-55
1978	2,81E-14	0,339783928	0,737	0,673	2,24E-10	20	XP-014776436.1	ba1148e-path0	PREDICTED:_chromobox_protein_homolog_1-like_isoform_X1_[Octopus_bimaculoides]
1979	1,99E-13	0,552725245	0,441	0,322	1,58E-09	20	unknown-212	b438f10-path0	gene_id_unknown-212_transcript_id_unknown-212
1980	3,10E-13	0,537326957	0,403	0,291	2,46E-09	20	unknown-759	UnnamedSample_HQ_transcript-31499	gene_id_unknown-759_transcript_id_unknown-759
1981	5,18E-13	0,45496421	0,519	0,416	4,12E-09	20	XP-022342007.1	UnnamedSample_HQ_transcript-29862	coactosin-like_protein_[Crassostrea_virginica]
1982	2,12E-12	0,558187423	0,358	0,255	1,68E-08	20	XP-014770851.1	bb291b8-path1	PREDICTED:_coronin-1C-like_[Octopus_bimaculoides]
1983	4,74E-12	0,484192384	0,32	0,203	3,77E-08	20	unknown-705	UnnamedSample_HQ_transcript-28000	gene_id_unknown-705_transcript_id_unknown-705
1984	6,94E-12	0,534119088	0,31	0,203	5,52E-08	20	XP-029651535.1	UnnamedSample_HQ_transcript-8969	tRNA_pseudouridine(38/39)_synthase-like_[Octopus_vulgaris]
1985	2,00E-11	0,782279525	0,339	0,232	1,59E-07	20	XP-014768024.1	bac138f-path0	PREDICTED:_BTB/POZ_domain-containing_protein_kctd15-like_[Octopus_bimaculoides]
1986	2,33E-11	0,472695686	0,36	0,257	1,85E-07	20	XP-014776380.1	b8b92b3-path0	PREDICTED:_F-box-like/WD_repeat-containing_protein_TBL1X_[Octopus_bimaculoides]
1987	3,22E-11	0,348163254	0,585	0,49	2,56E-07	20	unknown-830	UnnamedSample_HQ_transcript-29539	gene_id_unknown-830_transcript_id_unknown-830
1988	4,92E-11	0,412972866	0,545	0,49	3,91E-07	20	XP-029637191.1	b34fb60-path0	U1_small_nuclear_ribonucleoprotein_70_kDa-like_[Octopus_vulgaris]
1989	2,80E-10	0,400225044	0,486	0,403	2,22E-06	20	unknown-299	UnnamedSample_HQ_transcript-25600	gene_id_unknown-299_transcript_id_unknown-299
1990	4,99E-10	0,458010614	0,417	0,333	3,97E-06	20	XP-014770338.1	be1bfee-path0	PREDICTED:_E3_ubiquitin-protein_ligase_CBL-B-like_isoform_X2_[Octopus_bimaculoides]
1991	7,07E-10	0,57529651	0,261	0,169	5,62E-06	20	unknown-755	UnnamedSample_HQ_transcript-29582	gene_id_unknown-755_transcript_id_unknown-755
1992	1,93E-09	0,493753103	0,464	0,394	1,54E-05	20	XP-014782943.1	b3c19bf-path1	PREDICTED:_DNA-binding_protein_inhibitor_ID-2-like_[Octopus_bimaculoides]
1993	2,80E-09	0,509150183	0,41	0,331	2,23E-05	20	XP-011448708.1	UnnamedSample_HQ_transcript-1820	PREDICTED:_serine/threonine-protein_kinase_NLK_isoform_X4_[Crassostrea_gigas]
1994	3,76E-09	0,532132892	0,306	0,217	2,99E-05	20	XP-029651879.1	b8f7829-path0	LOW_QUALITY_PROTEIN:_lysine-specific_demethylase_5A-like_[Octopus_vulgaris]
1995	4,03E-09	0,351009686	0,54	0,478	3,20E-05	20	XP-014770176.1	b231f21-path0	PREDICTED:_nucleolin-like_isoform_X2_[Octopus_bimaculoides]
1996	6,33E-09	0,502750902	0,341	0,263	5,03E-05	20	XP-029642629.1	UnnamedSample_HQ_transcript-37	poly_[ADP-ribose]_polymerase_tankyrase-like_isoform_X2_[Octopus_vulgaris]
1997	7,06E-09	0,495373598	0,301	0,215	5,61E-05	20	XP-014775199.1	b762254-path0	PREDICTED:_serine-rich_adhesin_for_platelets-like_[Octopus_bimaculoides]
1998	7,75E-09	0,506659417	0,299	0,215	6,16E-05	20	XP-029639268.1	UnnamedSample_HQ_transcript-23012	glutamic_acid-rich_protein-like_[Octopus_vulgaris]
1999	1,29E-08	0,480901306	0,273	0,188	0,000102492	20	XP-029642773.1	bc08c8b-path0	dual_specificity_tyrosine-phosphorylation-regulated_kinase_mbk-2-like_[Octopus_vulgaris]
[truncated: 1,303 more rows]
