# Supplementary material for: Molecular characterization of cell types in the squid Loligo vulgaris
Source: eLife. 2023 Jan 3;12:e80670. doi: 10.7554/eLife.80670 (PMC9839350; doi:10.7554/eLife.80670)
Supplement: Supplementary file 2. — Top differentially expressed marker genes of clusters with neuronal identity. [file elife-80670-supp2.zip]

Archive with 1 entries (1 files):
- Supplementary table 2.csv
