# Supplementary material for: Molecular characterization of cell types in the squid Loligo vulgaris
Source: eLife. 2023 Jan 3;12:e80670. doi: 10.7554/eLife.80670 (PMC9839350; doi:10.7554/eLife.80670)
Supplement: Supplementary file 2. — Top differentially expressed marker genes of clusters with neuronal identity. [file elife-80670-supp2.zip › Supplementary table 2.csv]

	p_val	avg_log2FC	pct.1	pct.2	p_val_adj	cluster	transcript	gene	annotation
1	3.62219952892265e-70	0.847533779228945	0.969	0.91	2.87928640554062e-66	0	unknown-425	UnnamedSample_HQ_transcript-31561	gene_id_unknown-425_transcript_id_unknown-425
2	6.46693595042035e-50	0.425605031116095	1	0.999	5.14056738698914e-46	0	unknown-670	UnnamedSample_HQ_transcript-31953	gene_id_unknown-670_transcript_id_unknown-670
3	1.57626929423876e-43	0.41526195823846	1	1	1.25297646199039e-39	0	CAM36311.1	UnnamedSample_HQ_transcript-26121	hypothetical_protein_[Thermobia_domestica]
4	8.29427491067723e-41	0.725043766421415	0.903	0.795	6.59311912649733e-37	0	unknown-226	UnnamedSample_HQ_transcript-29854	gene_id_unknown-226_transcript_id_unknown-226
5	9.1795077755049e-41	0.437916545421834	1	0.999	7.29679073074884e-37	0	YP-006234069.1	UnnamedSample_HQ_transcript-9182	COX1_gene_product_[Uroteuthis_edulis]
6	5.71590083749575e-40	0.835387804890968	0.846	0.681	4.54356957572537e-36	0	XP-029650261.1	UnnamedSample_HQ_transcript-20069	uncharacterized_protein_LOC115223720_[Octopus_vulgaris]
7	7.85229644211446e-35	0.339395356055395	1	1	6.24179044183679e-31	0	NP-062835.1	UnnamedSample_HQ_transcript-5301	cytochrome_b_[Heterololigo_bleekeri]
8	1.6418879402704e-31	0.838648951216544	0.634	0.386	1.30513672372094e-27	0	KFD59669.1	bec54a1-path78	"hypothetical_protein_M514_28150,_partial_[Trichuris_suis]"
9	4.7533932586014e-31	0.419133417367566	0.996	0.983	3.77847230126225e-27	0	NP-062845.1	UnnamedSample_HQ_transcript-30614	ATP_synthase_F0_subunit_6_[Heterololigo_bleekeri]
10	3.18046102614197e-27	0.338229020613821	1	0.999	2.52814846968025e-23	0	YP-006234071.1	b39b640-path0	ND5_gene_product_[Uroteuthis_edulis]
11	1.56936726732713e-25	0.623575887722434	0.804	0.682	1.24749004079833e-21	0	XP-029638407.1	b4193dd-path0	SWI/SNF_complex_subunit_SMARCC1-like_isoform_X1_[Octopus_vulgaris]
12	4.96098593517258e-24	0.700032604839284	0.727	0.631	3.94348771986869e-20	0	unknown-344	UnnamedSample_HQ_transcript-29182	gene_id_unknown-344_transcript_id_unknown-344
13	2.2158213336216e-22	0.507112380609543	0.914	0.864	1.76135637809581e-18	0	KOF82781.1	b5b966c-path4	hypothetical_protein_OCBIM_22024804mg_[Octopus_bimaculoides]
14	5.35409722446231e-22	0.686840850296175	0.685	0.578	4.25597188372509e-18	0	unknown-55	beda5f1-path0	gene_id_unknown-55_transcript_id_unknown-55
15	8.75721960240917e-22	0.79163900114137	0.54	0.391	6.96111386195505e-18	0	unknown-208	b5b966c-path7	gene_id_unknown-208_transcript_id_unknown-208
16	2.6068545637717e-21	0.42131195964696	0.978	0.93	2.07218869274212e-17	0	XP-008398737.1	UnnamedSample_HQ_transcript-31657	PREDICTED:_thymosin_beta-12-like_[Poecilia_reticulata]
17	4.68798217875927e-21	0.502441900412943	0.872	0.831	3.72647703389574e-17	0	unknown-72	bcf21d9-path0	gene_id_unknown-72_transcript_id_unknown-72
18	1.01793307505503e-19	0.503553859946831	0.861	0.799	8.0915500136124e-16	0	XP-014777849.1	b60db72-path0	PREDICTED:_single-stranded_DNA-binding_protein_3-like_isoform_X4_[Octopus_bimaculoides]
19	5.1770354005484e-19	0.524118337851185	0.804	0.744	4.11522543989592e-15	0	KOF86060.1	UnnamedSample_HQ_transcript-28694	hypothetical_protein_OCBIM_22019283mg_[Octopus_bimaculoides]
20	4.38463247640929e-18	0.521239764990262	0.874	0.851	3.48534435549775e-14	0	XP-029640313.1	bcc9a95-path0	putative_uncharacterized_protein_DDB_G0279653_[Octopus_vulgaris]
21	1.54493682146727e-17	0.623751534370068	0.654	0.537	1.22807027938433e-13	0	XP-029636578.1	UnnamedSample_HQ_transcript-18493	tetraspanin-8-like_[Octopus_vulgaris]
22	2.40332115046309e-17	0.279804294239002	0.989	0.972	1.91039998250311e-13	0	YP-002971000.1	UnnamedSample_HQ_transcript-31623	cytochrome_c_oxidase_subunit_II_[Doryteuthis_opalescens]
23	1.01713782988778e-15	0.535268932203286	0.692	0.618	8.08522860977794e-12	0	XP-014773279.1	b83ef75-path0	PREDICTED:_serine/threonine-protein_phosphatase_alpha-2_isoform_isoform_X3_[Octopus_bimaculoides]
24	9.38240969740274e-15	0.357593217770959	0.905	0.863	7.45807746846544e-11	0	CDW75723.1	bec54a1-path9	UNKNOWN_[Stylonychia_lemnae]
25	4.64004240046498e-14	0.295195017557739	0.996	0.965	3.68836970412961e-10	0	XP-014767548.1	b59b4f1-path1	PREDICTED:_ELAV-like_protein_4_[Octopus_bimaculoides]
26	5.81756621272238e-14	0.33410999091744	0.945	0.937	4.62438338249302e-10	0	unknown-427	UnnamedSample_HQ_transcript-31015	gene_id_unknown-427_transcript_id_unknown-427
27	1.72377573776978e-11	0.721678792835892	0.348	0.235	1.3702293339532e-07	0	unknown-705	UnnamedSample_HQ_transcript-28000	gene_id_unknown-705_transcript_id_unknown-705
28	2.0740374926008e-10	0.399628022056179	0.718	0.642	1.64865240286837e-06	0	unknown-830	UnnamedSample_HQ_transcript-29539	gene_id_unknown-830_transcript_id_unknown-830
29	4.45868686805552e-10	0.613981491926215	0.432	0.339	3.54421019141733e-06	0	unknown-759	UnnamedSample_HQ_transcript-31499	gene_id_unknown-759_transcript_id_unknown-759
30	6.01163883604929e-10	0.599182196454707	0.542	0.444	4.77865171077558e-06	0	unknown-637	UnnamedSample_HQ_transcript-25777	gene_id_unknown-637_transcript_id_unknown-637
31	1.24249403735198e-09	0.600607059021776	0.491	0.417	9.87658510291087e-06	0	unknown-138	be762ae-path0	gene_id_unknown-138_transcript_id_unknown-138
32	3.35826340876901e-09	0.568252072014796	0.482	0.402	2.66948358363049e-05	0	unknown-212	b438f10-path0	gene_id_unknown-212_transcript_id_unknown-212
33	3.70378874400115e-09	0.296004706276765	0.896	0.88	2.94414167260651e-05	0	XP-014789337.1	b75e5be-path1	PREDICTED:_heterogeneous_nuclear_ribonucleoprotein_U-like_protein_1_isoform_X1_[Octopus_bimaculoides]
34	4.44997788905095e-09	0.55530667636875	0.452	0.363	3.5372874240066e-05	0	CDS20307.1	b9d1a26-path12	hypothetical_protein_EgrG_000335800_[Echinococcus_granulosus]
35	1.00959538271231e-08	0.285532496874856	0.837	0.804	8.02527369718016e-05	0	unknown-35	b3519d3-path0	gene_id_unknown-35_transcript_id_unknown-35
36	1.73242332071378e-08	0.435094826685816	0.579	0.51	0.000137710329763538	0	XP-014769416.1	b827e51-path0	PREDICTED:_programmed_cell_death_protein_4-like_[Octopus_bimaculoides]
37	3.03269013938796e-08	0.555106369455321	0.396	0.313	0.000241068539179949	0	unknown-534	UnnamedSample_HQ_transcript-29393	gene_id_unknown-534_transcript_id_unknown-534
38	4.9874988346247e-07	0.466881564113952	0.579	0.559	0.00396456282364318	0	XP-031145834.1	b9d1a26-path5	"uncharacterized_protein_LOC116043362,_partial_[Sander_lucioperca]"
39	5.85983119419849e-07	0.416202055981326	0.511	0.455	0.00465797981626838	0	unknown-390	UnnamedSample_HQ_transcript-8497	gene_id_unknown-390_transcript_id_unknown-390
40	6.30382288636724e-07	0.462622927337902	0.518	0.47	0.00501090881237332	0	unknown-139	ba48e00-path0	gene_id_unknown-139_transcript_id_unknown-139
41	6.84433599984029e-07	0.484917526136246	0.504	0.459	0.00544056268627305	0	XP-014774973.1	UnnamedSample_HQ_transcript-4152	PREDICTED:_glypican-3-like_[Octopus_bimaculoides]
42	1.05329350339895e-06	0.427709782569745	0.434	0.363	0.00837263005851828	0	XP-029650801.1	b610816-path6	dihydropyrimidinase-like_isoform_X7_[Octopus_vulgaris]
43	1.48221358675069e-06	0.43027648728494	0.553	0.508	0.0117821158010812	0	unknown-422	UnnamedSample_HQ_transcript-23944	gene_id_unknown-422_transcript_id_unknown-422
44	2.01688539378203e-06	0.498997765776274	0.48	0.421	0.0160322219951734	0	XP-014782943.1	b3c19bf-path1	PREDICTED:_DNA-binding_protein_inhibitor_ID-2-like_[Octopus_bimaculoides]
45	3.37469185664491e-06	0.514156322164022	0.278	0.206	0.0268254255684704	0	unknown-14	b6a68c4-path7	gene_id_unknown-14_transcript_id_unknown-14
46	4.76638947676635e-06	0.57711718206171	0.273	0.206	0.0378880299508157	0	unknown-20	b74e316-path1	gene_id_unknown-20_transcript_id_unknown-20
47	7.5898604796189e-06	0.335544810951669	0.621	0.599	0.0603318009524906	0	unknown-22	bff242b-path1	gene_id_unknown-22_transcript_id_unknown-22
48	1.34042447978081e-05	0.417722800803181	0.396	0.338	0.106550341897776	0	XP-014778533.1	UnnamedSample_HQ_transcript-16448	PREDICTED:_serine-rich_adhesin_for_platelets-like_[Octopus_bimaculoides]
49	1.81791180229705e-05	0.262241810111366	0.716	0.683	0.144505809164593	0	XP-014773650.1	bce6e26-path0	PREDICTED:_serine/arginine-rich_splicing_factor_2-like_[Octopus_bimaculoides]
50	2.01633449536658e-05	0.557678991734927	0.313	0.257	0.16027842903669	0	ELT98378.1	UnnamedSample_HQ_transcript-30958	hypothetical_protein_CAPTEDRAFT_123871_[Capitella_teleta]
51	2.46286803574105e-05	0.534468832682285	0.269	0.205	0.195773380161056	0	unknown-835	UnnamedSample_HQ_transcript-14567	gene_id_unknown-835_transcript_id_unknown-835
52	2.72070677475261e-05	0.308334657157277	0.617	0.584	0.216268981525085	0	XP-014788839.1	b7565a3-path0	PREDICTED:_septin-11-like_[Octopus_bimaculoides]
53	2.82638741649182e-05	0.421730370428092	0.363	0.305	0.224669535736935	0	unknown-1	b80b687-path0	gene_id_unknown-1_transcript_id_unknown-1
54	3.36486761161292e-05	0.4653653261637	0.454	0.422	0.267473326447111	0	unknown-683	UnnamedSample_HQ_transcript-31210	gene_id_unknown-683_transcript_id_unknown-683
55	7.16163698459881e-05	0.270700337474811	0.687	0.675	0.56927852390576	0	XP-014769904.1	ba818e9-path0	PREDICTED:_myosin-2_essential_light_chain-like_[Octopus_bimaculoides]
56	7.39993308430483e-05	0.30688200749493	0.641	0.646	0.588220680871391	0	unknown-203	bfd0bf3-path10	gene_id_unknown-203_transcript_id_unknown-203
57	9.38292562267733e-05	0.402743032088458	0.324	0.272	0.745848757746621	0	unknown-793	UnnamedSample_HQ_transcript-27806	gene_id_unknown-793_transcript_id_unknown-793
58	0.000130292331784245	0.455782461908977	0.377	0.341	1	0	XP-014788857.1	b494443-path3	PREDICTED:_uncharacterized_protein_LOC106882630_[Octopus_bimaculoides]
59	0.000160021219286688	0.260129389379113	0.617	0.595	1	0	unknown-196	bfe2d46-path0	gene_id_unknown-196_transcript_id_unknown-196
60	0.00018128932369284	0.407163381776996	0.396	0.361	1	0	unknown-626	UnnamedSample_HQ_transcript-31452	gene_id_unknown-626_transcript_id_unknown-626
61	0.000190320175986733	0.467599702977547	0.405	0.371	1	0	unknown-545	UnnamedSample_HQ_transcript-29082	gene_id_unknown-545_transcript_id_unknown-545
62	0.000288714190482004	0.434185178226197	0.39	0.369	1	0	unknown-178	bb01ae0-path1	gene_id_unknown-178_transcript_id_unknown-178
63	0.000326834435522084	0.409623883900592	0.346	0.31	1	0	KOF69715.1	UnnamedSample_HQ_transcript-31524	hypothetical_protein_OCBIM_22004157mg_[Octopus_bimaculoides]
64	0.000328146000496745	0.530322329047172	0.269	0.225	1	0	mt-XP-029632988.1	mt-b539233-path0	"methionine-R-sulfoxide_reductase_B3,_mitochondrial-like_[Octopus_vulgaris]"
65	0.000355223408269447	0.456344810950011	0.335	0.298	1	0	unknown-646	UnnamedSample_HQ_transcript-31399	gene_id_unknown-646_transcript_id_unknown-646
66	0.00036919138511697	0.510475226649366	0.304	0.261	1	0	unknown-57	b970b3f-path0	gene_id_unknown-57_transcript_id_unknown-57
67	0.00037256679834852	0.28323334388093	0.566	0.561	1	0	XP-014781896.1	UnnamedSample_HQ_transcript-19856	PREDICTED:_cyclin-dependent_kinase_2-associated_protein_2-like_isoform_X3_[Octopus_bimaculoides]
68	0.000374675084302501	0.28202291522485	0.645	0.654	1	0	XP-014775877.1	UnnamedSample_HQ_transcript-18018	PREDICTED:_gamma-aminobutyric_acid_receptor-associated_protein_[Octopus_bimaculoides]
69	0.000387888379781845	0.522034335692348	0.269	0.221	1	0	XP-014786664.1	b5a879c-path0	PREDICTED:_protein_kinase_C_delta_type-like_[Octopus_bimaculoides]
70	0.000393612777576599	0.44839664629575	0.423	0.397	1	0	unknown-171	bf4e4ff-path0	gene_id_unknown-171_transcript_id_unknown-171
71	0.000467568659449178	0.361137418625204	0.535	0.526	1	0	unknown-114	bff3c0a-path1	gene_id_unknown-114_transcript_id_unknown-114
72	0.000490611497156705	0.481689963794693	0.293	0.254	1	0	XP-029651882.1	UnnamedSample_HQ_transcript-2740	histone_acetyltransferase_KAT6B-like_isoform_X3_[Octopus_vulgaris]
73	0.000767443519732236	0.465262560927349	0.322	0.291	1	0	unknown-26	b5b4b2b-path4	gene_id_unknown-26_transcript_id_unknown-26
74	0.000850247836979045	0.335001880969429	0.381	0.347	1	0	XP-029634547.1	b0dcb91-path1	SLIT-ROBO_Rho_GTPase-activating_protein_3-like_isoform_X1_[Octopus_vulgaris]
75	0.000925230064702574	0.36832177215562	0.381	0.354	1	0	XP-011448708.1	UnnamedSample_HQ_transcript-1820	PREDICTED:_serine/threonine-protein_kinase_NLK_isoform_X4_[Crassostrea_gigas]
76	0.00101863575118974	0.298493734530654	0.573	0.571	1	0	KOF99297.1	b17a7ed-path0	"hypothetical_protein_OCBIM_22018215mg,_partial_[Octopus_bimaculoides]"
77	0.00173028866156521	0.464498975770686	0.278	0.243	1	0	unknown-661	UnnamedSample_HQ_transcript-28193	gene_id_unknown-661_transcript_id_unknown-661
78	0.00196764331347751	0.363406955903788	0.396	0.378	1	0	ACO52474.1	b0aa126-path5	RNA_transcript_variant_a_adenosine_deaminase_[Doryteuthis_opalescens]
79	0.00205839638381796	0.460321306206654	0.275	0.232	1	0	unknown-841	UnnamedSample_HQ_transcript-26101	gene_id_unknown-841_transcript_id_unknown-841
80	0.0020788159135403	0.604345673847687	0.324	0.281	1	0	unknown-694	UnnamedSample_HQ_transcript-24771	gene_id_unknown-694_transcript_id_unknown-694
81	0.00225478229834244	0.360080818739989	0.392	0.365	1	0	XP-014784520.1	b82c974-path0	PREDICTED:_uncharacterized_protein_LOC106879466_isoform_X2_[Octopus_bimaculoides]
82	0.00232635070047259	0.30116359106211	0.438	0.423	1	0	unknown-89	bac1547-path0	gene_id_unknown-89_transcript_id_unknown-89
83	0.00237613910045072	0.338714655690099	0.434	0.421	1	0	XP-014788038.1	be90589-path0	PREDICTED:_ELAV-like_protein_1_[Octopus_bimaculoides]
84	0.00241919302293076	0.258767076077562	0.533	0.531	1	0	unknown-421	UnnamedSample_HQ_transcript-24591	gene_id_unknown-421_transcript_id_unknown-421
85	0.00252064109801508	0.315584051853245	0.498	0.502	1	0	unknown-530	UnnamedSample_HQ_transcript-3130	gene_id_unknown-530_transcript_id_unknown-530
86	0.00323043495560408	0.353624764086377	0.392	0.382	1	0	KOF69751.1	b24b76f-path14	hypothetical_protein_OCBIM_22004193mg_[Octopus_bimaculoides]
87	0.00335508086373473	0.414191823389102	0.258	0.224	1	0	XP-014789154.1	UnnamedSample_HQ_transcript-23018	"PREDICTED:_probable_splicing_factor,_arginine/serine-rich_5_isoform_X1_[Octopus_bimaculoides]"
88	0.00509274942425288	0.277461037124433	0.463	0.46	1	0	CAC38784.1	bb9286e-path0	putative_FK506-binding_protein_[Suberites_domuncula]
89	0.00551465678252338	0.396513733538965	0.352	0.333	1	0	XP-014770215.1	bdb627a-path3	PREDICTED:_SWI/SNF-related_matrix-associated_actin-dependent_regulator_of_chromatin_subfamily_D_member_1-like_isoform_X9_[Octopus_bimaculoides]
90	0.00595896157365107	0.372049289986947	0.293	0.268	1	0	XP-029636532.1	b633e18-path0	prenylated_Rab_acceptor_protein_1-like_[Octopus_vulgaris]
91	0.00728106575639589	0.413978845417263	0.293	0.267	1	0	unknown-647	UnnamedSample_HQ_transcript-31397	gene_id_unknown-647_transcript_id_unknown-647
92	0.00732076624720005	0.284849131958326	0.438	0.428	1	0	XP-029633601.1	UnnamedSample_HQ_transcript-16629	phospholipid_phosphatase-related_protein_type_1-like_[Octopus_vulgaris]
93	0.00795215957187485	0.37732916722996	0.341	0.324	1	0	unknown-614	UnnamedSample_HQ_transcript-29496	gene_id_unknown-614_transcript_id_unknown-614
94	3.0928015084847e-173	1.89087519478117	0.998	0.639	2.45846791909449e-169	1	XP-029651632.1	UnnamedSample_HQ_transcript-31765	uncharacterized_protein_LOC115224833_[Octopus_vulgaris]
95	7.34771375213315e-152	1.79198877348431	0.939	0.439	5.84069766157064e-148	1	XP-029650404.1	UnnamedSample_HQ_transcript-31373	glutathione_S-transferase_Mu_3-like_[Octopus_vulgaris]
96	1.96884285413463e-86	1.38108990564482	0.614	0.195	1.56503318475161e-82	1	XP-029645164.1	UnnamedSample_HQ_transcript-19434	zinc_finger_protein_184-like_[Octopus_vulgaris]
97	1.85574097744955e-79	1.03516797879587	0.921	0.48	1.47512850297464e-75	1	XP-032563740.1	bec54a1-path17	uncharacterized_protein_LOC116796865_[Chiroxiphia_lanceolata]
98	1.48070235735227e-74	1.01060655810795	0.956	0.653	1.17701030385932e-70	1	XP-029651341.1	b34ddb4-path1	chromodomain-helicase-DNA-binding_protein_4-like_isoform_X14_[Octopus_vulgaris]
99	4.44501215761583e-71	1.24219705798041	0.801	0.396	3.53334016408882e-67	1	XP-029644159.1	b8a1675-path1	transcriptional_regulator_ATRX-like_[Octopus_vulgaris]
100	2.66820696885486e-68	1.31371314159322	0.481	0.143	2.12095771954273e-64	1	XP-029651542.1	UnnamedSample_HQ_transcript-31161	protein/nucleic_acid_deglycase_DJ-1-like_[Octopus_vulgaris]
101	1.52702624921527e-67	1.03098186436463	0.89	0.507	1.21383316550122e-63	1	XP-029646681.1	bb8c4c7-path0	TAR_DNA-binding_protein_43-like_isoform_X1_[Octopus_vulgaris]
102	5.56480121500673e-66	0.802712444295254	0.986	0.793	4.42346048580885e-62	1	XP-029653196.1	UnnamedSample_HQ_transcript-7643	zinc_finger_protein_85-like_[Octopus_vulgaris]
103	9.42067887611713e-49	0.983967280421897	0.699	0.337	7.48849763862551e-45	1	XP-029644716.1	UnnamedSample_HQ_transcript-1974	uncharacterized_protein_LOC115218876_[Octopus_vulgaris]
104	1.04333493214733e-47	0.759858385230752	0.946	0.672	8.29346937563917e-44	1	XP-029650261.1	UnnamedSample_HQ_transcript-20069	uncharacterized_protein_LOC115223720_[Octopus_vulgaris]
105	1.1314143733701e-47	1.03884257177529	0.28	0.07	8.99361285391894e-44	1	XP-029645642.1	UnnamedSample_HQ_transcript-28014	proline-serine-threonine_phosphatase-interacting_protein_2-like_[Octopus_vulgaris]
106	1.18154788594849e-46	1.07829156381268	0.336	0.098	9.39212414540455e-43	1	XP-029644763.1	UnnamedSample_HQ_transcript-6508	zinc_finger_protein_271-like_[Octopus_vulgaris]
107	1.85645084783988e-43	0.948563499885115	0.6	0.27	1.47569277894792e-39	1	XP-029647400.1	UnnamedSample_HQ_transcript-2578	FACT_complex_subunit_SPT16-like_[Octopus_vulgaris]
108	8.94478725627646e-41	0.86852809935366	0.486	0.188	7.11021139001416e-37	1	XP-029649667.1	UnnamedSample_HQ_transcript-2	mucin-17-like_[Octopus_vulgaris]
109	1.13161107443884e-39	0.908947174934531	0.311	0.095	8.99517643071437e-36	1	XP-029649748.1	UnnamedSample_HQ_transcript-1194	RNA_exonuclease_1_homolog_[Octopus_vulgaris]
110	1.08742806770902e-37	0.84496304704804	0.607	0.278	8.64396571021902e-34	1	XP-029649658.1	UnnamedSample_HQ_transcript-11137	26S_proteasome_non-ATPase_regulatory_subunit_4-like_[Octopus_vulgaris]
111	1.15279740764521e-37	0.853293467666014	0.526	0.228	9.16358659337179e-34	1	XP-029650499.1	UnnamedSample_HQ_transcript-31471	glutathione_peroxidase-like_[Octopus_vulgaris]
112	9.65352901373952e-37	0.886901995286376	0.512	0.219	7.67359021302154e-33	1	XP-029652502.1	b149879-path0	AT-rich_interactive_domain-containing_protein_2-like_isoform_X3_[Octopus_vulgaris]
113	1.28424197145888e-36	0.914699934154288	0.255	0.072	1.02084394311266e-32	1	XP-029656707.1	UnnamedSample_HQ_transcript-11764	dual_specificity_protein_phosphatase_10-like_[Octopus_vulgaris]
114	1.36507053809122e-34	0.888515519468368	0.332	0.115	1.08509457072871e-30	1	XP-029649800.1	b157820-path0	lamin-B1-like_isoform_X1_[Octopus_vulgaris]
115	1.51534528366718e-33	0.794517314461181	0.696	0.37	1.20454796598704e-29	1	XP-029647904.1	UnnamedSample_HQ_transcript-1640	uncharacterized_protein_LOC115221811_[Octopus_vulgaris]
116	4.26370367095268e-33	0.797277859655958	0.418	0.164	3.38921804804029e-29	1	XP-029645025.1	UnnamedSample_HQ_transcript-5538	structural_maintenance_of_chromosomes_protein_3-like_isoform_X2_[Octopus_vulgaris]
117	2.77623289951921e-31	0.794341253354437	0.526	0.242	2.20682753182782e-27	1	XP-029651535.1	UnnamedSample_HQ_transcript-8969	tRNA_pseudouridine(38/39)_synthase-like_[Octopus_vulgaris]
118	1.67536973089753e-30	0.785016462244753	0.313	0.11	1.33175139909045e-26	1	XP-029649856.1	be13af7-path0	dnaJ_homolog_subfamily_C_member_7-like_isoform_X1_[Octopus_vulgaris]
119	3.36273959372356e-30	0.753576938080668	0.533	0.248	2.67304170305086e-26	1	XP-029653145.1	b206216-path0	uncharacterized_protein_LOC115226296_isoform_X1_[Octopus_vulgaris]
120	1.75330027203837e-27	0.761001048537044	0.586	0.306	1.3936983862433e-23	1	XP-029658274.1	b1c024e-path0	serine/arginine_repetitive_matrix_protein_1-like_isoform_X2_[Octopus_vulgaris]
121	2.99928204669261e-27	0.690962335080633	0.264	0.089	2.38412929891596e-23	1	XP-029645669.1	bbc880c-path1	histone-lysine_N-methyltransferase_NSD2-like_isoform_X1_[Octopus_vulgaris]
122	2.48680791805541e-26	0.765500014552327	0.252	0.087	1.97676361406224e-22	1	XP-029647420.1	UnnamedSample_HQ_transcript-31692	prefoldin_subunit_2-like_[Octopus_vulgaris]
123	4.8287512162493e-26	0.722059359528485	0.266	0.094	3.83837434179657e-22	1	XP-029645560.1	bff3e5d-path0	probable_JmjC_domain-containing_histone_demethylation_protein_2C_isoform_X3_[Octopus_vulgaris]
124	1.03949768266143e-25	1.09419679012585	0.43	0.21	8.26296707947567e-22	1	XP-029654249.1	baaad1e-path0	nuclear_receptor_subfamily_2_group_F_member_1-A-like_[Octopus_vulgaris]
125	1.03991142062542e-25	0.629380097804525	0.794	0.523	8.26625588255144e-22	1	XP-029653107.1	UnnamedSample_HQ_transcript-23528	ubiquitin-conjugating_enzyme_E2_G1-like_[Octopus_vulgaris]
126	1.91481605294094e-25	0.723816683042424	0.294	0.111	1.52208728048275e-21	1	XP-029644644.1	UnnamedSample_HQ_transcript-3074	zinc_finger_protein_OZF-like_[Octopus_vulgaris]
127	2.74835231646233e-25	0.750397055792566	0.442	0.205	2.1846652563559e-21	1	XP-029648521.1	bc52eb2-path0	eukaryotic_translation_initiation_factor_4_gamma_1-like_isoform_X4_[Octopus_vulgaris]
128	4.23415679136514e-25	0.715282006758479	0.276	0.101	3.36573123345615e-21	1	XP-029646991.1	UnnamedSample_HQ_transcript-6852	protein_AF-9-like_isoform_X1_[Octopus_vulgaris]
129	7.78547853343424e-25	0.700624656953027	0.418	0.189	6.18867688622688e-21	1	XP-029645638.1	UnnamedSample_HQ_transcript-7783	formin-J-like_[Octopus_vulgaris]
130	8.14703060082747e-25	0.719118931040988	0.271	0.099	6.47607462459775e-21	1	XP-029649723.1	b8efbac-path0	innexin_unc-9-like_isoform_X1_[Octopus_vulgaris]
131	2.31410797333821e-23	0.731482282210752	0.367	0.163	1.83948442800654e-19	1	XP-029652786.1	b7e6223-path0	protein_polybromo-1-like_[Octopus_vulgaris]
132	1.6913435929244e-22	0.691254469351979	0.308	0.127	1.34444902201561e-18	1	XP-029655298.1	UnnamedSample_HQ_transcript-16	LOW_QUALITY_PROTEIN:_U5_small_nuclear_ribonucleoprotein_200_kDa_helicase-like_[Octopus_vulgaris]
133	7.77175106682354e-22	0.636869682552897	0.451	0.219	6.17776492301803e-18	1	XP-029649939.1	b2e0e69-path0	transcription_initiation_factor_TFIID_subunit_3-like_[Octopus_vulgaris]
134	8.45774357244214e-22	0.633327690279958	0.418	0.198	6.72306036573426e-18	1	XP-029652269.1	b77d8d9-path0	nucleolin-like_isoform_X4_[Octopus_vulgaris]
135	9.96097553349932e-22	0.62558824632445	0.32	0.135	7.91797945157861e-18	1	XP-029650914.1	UnnamedSample_HQ_transcript-31077	density-regulated_protein_homolog_[Octopus_vulgaris]
136	4.57567663806044e-21	0.621745848713081	0.336	0.147	3.63720535959424e-17	1	XP-029652984.1	UnnamedSample_HQ_transcript-1882	"splicing_factor,_suppressor_of_white-apricot_homolog_isoform_X1_[Octopus_vulgaris]"
137	8.17849557094753e-21	0.607590186086657	0.301	0.126	6.50108612934619e-17	1	XP-029644165.1	UnnamedSample_HQ_transcript-7475	protein_SCAF11-like_isoform_X1_[Octopus_vulgaris]
138	2.63430794972211e-20	0.600449188574619	0.264	0.104	2.09401138923411e-16	1	XP-029647593.1	UnnamedSample_HQ_transcript-5841	tripartite_motif-containing_protein_45-like_[Octopus_vulgaris]
139	6.03806260280097e-20	0.627754377651426	0.28	0.116	4.79965596296649e-16	1	XP-029646045.1	UnnamedSample_HQ_transcript-27495	U6_snRNA-associated_Sm-like_protein_LSm7_[Octopus_vulgaris]
140	8.83440982471729e-20	0.614776277148344	0.308	0.133	7.02247236966778e-16	1	XP-029650481.1	bef2eeb-path0	protein_argonaute-2-like_[Octopus_vulgaris]
141	2.43877431258175e-19	0.656086658704733	0.301	0.133	1.93858170107123e-15	1	XP-029657569.1	UnnamedSample_HQ_transcript-13130	eukaryotic_translation_initiation_factor_3_subunit_G-like_isoform_X2_[Octopus_vulgaris]
142	1.77227704036863e-18	0.56452965313194	0.255	0.104	1.40878301938903e-14	1	XP-029656874.1	be4b29e-path0	death_domain-associated_protein_6-like_[Octopus_vulgaris]
143	1.95595939560477e-18	0.6013599351686	0.35	0.164	1.55479212356623e-14	1	XP-029650911.1	UnnamedSample_HQ_transcript-27206	eukaryotic_translation_initiation_factor_3_subunit_M-like_[Octopus_vulgaris]
144	5.46756535608604e-18	0.580135181594074	0.278	0.12	4.34616770155279e-14	1	XP-029650243.1	UnnamedSample_HQ_transcript-664	uncharacterized_protein_LOC115223707_[Octopus_vulgaris]
145	6.02031049093604e-18	0.554646348311003	0.439	0.224	4.78554480924506e-14	1	XP-029651879.1	b8f7829-path0	LOW_QUALITY_PROTEIN:_lysine-specific_demethylase_5A-like_[Octopus_vulgaris]
146	6.2496719262635e-18	0.536991245985538	0.301	0.133	4.96786421418686e-14	1	XP-029646806.1	b42b0d7-path0	mucin-5AC-like_isoform_X7_[Octopus_vulgaris]
147	6.92889609437153e-18	0.525830014547011	0.379	0.184	5.50777950541593e-14	1	XP-029651045.1	UnnamedSample_HQ_transcript-22257	growth_factor_receptor-bound_protein_2-like_[Octopus_vulgaris]
148	7.13063634010065e-18	0.535810016299573	0.294	0.128	5.66814282674601e-14	1	XP-029652282.1	b934b0c-path0	E3_ubiquitin-protein_ligase_RBBP6-like_isoform_X2_[Octopus_vulgaris]
149	8.51584514012797e-18	0.57011024574224	0.28	0.122	6.76924530188772e-14	1	XP-029645300.1	UnnamedSample_HQ_transcript-12880	DDRGK_domain-containing_protein_1-like_[Octopus_vulgaris]
150	2.77628770107765e-17	0.506893015781756	0.346	0.163	2.20687109358662e-13	1	XP-029652923.1	UnnamedSample_HQ_transcript-3803	CAP-Gly_domain-containing_linker_protein_1-like_isoform_X2_[Octopus_vulgaris]
151	5.19432245022903e-17	0.538130301408393	0.418	0.216	4.12896691568706e-13	1	XP-029645940.1	b5a30d3-path0	uncharacterized_protein_LOC115219804_[Octopus_vulgaris]
152	5.71393342180742e-17	0.536813682790641	0.456	0.243	4.54200567699472e-13	1	XP-029647221.1	UnnamedSample_HQ_transcript-730	genetic_suppressor_element_1-like_isoform_X2_[Octopus_vulgaris]
153	8.83701558632015e-17	0.512111086099242	0.556	0.323	7.02454368956588e-13	1	XP-029658229.1	bf30b0c-path0	disco-interacting_protein_2_homolog_C-like_isoform_X9_[Octopus_vulgaris]
154	9.48207792348159e-17	0.366710920724532	0.96	0.866	7.53730374137551e-13	1	XP-029648445.1	be646b0-path0	NADPH-dependent_methylglyoxal_reductase_GRE2-like_[Octopus_vulgaris]
155	3.56554621187943e-16	0.563478676425747	0.428	0.23	2.83425268382296e-12	1	XP-029649747.1	b3d4f7d-path0	T-complex_protein_1_subunit_alpha-like_[Octopus_vulgaris]
156	7.4601291863539e-16	0.504096610203365	0.474	0.255	5.93005669023271e-12	1	XP-029644876.1	b35d709-path2	C-terminal-binding_protein_1-like_isoform_X4_[Octopus_vulgaris]
157	3.56696958407609e-15	0.511417831356659	0.388	0.202	2.83538412238208e-11	1	XP-029651618.1	bc26d40-path0	nuclear_receptor_corepressor_1-like_isoform_X4_[Octopus_vulgaris]
158	4.20233312283757e-15	0.557580968948005	0.407	0.219	3.34043459934358e-11	1	XP-029649465.1	b31face-path0	transcriptional_repressor_p66-beta-like_isoform_X1_[Octopus_vulgaris]
159	4.5318293210084e-15	0.467710864076012	0.568	0.327	3.60235112726958e-11	1	XP-029649330.1	be90589-path2	ELAV-like_protein_4_[Octopus_vulgaris]
160	1.19643364035341e-14	0.521070430239809	0.273	0.127	9.51045100716926e-11	1	XP-029645646.1	bad0ce9-path0	paired_amphipathic_helix_protein_Sin3a-like_isoform_X1_[Octopus_vulgaris]
161	1.95735011740967e-14	0.513499671194388	0.4	0.217	1.55589760832895e-10	1	XP-029646860.1	UnnamedSample_HQ_transcript-7818	scaffold_attachment_factor_B1-like_isoform_X1_[Octopus_vulgaris]
162	2.96240095050176e-14	0.54394787144673	0.393	0.216	2.35481251555385e-10	1	XP-029649163.1	b695389-path0	PEST_proteolytic_signal-containing_nuclear_protein-like_isoform_X1_[Octopus_vulgaris]
163	3.68575873989e-14	0.497143163714265	0.329	0.165	2.92980962233856e-10	1	XP-029653432.1	UnnamedSample_HQ_transcript-28936	chromatin_target_of_PRMT1_protein-like_isoform_X4_[Octopus_vulgaris]
164	1.03478283164706e-13	0.552568067280678	0.269	0.13	8.22548872876251e-10	1	XP-029647227.1	UnnamedSample_HQ_transcript-25665	ralA-binding_protein_1-like_[Octopus_vulgaris]
165	1.99680423113518e-13	0.434194260495622	0.315	0.157	1.58725968332936e-09	1	XP-029656664.1	UnnamedSample_HQ_transcript-9221	serine/arginine_repetitive_matrix_protein_2-like_[Octopus_vulgaris]
166	2.95661192416597e-13	0.311103175073304	0.97	0.798	2.35021081851953e-09	1	XP-029647441.1	b325d1d-path0	eukaryotic_translation_initiation_factor_5A-1-like_[Octopus_vulgaris]
167	4.73585295330162e-13	0.507654259305853	0.262	0.127	3.76452951257946e-09	1	XP-029645110.1	UnnamedSample_HQ_transcript-31642	uncharacterized_protein_LOC115219148_[Octopus_vulgaris]
168	4.79337809307521e-13	0.450669202180536	0.255	0.119	3.81025624618549e-09	1	XP-029655578.1	b827155-path0	armadillo_repeat-containing_protein_8-like_isoform_X2_[Octopus_vulgaris]
169	6.74165236433197e-13	0.531957877235677	0.486	0.296	5.35893946440748e-09	1	XP-029650159.1	bd8202f-path1	protein_DEK-like_[Octopus_vulgaris]
170	1.54351214758921e-12	0.49018016425567	0.318	0.167	1.22693780611866e-08	1	XP-029648675.1	b9c1198-path0	putative_oxidoreductase_GLYR1_isoform_X1_[Octopus_vulgaris]
171	2.24130979007844e-12	0.455238367507955	0.294	0.149	1.78161715213336e-08	1	XP-029650141.1	UnnamedSample_HQ_transcript-625	pumilio_homolog_2-like_isoform_X2_[Octopus_vulgaris]
172	5.34880970627714e-12	0.499835887567387	0.379	0.211	4.2517688355197e-08	1	XP-029653143.1	be35a2f-path0	"deformed_epidermal_autoregulatory_factor_1-like,_partial_[Octopus_vulgaris]"
173	6.04171282511676e-12	0.380833084525541	0.701	0.471	4.80255752468531e-08	1	XP-029652489.1	b431946-path5	non-POU_domain-containing_octamer-binding_protein-like_isoform_X1_[Octopus_vulgaris]
174	1.09377071028516e-11	0.46428178296048	0.367	0.206	8.69438337605675e-08	1	XP-029652079.1	bf2b569-path0	cleavage_and_polyadenylation_specificity_factor_subunit_6-like_[Octopus_vulgaris]
175	1.54844354469447e-11	0.499503796411378	0.404	0.238	1.23085777367763e-07	1	XP-029653223.1	bdb1623-path0	cdc42-interacting_protein_4_homolog_[Octopus_vulgaris]
176	3.94217707883771e-11	0.47312226364311	0.376	0.22	3.1336365599681e-07	1	XP-029647946.1	bd40632-path0	zinc_finger_CCCH_domain-containing_protein_13-like_isoform_X4_[Octopus_vulgaris]
177	2.05714749280726e-10	0.359418184610071	0.379	0.215	1.63522654203249e-06	1	XP-029646856.1	UnnamedSample_HQ_transcript-2977	ski_oncogene-like_isoform_X1_[Octopus_vulgaris]
178	2.38403062594631e-10	0.388144274529269	0.271	0.141	1.89506594456472e-06	1	XP-029644421.1	b27df14-path1	inhibitor_of_growth_protein_1-like_[Octopus_vulgaris]
179	8.1276214730264e-10	0.383960603700544	0.498	0.316	6.46064630890868e-06	1	XP-029647505.1	UnnamedSample_HQ_transcript-22276	eukaryotic_translation_initiation_factor_2_subunit_2-like_[Octopus_vulgaris]
180	8.42134526938089e-10	0.357295940622629	0.397	0.234	6.69412735463087e-06	1	XP-029653022.1	b07ae0c-path0	ataxin-2-like_[Octopus_vulgaris]
181	2.68971244157692e-09	0.331332982046416	0.325	0.182	2.13805241980949e-05	1	XP-029647500.1	UnnamedSample_HQ_transcript-3487	upstream_stimulatory_factor_2-like_[Octopus_vulgaris]
182	3.09634960029656e-09	0.370018090359891	0.432	0.269	2.46128829727573e-05	1	XP-029646684.1	bc30e32-path0	TAR_DNA-binding_protein_43-like_[Octopus_vulgaris]
183	3.8959997347785e-09	0.325784003655592	0.53	0.335	3.09693018917543e-05	1	XP-029658440.1	b9b576c-path1	heterochromatin_protein_1-binding_protein_3-like_[Octopus_vulgaris]
184	3.99101512541576e-09	0.37612877152101	0.283	0.157	3.17245792319299e-05	1	XP-029645831.1	be4d1af-path0	E3_ubiquitin-protein_ligase_KCMF1-like_isoform_X1_[Octopus_vulgaris]
185	1.09863798510367e-08	0.342881618400941	0.404	0.242	8.73307334358905e-05	1	XP-029646427.1	bd1a781-path1	protein_SON-like_isoform_X1_[Octopus_vulgaris]
186	1.74045753009761e-08	0.309564479189741	0.25	0.136	0.000138348969067459	1	XP-029649499.1	UnnamedSample_HQ_transcript-30041	prefoldin_subunit_3-like_[Octopus_vulgaris]
187	2.92561969345805e-08	0.29806217660574	0.299	0.174	0.00023255750943298	1	XP-029652693.1	bbac084-path0	ORM1-like_protein_2_[Octopus_vulgaris]
188	7.27940424248459e-08	0.354497246703118	0.306	0.184	0.0005786398432351	1	XP-029646688.1	bd2d376-path0	casein_kinase_II_subunit_alpha_isoform_X4_[Octopus_vulgaris]
189	1.03144047662119e-07	0.330619148171585	0.451	0.288	0.000819892034866185	1	XP-029652746.1	b5d007a-path0	moesin-like_isoform_X3_[Octopus_vulgaris]
190	1.16280206993869e-07	0.285326803639441	0.287	0.168	0.000924311365394261	1	XP-029649828.1	b6f6d96-path0	transcription_elongation_factor_A_protein_1-like_[Octopus_vulgaris]
191	2.20851355886779e-07	0.308428539687287	0.252	0.145	0.00175554742794401	1	XP-029653791.1	b7518ad-path0	"uncharacterized_protein_LOC115226977,_partial_[Octopus_vulgaris]"
192	3.98428493227674e-07	0.265081410502012	0.776	0.609	0.00316710809266678	1	XP-029652117.1	bc59af7-path0	cellular_nucleic_acid-binding_protein-like_isoform_X1_[Octopus_vulgaris]
193	1.81312550351905e-05	0.290919550882681	0.421	0.29	0.14412534627473	1	XP-029652721.1	UnnamedSample_HQ_transcript-18856	proteasome_subunit_beta_type-1-B-like_[Octopus_vulgaris]
194	8.45855567875998e-71	0.635777524409876	1	0.999	6.72370590904631e-67	2	YP-006234071.1	b39b640-path0	ND5_gene_product_[Uroteuthis_edulis]
195	1.76030017669103e-54	0.540850683159903	1	0.999	1.3992626104517e-50	2	YP-006234069.1	UnnamedSample_HQ_transcript-9182	COX1_gene_product_[Uroteuthis_edulis]
196	8.11671571207015e-54	0.465660434958258	1	0.999	6.45197731952456e-50	2	unknown-670	UnnamedSample_HQ_transcript-31953	gene_id_unknown-670_transcript_id_unknown-670
197	2.78189819121668e-32	0.498702835516983	0.988	0.966	2.21133087219814e-28	2	XP-014767548.1	b59b4f1-path1	PREDICTED:_ELAV-like_protein_4_[Octopus_bimaculoides]
198	1.06577490045539e-31	0.389800142157324	0.998	0.995	8.47184468371988e-28	2	YP-006234063.1	UnnamedSample_HQ_transcript-31366	COX3_gene_product_[Uroteuthis_edulis]
199	2.06337764295046e-31	0.64726291804555	0.907	0.828	1.64017888838132e-27	2	unknown-72	bcf21d9-path0	gene_id_unknown-72_transcript_id_unknown-72
200	2.76000050316763e-31	0.748783896317429	0.78	0.583	2.19392439996795e-27	2	XP-029633004.1	b9a2de7-path0	synaptogyrin-1-like_[Octopus_vulgaris]
201	5.02587566844447e-31	0.465356962871057	0.993	0.972	3.99506856884651e-27	2	YP-002971000.1	UnnamedSample_HQ_transcript-31623	cytochrome_c_oxidase_subunit_II_[Doryteuthis_opalescens]
202	2.97797543488543e-25	0.449464408395886	0.959	0.911	2.36719267319043e-21	2	unknown-425	UnnamedSample_HQ_transcript-31561	gene_id_unknown-425_transcript_id_unknown-425
203	3.22774144286285e-20	0.631615558599228	0.749	0.639	2.56573167293168e-16	2	unknown-830	UnnamedSample_HQ_transcript-29539	gene_id_unknown-830_transcript_id_unknown-830
204	5.78440817741713e-17	0.48364882561926	0.733	0.612	4.59802606022887e-13	2	unknown-543	UnnamedSample_HQ_transcript-6417	gene_id_unknown-543_transcript_id_unknown-543
205	2.22834347187713e-16	0.661226676883522	0.578	0.458	1.77131022579513e-12	2	unknown-409	UnnamedSample_HQ_transcript-23959	gene_id_unknown-409_transcript_id_unknown-409
206	1.63253056263393e-15	0.552172279299538	0.654	0.511	1.29769854423771e-11	2	XP-014786304.1	UnnamedSample_HQ_transcript-16493	PREDICTED:_receptor_expression-enhancing_protein_5-like_isoform_X1_[Octopus_bimaculoides]
207	6.26725566214762e-15	0.543073522290007	0.692	0.578	4.98184152584114e-11	2	unknown-526	UnnamedSample_HQ_transcript-30973	gene_id_unknown-526_transcript_id_unknown-526
208	1.80430876494392e-14	0.558265461434172	0.547	0.395	1.43424503725392e-10	2	unknown-462	UnnamedSample_HQ_transcript-32063	gene_id_unknown-462_transcript_id_unknown-462
209	4.49614333464557e-14	0.61718460597368	0.57	0.453	3.57398433670976e-10	2	XP-029648798.1	bd3e734-path0	synaptobrevin_isoform_X1_[Octopus_vulgaris]
210	6.93052527002006e-14	0.507756215538104	0.673	0.59	5.50907453713894e-10	2	XP-029634804.1	bb5a5b9-path0	14-3-3_protein_zeta/delta-like_[Octopus_vulgaris]
211	9.91610022152135e-14	0.777106039404507	0.389	0.261	7.88230806608732e-10	2	unknown-742	UnnamedSample_HQ_transcript-30652	gene_id_unknown-742_transcript_id_unknown-742
212	4.52478682589592e-13	0.434587913920983	0.811	0.7	3.59675304790467e-09	2	XP-029649750.1	b53501a-path0	centrosomal_protein_of_131_kDa-like_isoform_X1_[Octopus_vulgaris]
213	2.03017302924148e-12	0.638971173724428	0.453	0.333	1.61378454094405e-08	2	XP-029642344.1	ba15d4c-path3	plasma_membrane_calcium-transporting_ATPase_2-like_isoform_X7_[Octopus_vulgaris]
214	5.8020966200356e-12	0.536965130396873	0.616	0.542	4.6120866032663e-08	2	XP-029636578.1	UnnamedSample_HQ_transcript-18493	tetraspanin-8-like_[Octopus_vulgaris]
215	1.92455089803359e-11	0.643135381152057	0.475	0.367	1.5298255088469e-07	2	unknown-435	UnnamedSample_HQ_transcript-29498	gene_id_unknown-435_transcript_id_unknown-435
216	1.24541819147848e-10	0.42239925646772	0.675	0.596	9.8998292040624e-07	2	XP-014786917.1	UnnamedSample_HQ_transcript-18782	PREDICTED:_ras-related_protein_Rab-2_[Octopus_bimaculoides]
217	5.41999476004901e-10	0.402301186920445	0.711	0.652	4.30835383476296e-06	2	unknown-660	UnnamedSample_HQ_transcript-26000	gene_id_unknown-660_transcript_id_unknown-660
218	2.83827487110905e-09	0.416256001311341	0.642	0.571	2.25614469504458e-05	2	unknown-832	UnnamedSample_HQ_transcript-9552	gene_id_unknown-832_transcript_id_unknown-832
219	4.13785344289013e-09	0.434423890708297	0.525	0.415	3.28917970175337e-05	2	XP-014774719.1	be9b615-path0	PREDICTED:_amyloid_beta_A4_precursor_protein-binding_family_B_member_1-like_[Octopus_bimaculoides]
220	7.93177822416101e-09	0.667391875413517	0.258	0.156	6.30497051038558e-05	2	XP-014786911.1	UnnamedSample_HQ_transcript-28697	PREDICTED:_uncharacterized_protein_LOC106881140_isoform_X2_[Octopus_bimaculoides]
221	1.14993230149396e-08	0.552207303444483	0.42	0.322	9.14081186457546e-05	2	unknown-491	UnnamedSample_HQ_transcript-11283	gene_id_unknown-491_transcript_id_unknown-491
222	3.49002711840728e-08	0.257964090343029	0.943	0.939	0.000277422255642195	2	unknown-588	UnnamedSample_HQ_transcript-3696	gene_id_unknown-588_transcript_id_unknown-588
223	3.95541464754555e-08	0.30692346887146	0.826	0.806	0.000314415910333396	2	XP-012936567.1	UnnamedSample_HQ_transcript-15837	PREDICTED:_uncharacterized_protein_LOC101848036_[Aplysia_californica]
224	4.26750930385506e-08	0.254599296504338	0.936	0.938	0.000339224314563439	2	unknown-427	UnnamedSample_HQ_transcript-31015	gene_id_unknown-427_transcript_id_unknown-427
225	4.96225229994243e-08	0.564519029075953	0.437	0.361	0.000394449435322424	2	XP-014784520.1	b82c974-path0	PREDICTED:_uncharacterized_protein_LOC106879466_isoform_X2_[Octopus_bimaculoides]
226	6.00307803144956e-08	0.598156334052024	0.403	0.32	0.000477184672719926	2	XP-029632973.1	UnnamedSample_HQ_transcript-5772	protein_Jumonji-like_isoform_X1_[Octopus_vulgaris]
227	7.49929441799779e-08	0.64499221851371	0.322	0.229	0.000596118913286645	2	XP-014784271.1	b73e54b-path0	PREDICTED:_caveolin-3-like_[Octopus_bimaculoides]
228	9.75587054050864e-08	0.368355948101232	0.678	0.646	0.000775494149265032	2	XP-029657264.1	UnnamedSample_HQ_transcript-554	decapping_and_exoribonuclease_protein-like_isoform_X1_[Octopus_vulgaris]
229	1.26281755708043e-07	0.552755913925689	0.332	0.241	0.00100381367612324	2	unknown-439	UnnamedSample_HQ_transcript-29365	gene_id_unknown-439_transcript_id_unknown-439
230	1.65651268104349e-07	0.416922739162569	0.573	0.518	0.00131676193016147	2	XP-014783479.1	b552ed8-path0	PREDICTED:_eukaryotic_translation_initiation_factor_4_gamma_2-like_[Octopus_bimaculoides]
231	2.16242385730088e-07	0.427035021629877	0.549	0.472	0.00171891072416847	2	XP-029633918.1	UnnamedSample_HQ_transcript-20443	uncharacterized_protein_LOC115209612_isoform_X4_[Octopus_vulgaris]
232	2.23779330632796e-07	0.531940664813631	0.387	0.305	0.00177882189920009	2	unknown-8	b97d58e-path0	gene_id_unknown-8_transcript_id_unknown-8
233	2.49190515115876e-07	0.341897204967827	0.668	0.627	0.0019808154046561	2	XP-021331266.1	UnnamedSample_HQ_transcript-7654	LOW_QUALITY_PROTEIN:_uncharacterized_protein_LOC100537853_[Danio_rerio]
234	2.58082862245511e-07	0.458899527139293	0.53	0.471	0.00205150067198956	2	unknown-750	UnnamedSample_HQ_transcript-28657	gene_id_unknown-750_transcript_id_unknown-750
235	4.1024093909678e-07	0.516996191919942	0.489	0.427	0.0032610052248803	2	XP-014789488.1	UnnamedSample_HQ_transcript-1464	"PREDICTED:_alanine--tRNA_ligase,_cytoplasmic-like_[Octopus_bimaculoides]"
236	4.40259329469334e-07	0.428036563140211	0.573	0.531	0.00349962140995174	2	XP-014788166.1	UnnamedSample_HQ_transcript-21349	PREDICTED:_cornifelin_homolog_[Octopus_bimaculoides]
237	5.98053324066836e-07	0.317319089590477	0.79	0.757	0.00475392587300728	2	XP-029644446.1	b928bc3-path0	V-type_proton_ATPase_16_kDa_proteolipid_subunit_[Octopus_vulgaris]
238	6.16754299397378e-07	0.33264848570665	0.659	0.625	0.00490257992590976	2	XP-014786276.1	UnnamedSample_HQ_transcript-8076	PREDICTED:_fucose-1-phosphate_guanylyltransferase-like_isoform_X1_[Octopus_bimaculoides]
239	6.21273040367138e-07	0.3279278386318	0.711	0.679	0.00493849939787838	2	XP-014776491.1	b43a13d-path0	PREDICTED:_uncharacterized_protein_LOC106873574_[Octopus_bimaculoides]
240	9.20216887046822e-07	0.42001223079241	0.542	0.498	0.00731480403513519	2	unknown-530	UnnamedSample_HQ_transcript-3130	gene_id_unknown-530_transcript_id_unknown-530
241	1.14633427727919e-06	0.546902120883298	0.418	0.339	0.00911221117009231	2	XP-029636609.1	UnnamedSample_HQ_transcript-16490	uncharacterized_protein_LOC115211975_[Octopus_vulgaris]
242	1.23594006075054e-06	0.347060936805883	0.68	0.67	0.00982448754290605	2	XP-014775870.1	b74e316-path0	"PREDICTED:_sodium/hydrogen_exchanger_3-like,_partial_[Octopus_bimaculoides]"
243	2.11485902650192e-06	0.455350377857448	0.372	0.293	0.0168110144016638	2	unknown-609	UnnamedSample_HQ_transcript-29886	gene_id_unknown-609_transcript_id_unknown-609
244	2.69469279910986e-06	0.603293359807779	0.315	0.249	0.0214201130601243	2	XP-029640504.1	UnnamedSample_HQ_transcript-12602	uncharacterized_protein_LOC115215480_[Octopus_vulgaris]
245	3.56179626727649e-06	0.329752036604291	0.642	0.632	0.0283127185285808	2	XP-014773823.1	UnnamedSample_HQ_transcript-16344	PREDICTED:_alpha-ketoglutarate-dependent_dioxygenase_alkB_homolog_3-like_[Octopus_bimaculoides]
246	1.17168650942863e-05	0.340897348373758	0.616	0.607	0.0931373606344821	2	XP-013409105.1	UnnamedSample_HQ_transcript-22546	peroxisomal_membrane_protein_2_[Lingula_anatina]
247	1.58778324576597e-05	0.505055307616451	0.406	0.355	0.126212890205937	2	unknown-616	UnnamedSample_HQ_transcript-31416	gene_id_unknown-616_transcript_id_unknown-616
248	2.48539463714124e-05	0.268596347975748	0.666	0.618	0.197564019706357	2	unknown-521	UnnamedSample_HQ_transcript-27719	gene_id_unknown-521_transcript_id_unknown-521
249	2.6289591017513e-05	0.275620591379353	0.675	0.661	0.208975958998211	2	unknown-438	UnnamedSample_HQ_transcript-30207	gene_id_unknown-438_transcript_id_unknown-438
250	3.8063602840511e-05	0.526325520384073	0.284	0.224	0.302567578979222	2	XP-029651079.1	UnnamedSample_HQ_transcript-1953	mitogen-activated_protein_kinase_7-like_[Octopus_vulgaris]
251	4.93079284536193e-05	0.406788649876709	0.451	0.408	0.391948723277819	2	XP-014783704.1	b5949da-path1	PREDICTED:_calcineurin_subunit_B_type_1_[Octopus_bimaculoides]
252	5.57375641288551e-05	0.371908859356431	0.494	0.463	0.443057897260269	2	XP-014773110.1	UnnamedSample_HQ_transcript-3613	PREDICTED:_peroxisome_assembly_protein_12-like_[Octopus_bimaculoides]
253	5.95899362226438e-05	0.341690553479903	0.599	0.587	0.473680403033795	2	unknown-55	beda5f1-path0	gene_id_unknown-55_transcript_id_unknown-55
254	6.07210262817341e-05	0.454263601581205	0.37	0.322	0.482671437913504	2	XP-029649029.1	b1eb579-path0	palmitoyltransferase_ZDHHC9-like_isoform_X3_[Octopus_vulgaris]
255	9.87844898365412e-05	0.521537182462545	0.296	0.238	0.785237909710666	2	unknown-598	UnnamedSample_HQ_transcript-31297	gene_id_unknown-598_transcript_id_unknown-598
256	0.000118551065365352	0.358491904519534	0.484	0.453	0.942362418589184	2	unknown-710	UnnamedSample_HQ_transcript-31986	gene_id_unknown-710_transcript_id_unknown-710
257	0.000120887886102591	0.498735840092277	0.26	0.202	0.960937806629494	2	XP-014769994.1	UnnamedSample_HQ_transcript-12841	PREDICTED:_integrin_beta-1-binding_protein_1-like_[Octopus_bimaculoides]
258	0.000135509555005506	0.312413740037194	0.547	0.514	1	2	XP-014769416.1	b827e51-path0	PREDICTED:_programmed_cell_death_protein_4-like_[Octopus_bimaculoides]
259	0.000153869099354475	0.482093443875032	0.42	0.397	1	2	XP-014790507.1	UnnamedSample_HQ_transcript-3681	PREDICTED:_general_transcription_factor_IIE_subunit_1-like_[Octopus_bimaculoides]
260	0.000185342227816317	0.360708945051187	0.453	0.423	1	2	XP-029637241.1	bf1a9eb-path1	B-cell_CLL/lymphoma_7_protein_family_member_A-like_isoform_X4_[Octopus_vulgaris]
261	0.00019755121673116	0.343711549494228	0.444	0.408	1	2	XP-029650410.1	UnnamedSample_HQ_transcript-22218	phosphomannomutase-like_[Octopus_vulgaris]
262	0.000239441785407249	0.479959778844848	0.298	0.246	1	2	unknown-540	UnnamedSample_HQ_transcript-18204	gene_id_unknown-540_transcript_id_unknown-540
263	0.000310273576956966	0.475157555278645	0.387	0.342	1	2	unknown-720	UnnamedSample_HQ_transcript-30942	gene_id_unknown-720_transcript_id_unknown-720
264	0.000341765945922057	0.261131213515215	0.668	0.677	1	2	XP-014769904.1	ba818e9-path0	PREDICTED:_myosin-2_essential_light_chain-like_[Octopus_bimaculoides]
265	0.000530628307645323	0.429374635780068	0.375	0.336	1	2	unknown-562	UnnamedSample_HQ_transcript-30292	gene_id_unknown-562_transcript_id_unknown-562
266	0.000536962875686244	0.334320997321956	0.589	0.612	1	2	XP-029645485.1	b053505-path0	2-hydroxyacylsphingosine_1-beta-galactosyltransferase-like_[Octopus_vulgaris]
267	0.00060061619718575	0.315471231006263	0.573	0.565	1	2	XP-029656578.1	UnnamedSample_HQ_transcript-2102	UPF0389_protein_CG9231-like_[Octopus_vulgaris]
268	0.000664306788893595	0.278796624618871	0.587	0.579	1	2	XP-029647232.1	UnnamedSample_HQ_transcript-9549	N-alpha-acetyltransferase_50-like_[Octopus_vulgaris]
269	0.000693643627094056	0.352373346834339	0.348	0.305	1	2	XP-014777936.1	UnnamedSample_HQ_transcript-2450	PREDICTED:_deoxyribose-phosphate_aldolase-like_[Octopus_bimaculoides]
270	0.000726966963377482	0.463309144936295	0.251	0.202	1	2	XP-012946540.1	UnnamedSample_HQ_transcript-14257	PREDICTED:_papilin-like_[Aplysia_californica]
271	0.000799237776950611	0.464080702195744	0.332	0.279	1	2	XP-014778781.1	UnnamedSample_HQ_transcript-1652	PREDICTED:_follistatin-related_protein_5-like_[Octopus_bimaculoides]
272	0.000850465161470189	0.369112694337325	0.377	0.34	1	2	XP-014778533.1	UnnamedSample_HQ_transcript-16448	PREDICTED:_serine-rich_adhesin_for_platelets-like_[Octopus_bimaculoides]
273	0.000907170007449499	0.456880630739004	0.36	0.324	1	2	unknown-80	b7cc786-path0	gene_id_unknown-80_transcript_id_unknown-80
274	0.00124388173370115	0.422627741380416	0.356	0.324	1	2	XP-029639831.1	bf4d3ba-path0	trimeric_intracellular_cation_channel_type_1B.1-like_[Octopus_vulgaris]
275	0.0018814991269242	0.276405896420272	0.446	0.422	1	2	XP-029638168.1	ba99f76-path0	GATA_zinc_finger_domain-containing_protein_14-like_[Octopus_vulgaris]
276	0.00200742793192695	0.363055157880753	0.339	0.303	1	2	XP-029649650.1	UnnamedSample_HQ_transcript-17759	"2',3'-cyclic-nucleotide_3'-phosphodiesterase-like_[Octopus_vulgaris]"
277	0.00252231455853484	0.313455498594664	0.401	0.367	1	2	XP-029650801.1	b610816-path6	dihydropyrimidinase-like_isoform_X7_[Octopus_vulgaris]
278	0.00257951485991777	0.251194385208333	0.599	0.615	1	2	XP-029636896.1	b53dba1-path0	rab_GDP_dissociation_inhibitor_alpha-like_isoform_X1_[Octopus_vulgaris]
279	0.00258790876553818	0.392391696000507	0.325	0.291	1	2	XP-029644287.1	UnnamedSample_HQ_transcript-3025	cytochrome_c_oxidase_assembly_factor_7_homolog_[Octopus_vulgaris]
280	0.00292708487411147	0.412731002537003	0.356	0.335	1	2	XP-022086185.1	b720fb1-path0	transcription_factor_Adf-1-like_[Acanthaster_planci]
281	0.00311335592335674	0.432464719748819	0.251	0.207	1	2	unknown-835	UnnamedSample_HQ_transcript-14567	gene_id_unknown-835_transcript_id_unknown-835
282	0.00319941211074115	0.310262770506405	0.487	0.488	1	2	XP-029635575.1	bf88168-path0	calcium-dependent_protein_kinase_12-like_[Octopus_vulgaris]
283	0.00402213931620492	0.385600717581805	0.325	0.297	1	2	unknown-9	ba2e83e-path0	gene_id_unknown-9_transcript_id_unknown-9
284	0.00433405015862145	0.316900412777513	0.365	0.341	1	2	unknown-596	UnnamedSample_HQ_transcript-27991	gene_id_unknown-596_transcript_id_unknown-596
285	0.00563160062049812	0.344112497360293	0.344	0.316	1	2	XP-014771026.1	UnnamedSample_HQ_transcript-8197	PREDICTED:_E3_ubiquitin-protein_ligase_MYCBP2-like_[Octopus_bimaculoides]
286	0.00578489933190218	0.351157699291438	0.26	0.223	1	2	XP-014771467.1	UnnamedSample_HQ_transcript-4880	PREDICTED:_serine-rich_adhesin_for_platelets-like_[Octopus_bimaculoides]
287	0.00694913425413461	0.339375758745731	0.37	0.349	1	2	XP-029634547.1	b0dcb91-path1	SLIT-ROBO_Rho_GTPase-activating_protein_3-like_isoform_X1_[Octopus_vulgaris]
288	0.00756433490590996	0.395648550465828	0.279	0.242	1	2	unknown-705	UnnamedSample_HQ_transcript-28000	gene_id_unknown-705_transcript_id_unknown-705
289	0.00799614441028604	0.399488073418102	0.291	0.261	1	2	XP-014789863.1	ba7bc29-path0	PREDICTED:_AP-1_complex_subunit_sigma-2_isoform_X5_[Octopus_bimaculoides]
290	0.00812854943424803	0.373874676246456	0.286	0.252	1	2	XP-029655186.1	UnnamedSample_HQ_transcript-23423	uncharacterized_protein_LOC115228855_[Octopus_vulgaris]
291	0.00823482087858731	0.368023496542085	0.291	0.26	1	2	XP-014785937.1	be1b8f7-path3	PREDICTED:_protein_hu-li_tai_shao-like_isoform_X12_[Octopus_bimaculoides]
292	0.00878384777469992	0.377609671845734	0.286	0.254	1	2	XP-029638342.1	UnnamedSample_HQ_transcript-14627	uncharacterized_protein_LOC115213486_[Octopus_vulgaris]
293	0.00906665549662493	0.396987012351942	0.274	0.248	1	2	unknown-783	UnnamedSample_HQ_transcript-28395	gene_id_unknown-783_transcript_id_unknown-783
294	9.49424539896498e-37	1.17422546216409	0.329	0.112	7.54697566763726e-33	3	XP-029646040.1	UnnamedSample_HQ_transcript-7681	Kv_channel-interacting_protein_1-like_isoform_X2_[Octopus_vulgaris]
295	2.22944063707397e-35	0.516932910677655	1	0.971	1.7721823624101e-31	3	YP-002971000.1	UnnamedSample_HQ_transcript-31623	cytochrome_c_oxidase_subunit_II_[Doryteuthis_opalescens]
296	5.39895932812342e-28	0.828636296184814	0.683	0.461	4.29163276992531e-24	3	XP-029633918.1	UnnamedSample_HQ_transcript-20443	uncharacterized_protein_LOC115209612_isoform_X4_[Octopus_vulgaris]
297	8.47414750625339e-28	0.411935949285339	1	0.994	6.73609985272082e-24	3	YP-006234063.1	UnnamedSample_HQ_transcript-31366	COX3_gene_product_[Uroteuthis_edulis]
298	1.66610932310999e-27	0.925986314273653	0.555	0.325	1.32439030094013e-23	3	unknown-393	UnnamedSample_HQ_transcript-18075	gene_id_unknown-393_transcript_id_unknown-393
299	4.75896895288414e-26	0.323577043450405	1	0.999	3.7829044206476e-22	3	YP-006234071.1	b39b640-path0	ND5_gene_product_[Uroteuthis_edulis]
300	3.51568516172767e-23	0.866748492083169	0.577	0.358	2.79461813505732e-19	3	XP-029640462.1	b6389b8-path0	synapse-associated_protein_1-like_[Octopus_vulgaris]
301	2.46926615624181e-22	0.297967897654489	1	0.999	1.96281966759662e-18	3	YP-006234069.1	UnnamedSample_HQ_transcript-9182	COX1_gene_product_[Uroteuthis_edulis]
302	9.82539815221613e-22	0.853964062297286	0.491	0.291	7.8102089911966e-18	3	XP-029639093.1	be2a5cd-path0	uncharacterized_protein_LOC115214158_[Octopus_vulgaris]
303	1.28214329075582e-19	0.547194414671431	0.784	0.608	1.0191757018218e-15	3	unknown-543	UnnamedSample_HQ_transcript-6417	gene_id_unknown-543_transcript_id_unknown-543
304	1.39745492397237e-19	0.488986278405787	0.921	0.825	1.11083691906564e-15	3	XP-014783700.1	UnnamedSample_HQ_transcript-14422	PREDICTED:_guanine_nucleotide-binding_protein_subunit_beta_isoform_X1_[Octopus_bimaculoides]
305	5.78226941056386e-19	0.769766214286861	0.408	0.222	4.59632595445721e-15	3	XP-014784271.1	b73e54b-path0	PREDICTED:_caveolin-3-like_[Octopus_bimaculoides]
306	5.0717169293543e-17	0.780283292611782	0.511	0.331	4.03150778714373e-13	3	XP-029636609.1	UnnamedSample_HQ_transcript-16490	uncharacterized_protein_LOC115211975_[Octopus_vulgaris]
307	6.79638402586902e-17	0.792884824836748	0.44	0.256	5.40244566216328e-13	3	unknown-356	UnnamedSample_HQ_transcript-27478	gene_id_unknown-356_transcript_id_unknown-356
308	1.30574219893668e-16	0.790693376938209	0.442	0.271	1.03793447393476e-12	3	XP-014786258.1	b60f4a2-path0	PREDICTED:_septin-5-like_isoform_X1_[Octopus_bimaculoides]
309	9.36977374073269e-16	0.763470873518855	0.58	0.411	7.44803314650842e-12	3	XP-014774719.1	be9b615-path0	PREDICTED:_amyloid_beta_A4_precursor_protein-binding_family_B_member_1-like_[Octopus_bimaculoides]
310	2.09820416224199e-15	0.771096948151168	0.312	0.163	1.66786248856616e-11	3	XP-013071640.1	UnnamedSample_HQ_transcript-12368	PREDICTED:_synaptotagmin-1_isoform_X1_[Biomphalaria_glabrata]
311	8.59485112393089e-15	0.761237141869522	0.364	0.211	6.83204715841267e-11	3	XP-029641958.1	b66af10-path0	V-type_proton_ATPase_116_kDa_subunit_a-like_isoform_X2_[Octopus_vulgaris]
312	5.8034318639989e-13	0.521507531708806	0.609	0.45	4.61314798869273e-09	3	XP-029648798.1	bd3e734-path0	synaptobrevin_isoform_X1_[Octopus_vulgaris]
313	1.13252457957533e-12	0.453751567764538	0.725	0.622	9.00243788304428e-09	3	XP-021331266.1	UnnamedSample_HQ_transcript-7654	LOW_QUALITY_PROTEIN:_uncharacterized_protein_LOC100537853_[Danio_rerio]
314	6.79782655811236e-12	0.623542901045837	0.253	0.13	5.40359233104351e-08	3	unknown-513	UnnamedSample_HQ_transcript-20448	gene_id_unknown-513_transcript_id_unknown-513
315	1.14122927491091e-10	0.383959067148482	0.826	0.754	9.07163150626684e-07	3	XP-029644446.1	b928bc3-path0	V-type_proton_ATPase_16_kDa_proteolipid_subunit_[Octopus_vulgaris]
316	1.29587164306857e-10	0.572979565130128	0.501	0.366	1.03008836907521e-06	3	unknown-230	UnnamedSample_HQ_transcript-20488	gene_id_unknown-230_transcript_id_unknown-230
317	2.35335085187889e-10	0.554641841346075	0.499	0.365	1.87067859215853e-06	3	unknown-435	UnnamedSample_HQ_transcript-29498	gene_id_unknown-435_transcript_id_unknown-435
318	3.18263196428345e-10	0.637582284651008	0.349	0.219	2.52987414840891e-06	3	unknown-79	b48f446-path0	gene_id_unknown-79_transcript_id_unknown-79
319	6.29782538214581e-10	0.420243597475467	0.543	0.396	5.00614139626771e-06	3	unknown-462	UnnamedSample_HQ_transcript-32063	gene_id_unknown-462_transcript_id_unknown-462
320	8.58193987483221e-10	0.429978363805947	0.595	0.443	6.82178400650412e-06	3	unknown-710	UnnamedSample_HQ_transcript-31986	gene_id_unknown-710_transcript_id_unknown-710
321	1.49469191476064e-09	0.559018054135228	0.479	0.369	1.18813060304323e-05	3	XP-014791310.1	b02c028-path1	PREDICTED:_guanine_nucleotide-binding_protein_subunit_gamma-1-like_isoform_X1_[Octopus_bimaculoides]
322	2.23543210747574e-09	0.417452810656489	0.595	0.465	1.77694498223246e-05	3	unknown-750	UnnamedSample_HQ_transcript-28657	gene_id_unknown-750_transcript_id_unknown-750
323	3.50932114522583e-09	0.603969842623094	0.413	0.295	2.78955937834001e-05	3	XP-029638432.1	b569169-path0	serine/threonine-protein_phosphatase_2B_catalytic_subunit_alpha_isoform-like_isoform_X3_[Octopus_vulgaris]
324	5.03540765141487e-09	0.516717912743484	0.356	0.231	4.00264554210968e-05	3	XP-014767924.1	UnnamedSample_HQ_transcript-8579	PREDICTED:_synaptophysin-like_isoform_X1_[Octopus_bimaculoides]
325	5.58501451561357e-09	0.62849150257032	0.283	0.176	4.43952803846123e-05	3	unknown-627	UnnamedSample_HQ_transcript-31714	gene_id_unknown-627_transcript_id_unknown-627
326	6.1091657542588e-09	0.329696377606834	0.857	0.803	4.85617585806032e-05	3	XP-012936567.1	UnnamedSample_HQ_transcript-15837	PREDICTED:_uncharacterized_protein_LOC101848036_[Aplysia_californica]
327	6.40149697196639e-09	0.44871618016245	0.555	0.44	5.08854994301608e-05	3	XP-029640735.1	b20ad96-path0	tyrosine-protein_phosphatase_Lar-like_isoform_X8_[Octopus_vulgaris]
328	1.3186379343348e-08	0.266361165996051	0.668	0.51	0.000104818529400273	3	XP-014786304.1	UnnamedSample_HQ_transcript-16493	PREDICTED:_receptor_expression-enhancing_protein_5-like_isoform_X1_[Octopus_bimaculoides]
329	1.39997198522726e-08	0.542662372865787	0.366	0.254	0.000111283773105715	3	XP-029639183.1	UnnamedSample_HQ_transcript-28821	tetraspanin-18-like_[Octopus_vulgaris]
330	1.51860426257142e-08	0.696186783356007	0.386	0.278	0.000120713852831803	3	unknown-812	UnnamedSample_HQ_transcript-31619	gene_id_unknown-812_transcript_id_unknown-812
331	7.37825029980746e-08	0.513459054769306	0.472	0.358	0.000586497116331695	3	XP-014784520.1	b82c974-path0	PREDICTED:_uncharacterized_protein_LOC106879466_isoform_X2_[Octopus_bimaculoides]
332	1.18956330515915e-06	0.437770288212338	0.479	0.379	0.00945583871271008	3	unknown-345	UnnamedSample_HQ_transcript-29916	gene_id_unknown-345_transcript_id_unknown-345
333	1.23211156960788e-06	0.402113392146304	0.418	0.312	0.00979405486681306	3	XP-014781570.1	bd74800-path0	PREDICTED:_CD9_antigen-like_isoform_X2_[Octopus_bimaculoides]
334	1.408509357938e-06	0.362468368920866	0.447	0.337	0.0111962408862492	3	unknown-720	UnnamedSample_HQ_transcript-30942	gene_id_unknown-720_transcript_id_unknown-720
335	3.55965321812055e-06	0.458647151341411	0.28	0.19	0.0282956834308402	3	XP-029651554.1	UnnamedSample_HQ_transcript-24346	N-alpha-acetyltransferase_80-like_isoform_X1_[Octopus_vulgaris]
336	4.03306014925228e-06	0.316577647941899	0.713	0.643	0.0320587951264064	3	unknown-830	UnnamedSample_HQ_transcript-29539	gene_id_unknown-830_transcript_id_unknown-830
337	4.53221696260547e-06	0.477992947708462	0.364	0.274	0.0360265926357509	3	unknown-815	UnnamedSample_HQ_transcript-27140	gene_id_unknown-815_transcript_id_unknown-815
338	6.54255612475591e-06	0.452197464811808	0.349	0.253	0.0520067786356848	3	XP-029646067.1	b266248-path2	uncharacterized_protein_LOC115219900_[Octopus_vulgaris]
339	8.66191946938216e-06	0.425588060243557	0.474	0.378	0.0688535978621188	3	XP-014776473.1	b1afdda-path0	PREDICTED:_fasciculation_and_elongation_protein_zeta-2-like_[Octopus_bimaculoides]
340	9.37368662309417e-06	0.460646669030718	0.405	0.319	0.0745114349669756	3	XP-029649029.1	b1eb579-path0	palmitoyltransferase_ZDHHC9-like_isoform_X3_[Octopus_vulgaris]
341	9.74559529069773e-06	0.292587129399636	0.57	0.459	0.0774677369657563	3	unknown-409	UnnamedSample_HQ_transcript-23959	gene_id_unknown-409_transcript_id_unknown-409
342	9.76335420986085e-06	0.379138220385032	0.425	0.329	0.0776089026141839	3	XP-022086185.1	b720fb1-path0	transcription_factor_Adf-1-like_[Acanthaster_planci]
343	9.8183894950462e-06	0.360946447557164	0.342	0.24	0.0780463780961223	3	unknown-439	UnnamedSample_HQ_transcript-29365	gene_id_unknown-439_transcript_id_unknown-439
344	1.02322049372559e-05	0.419887515586398	0.469	0.383	0.0813357970462472	3	XP-029642508.1	UnnamedSample_HQ_transcript-4807	serine/threonine-protein_phosphatase_2A_regulatory_subunit_B''_subunit_gamma-like_isoform_X2_[Octopus_vulgaris]
345	2.50127165353128e-05	0.453579255900563	0.28	0.2	0.198826083739202	3	XP-012946540.1	UnnamedSample_HQ_transcript-14257	PREDICTED:_papilin-like_[Aplysia_californica]
346	3.92809872751783e-05	0.358579613442624	0.339	0.25	0.312244567850392	3	XP-029638342.1	UnnamedSample_HQ_transcript-14627	uncharacterized_protein_LOC115213486_[Octopus_vulgaris]
347	4.75641821980139e-05	0.438354750270406	0.376	0.297	0.378087684292013	3	XP-029658486.1	UnnamedSample_HQ_transcript-2437	probable_ATP-dependent_RNA_helicase_DHX58_[Octopus_vulgaris]
348	5.00937618515013e-05	0.475508213544221	0.307	0.227	0.398195312957584	3	XP-026465303.1	UnnamedSample_HQ_transcript-31848	cytochrome_c_oxidase_copper_chaperone-like_[Ctenocephalides_felis]
349	5.03796079132164e-05	0.40636012178334	0.327	0.244	0.400467503302157	3	unknown-540	UnnamedSample_HQ_transcript-18204	gene_id_unknown-540_transcript_id_unknown-540
350	5.33014262579935e-05	0.299556892864523	0.639	0.583	0.423693037324791	3	unknown-526	UnnamedSample_HQ_transcript-30973	gene_id_unknown-526_transcript_id_unknown-526
351	6.64168764455462e-05	0.364467487536259	0.297	0.22	0.527947750865647	3	XP-014771467.1	UnnamedSample_HQ_transcript-4880	PREDICTED:_serine-rich_adhesin_for_platelets-like_[Octopus_bimaculoides]
352	7.1640486806579e-05	0.335352195522171	0.408	0.323	0.569470229625496	3	unknown-491	UnnamedSample_HQ_transcript-11283	gene_id_unknown-491_transcript_id_unknown-491
353	8.52533811120931e-05	0.298702246611302	0.651	0.612	0.677679126460028	3	XP-014778611.1	UnnamedSample_HQ_transcript-9159	PREDICTED:_cysteine-rich_with_EGF-like_domain_protein_2_isoform_X1_[Octopus_bimaculoides]
354	9.10774496890482e-05	0.344433693810824	0.459	0.386	0.723974647578244	3	XP-029642751.1	UnnamedSample_HQ_transcript-8211	potassium_channel_subfamily_K_member_16-like_[Octopus_vulgaris]
355	9.47418758307756e-05	0.393521696849967	0.256	0.18	0.753103170978835	3	unknown-4	b320128-path0	gene_id_unknown-4_transcript_id_unknown-4
356	0.000102251750692935	0.370276705378857	0.314	0.237	0.812799166258142	3	unknown-598	UnnamedSample_HQ_transcript-31297	gene_id_unknown-598_transcript_id_unknown-598
357	0.00012049118234609	0.299539327550041	0.654	0.603	0.957784408469073	3	XP-013409105.1	UnnamedSample_HQ_transcript-22546	peroxisomal_membrane_protein_2_[Lingula_anatina]
358	0.000127326601011476	0.356135361427838	0.531	0.466	1	3	XP-029640552.1	b4d95f3-path0	ras-related_protein_Rab-5B-like_[Octopus_vulgaris]
359	0.00012933953444448	0.27848704676738	0.658	0.598	1	3	XP-014786917.1	UnnamedSample_HQ_transcript-18782	PREDICTED:_ras-related_protein_Rab-2_[Octopus_bimaculoides]
360	0.000141936453291152	0.347543114868756	0.457	0.379	1	3	unknown-327	UnnamedSample_HQ_transcript-23848	gene_id_unknown-327_transcript_id_unknown-327
361	0.000152550366514468	0.386762007431432	0.265	0.193	1	3	XP-014772097.1	UnnamedSample_HQ_transcript-6243	PREDICTED:_V-type_proton_ATPase_subunit_B_[Octopus_bimaculoides]
362	0.000185817478690795	0.275595299398731	0.494	0.421	1	3	unknown-329	UnnamedSample_HQ_transcript-24845	gene_id_unknown-329_transcript_id_unknown-329
363	0.000214677558858367	0.258479132927763	0.656	0.577	1	3	XP-029636317.1	bb19597-path0	nucleolin-like_[Octopus_vulgaris]
364	0.000227644449884602	0.350735884611697	0.369	0.293	1	3	unknown-609	UnnamedSample_HQ_transcript-29886	gene_id_unknown-609_transcript_id_unknown-609
365	0.000288814516730716	0.287961838026687	0.604	0.563	1	3	XP-029656578.1	UnnamedSample_HQ_transcript-2102	UPF0389_protein_CG9231-like_[Octopus_vulgaris]
366	0.000452868310691405	0.363110147719699	0.388	0.323	1	3	XP-029639619.1	UnnamedSample_HQ_transcript-31865	cytochrome_c_oxidase_subunit_6B1-like_[Octopus_vulgaris]
367	0.000566328967309831	0.371621937400119	0.359	0.294	1	3	XP-029637477.1	b90c886-path0	clathrin_heavy_chain_1_isoform_X2_[Octopus_vulgaris]
368	0.000654851626442767	0.417578288341997	0.251	0.186	1	3	unknown-824	UnnamedSample_HQ_transcript-19146	gene_id_unknown-824_transcript_id_unknown-824
369	0.000656881283918214	0.442496854871639	0.442	0.378	1	3	XP-014769615.1	bb4fc49-path0	PREDICTED:_uncharacterized_protein_LOC106868732_isoform_X1_[Octopus_bimaculoides]
370	0.0010084022642587	0.305376068100564	0.482	0.419	1	3	XP-029638168.1	ba99f76-path0	GATA_zinc_finger_domain-containing_protein_14-like_[Octopus_vulgaris]
371	0.00115675880646708	0.293434105539291	0.464	0.402	1	3	unknown-69	b7b21c9-path4	gene_id_unknown-69_transcript_id_unknown-69
372	0.0012451112779371	0.349226548186158	0.263	0.201	1	3	unknown-3	b30d362-path0	gene_id_unknown-3_transcript_id_unknown-3
373	0.0012915738781244	0.318958543900545	0.467	0.407	1	3	XP-014783704.1	b5949da-path1	PREDICTED:_calcineurin_subunit_B_type_1_[Octopus_bimaculoides]
374	0.00135284330221021	0.293350468642368	0.295	0.232	1	3	unknown-62	b523601-path0	gene_id_unknown-62_transcript_id_unknown-62
375	0.00145728029730868	0.257399959469922	0.346	0.279	1	3	unknown-853	UnnamedSample_HQ_transcript-30030	gene_id_unknown-853_transcript_id_unknown-853
376	0.00165763572794959	0.32771763568411	0.319	0.258	1	3	XP-014786214.1	becbe4d-path0	PREDICTED:_X-box-binding_protein_1-like_isoform_X1_[Octopus_bimaculoides]
377	0.00177507775558148	0.36905574357884	0.324	0.268	1	3	XP-029654690.1	UnnamedSample_HQ_transcript-5017	uncharacterized_protein_LOC115228188_[Octopus_vulgaris]
378	0.00178354972472708	0.460811686836408	0.27	0.213	1	3	unknown-301	UnnamedSample_HQ_transcript-24550	gene_id_unknown-301_transcript_id_unknown-301
379	0.00182486234306996	0.349538620014215	0.4	0.338	1	3	XP-029642344.1	ba15d4c-path3	plasma_membrane_calcium-transporting_ATPase_2-like_isoform_X7_[Octopus_vulgaris]
380	0.00190529967716661	0.31001448154088	0.506	0.448	1	3	unknown-400	UnnamedSample_HQ_transcript-31553	gene_id_unknown-400_transcript_id_unknown-400
381	0.00198178840064191	0.340980079715395	0.317	0.259	1	3	XP-014789863.1	ba7bc29-path0	PREDICTED:_AP-1_complex_subunit_sigma-2_isoform_X5_[Octopus_bimaculoides]
382	0.00206854203056877	0.290980253541446	0.359	0.295	1	3	XP-029652992.1	UnnamedSample_HQ_transcript-673	AFG3-like_protein_2_[Octopus_vulgaris]
383	0.00235686860112331	0.342508128826066	0.26	0.205	1	3	XP-011439697.1	UnnamedSample_HQ_transcript-3500	PREDICTED:_lambda-crystallin_homolog_[Crassostrea_gigas]
384	0.00246852177816047	0.347672505342259	0.324	0.266	1	3	unknown-307	UnnamedSample_HQ_transcript-30804	gene_id_unknown-307_transcript_id_unknown-307
385	0.00255563658288933	0.397168756314821	0.251	0.198	1	3	XP-029634249.1	UnnamedSample_HQ_transcript-11173	serine/threonine-protein_phosphatase_2A_56_kDa_regulatory_subunit_epsilon_isoform-like_[Octopus_vulgaris]
386	0.00334281388941116	0.304414645254571	0.386	0.327	1	3	unknown-30	b0dcb91-path0	gene_id_unknown-30_transcript_id_unknown-30
387	0.0049125895120558	0.317035264110588	0.381	0.332	1	3	unknown-374	UnnamedSample_HQ_transcript-22689	gene_id_unknown-374_transcript_id_unknown-374
388	0.00608032767400493	0.330064495245933	0.251	0.199	1	3	unknown-324	UnnamedSample_HQ_transcript-21734	gene_id_unknown-324_transcript_id_unknown-324
389	0.00750983108315312	0.317456868946877	0.295	0.246	1	3	unknown-531	UnnamedSample_HQ_transcript-31934	gene_id_unknown-531_transcript_id_unknown-531
390	0.00752927178144887	0.299050652912974	0.27	0.223	1	3	XP-029653096.1	UnnamedSample_HQ_transcript-15807	zinc_finger_protein_205-like_[Octopus_vulgaris]
391	0.00788906294379896	0.296633181859102	0.405	0.36	1	3	XP-029658334.1	b22fb08-path0	V-type_proton_ATPase_subunit_G-like_[Octopus_vulgaris]
392	0.00791382262145457	0.330777160998834	0.268	0.219	1	3	XP-014776658.1	UnnamedSample_HQ_transcript-5260	PREDICTED:_ras-related_protein_Rab-21-like_[Octopus_bimaculoides]
393	0.00862736976748364	0.313406861607623	0.287	0.241	1	3	unknown-852	UnnamedSample_HQ_transcript-27726	gene_id_unknown-852_transcript_id_unknown-852
394	2.48923192584709e-136	1.67484425413384	0.975	0.478	1.97869045785585e-132	4	XP-032563740.1	bec54a1-path17	uncharacterized_protein_LOC116796865_[Chiroxiphia_lanceolata]
395	4.86848251226524e-104	1.04657449895477	1	0.875	3.86995674899964e-100	4	XP-029638352.1	b615c95-path1	heterogeneous_nuclear_ribonucleoprotein_A3_homolog_2-like_[Octopus_vulgaris]
396	3.63003565009422e-35	0.595885518874445	0.96	0.837	2.88551533825989e-31	4	XP-029647328.1	bdafc53-path1	polyadenylate-binding_protein_2-like_isoform_X2_[Octopus_vulgaris]
397	7.90780061666936e-34	0.751542244173286	0.836	0.521	6.28591071019047e-30	4	XP-029653107.1	UnnamedSample_HQ_transcript-23528	ubiquitin-conjugating_enzyme_E2_G1-like_[Octopus_vulgaris]
398	6.40185244853264e-29	0.872394269929443	0.362	0.141	5.08883251133859e-25	4	XP-029636001.1	UnnamedSample_HQ_transcript-20553	tubulin_beta_chain-like_[Octopus_vulgaris]
399	6.40791070853595e-28	0.671003275774967	0.787	0.477	5.09364822221522e-24	4	XP-029637352.1	bd86c7d-path13	heterogeneous_nuclear_ribonucleoprotein_A2_homolog_1-like_[Octopus_vulgaris]
400	9.74451862718394e-27	0.602199303809425	0.886	0.677	7.74591785674852e-23	4	XP-029638407.1	b4193dd-path0	SWI/SNF_complex_subunit_SMARCC1-like_isoform_X1_[Octopus_vulgaris]
401	1.93287061629182e-25	0.597427507085474	0.881	0.617	1.53643885289037e-21	4	XP-029634699.1	b1f00ae-path0	LOW_QUALITY_PROTEIN:_nucleolar_and_coiled-body_phosphoprotein_1-like_[Octopus_vulgaris]
402	3.94039372084654e-22	0.482575077469391	0.911	0.732	3.13221896870092e-18	4	XP-029643815.1	UnnamedSample_HQ_transcript-12490	14-3-3_family_protein_artA-like_[Octopus_vulgaris]
403	6.60630637960179e-22	0.787626581596403	0.313	0.133	5.25135294114546e-18	4	XP-029646806.1	b42b0d7-path0	mucin-5AC-like_isoform_X7_[Octopus_vulgaris]
404	2.36672264984797e-21	0.497892122215738	0.893	0.678	1.88130783436415e-17	4	XP-029650261.1	UnnamedSample_HQ_transcript-20069	uncharacterized_protein_LOC115223720_[Octopus_vulgaris]
405	6.22468807020201e-18	0.275883351353634	0.998	0.99	4.94800454700358e-14	4	XP-029651715.1	UnnamedSample_HQ_transcript-14489	ciliogenesis_and_planar_polarity_effector_2-like_[Octopus_vulgaris]
406	3.04618667318908e-16	0.630556615752826	0.32	0.156	2.421413786518e-12	4	XP-029643028.1	UnnamedSample_HQ_transcript-22195	uncharacterized_protein_LOC115217462_[Octopus_vulgaris]
407	3.82774741615914e-16	0.623813140003452	0.412	0.216	3.0426764211049e-12	4	XP-029645015.1	UnnamedSample_HQ_transcript-207	uncharacterized_protein_LOC115219087_isoform_X3_[Octopus_vulgaris]
408	5.33547115179504e-16	0.391815700472306	0.878	0.662	4.24116601856187e-12	4	XP-029651341.1	b34ddb4-path1	chromodomain-helicase-DNA-binding_protein_4-like_isoform_X14_[Octopus_vulgaris]
409	6.42371272199126e-16	0.546659558088904	0.496	0.275	5.10620924271086e-12	4	XP-029647769.1	b63834c-path0	protein_mothers_against_dpp-like_isoform_X2_[Octopus_vulgaris]
410	6.98702904280261e-16	0.538637456774509	0.739	0.517	5.5539893861238e-12	4	XP-029641872.1	bc3ed4d-path1	putative_ATP-dependent_RNA_helicase_Pl10_isoform_X1_[Octopus_vulgaris]
411	1.22618719955559e-15	0.682847591947095	0.367	0.192	9.74696204926737e-12	4	XP-029648166.1	UnnamedSample_HQ_transcript-11020	transmembrane_protein_35A-like_[Octopus_vulgaris]
412	2.82014755575214e-15	0.390101472265453	0.938	0.778	2.24173529206738e-11	4	XP-029635559.1	bff242b-path0	histone_H3.v1-like_[Octopus_vulgaris]
413	6.85703934202394e-15	0.585497502662291	0.501	0.302	5.45066057297483e-11	4	XP-029640205.1	bde91dd-path0	deoxyhypusine_hydroxylase-like_[Octopus_vulgaris]
414	2.18420255234613e-14	0.54871969393737	0.315	0.159	1.73622260885994e-10	4	XP-029651542.1	UnnamedSample_HQ_transcript-31161	protein/nucleic_acid_deglycase_DJ-1-like_[Octopus_vulgaris]
415	3.02266671996824e-14	0.481706969460184	0.7	0.472	2.40271777570275e-10	4	XP-029652489.1	b431946-path5	non-POU_domain-containing_octamer-binding_protein-like_isoform_X1_[Octopus_vulgaris]
416	6.33686239727155e-14	0.592202267306783	0.414	0.236	5.03717191959115e-10	4	XP-029641171.1	b302c56-path0	ubiquitin-associated_protein_2-like_isoform_X1_[Octopus_vulgaris]
417	7.28759879116343e-14	0.540155058709922	0.395	0.216	5.79291227909581e-10	4	XP-029649163.1	b695389-path0	PEST_proteolytic_signal-containing_nuclear_protein-like_isoform_X1_[Octopus_vulgaris]
418	5.16797268986559e-13	0.495036508516739	0.432	0.244	4.10802149117415e-09	4	XP-029636389.1	b8fe3eb-path0	cleavage_and_polyadenylation_specificity_factor_subunit_5-like_isoform_X1_[Octopus_vulgaris]
419	3.23259473854975e-12	0.487595480863583	0.526	0.328	2.56958955767319e-08	4	XP-029636940.1	bc4b145-path0	hornerin-like_[Octopus_vulgaris]
420	3.56568926965945e-12	0.501031512486787	0.315	0.165	2.83436640045229e-08	4	XP-029645676.1	UnnamedSample_HQ_transcript-18861	AP-1_complex_subunit_mu-1_isoform_X1_[Octopus_vulgaris]
421	4.1299075573032e-12	0.494084371080763	0.481	0.294	3.28286351730032e-08	4	XP-029639268.1	UnnamedSample_HQ_transcript-23012	glutamic_acid-rich_protein-like_[Octopus_vulgaris]
422	5.6333902087566e-12	0.431535306503965	0.596	0.38	4.47798187694062e-08	4	XP-029647904.1	UnnamedSample_HQ_transcript-1640	uncharacterized_protein_LOC115221811_[Octopus_vulgaris]
423	1.28275938101264e-11	0.267345331752371	0.975	0.893	1.01966543196695e-07	4	XP-029645637.1	bdb9cb0-path3	migration_and_invasion_enhancer_1-like_[Octopus_vulgaris]
424	1.29699003427374e-11	0.453847817616268	0.345	0.186	1.0309773782442e-07	4	XP-029645208.1	UnnamedSample_HQ_transcript-18399	E3_ubiquitin-protein_transferase_MAEA-like_[Octopus_vulgaris]
425	3.52836448473509e-11	0.351772241288046	0.886	0.711	2.80469692891593e-07	4	XP-029638712.1	b96b869-path1	protein_arginine_N-methyltransferase_1-like_isoform_X1_[Octopus_vulgaris]
426	6.32556553064158e-11	0.365242527200438	0.764	0.52	5.02819204030699e-07	4	XP-029646681.1	bb8c4c7-path0	TAR_DNA-binding_protein_43-like_isoform_X1_[Octopus_vulgaris]
427	6.3297347462384e-11	0.418168657815718	0.372	0.214	5.03150614978491e-07	4	XP-029640349.1	ba772a0-path0	RING_finger_protein_44-like_[Octopus_vulgaris]
428	7.59681640197975e-11	0.509825433099574	0.387	0.23	6.0387093579337e-07	4	XP-029642773.1	bc08c8b-path0	dual_specificity_tyrosine-phosphorylation-regulated_kinase_mbk-2-like_[Octopus_vulgaris]
429	8.19017563696678e-11	0.436687438254365	0.467	0.283	6.5103706138249e-07	4	XP-029647400.1	UnnamedSample_HQ_transcript-2578	FACT_complex_subunit_SPT16-like_[Octopus_vulgaris]
430	8.82828941085062e-11	0.398631929613863	0.73	0.545	7.01760725268516e-07	4	XP-029637672.1	bde0c4e-path0	interferon-inducible_double-stranded_RNA-dependent_protein_kinase_activator_A_homolog_[Octopus_vulgaris]
431	1.73110978436792e-10	0.448555462671417	0.38	0.218	1.37605916759406e-06	4	XP-029634816.1	bec6493-path0	dolichyl-diphosphooligosaccharide--protein_glycosyltransferase_subunit_STT3B-like_[Octopus_vulgaris]
432	2.96498704807664e-10	0.434705191819735	0.524	0.332	2.35686820451612e-06	4	XP-029637243.1	b38e5a8-path0	DAZ-associated_protein_2-like_isoform_X2_[Octopus_vulgaris]
433	4.35651412476115e-10	0.404085933924998	0.283	0.15	3.46299307777264e-06	4	XP-029643179.1	b61da03-path0	uncharacterized_protein_LOC115217577_isoform_X2_[Octopus_vulgaris]
434	4.41730486703272e-10	0.513753595850943	0.3	0.172	3.51131563880431e-06	4	XP-029637780.1	UnnamedSample_HQ_transcript-30943	small_nuclear_ribonucleoprotein-associated_protein_B-like_isoform_X1_[Octopus_vulgaris]
435	4.83445079691745e-10	0.408098372082728	0.633	0.429	3.84290493846968e-06	4	XP-029635210.1	b76fbb4-path0	uncharacterized_protein_LOC115210677_isoform_X3_[Octopus_vulgaris]
436	5.50254715697245e-10	0.462833936251509	0.62	0.421	4.3739747350774e-06	4	XP-029644859.1	UnnamedSample_HQ_transcript-10811	heterogeneous_nuclear_ribonucleoprotein_A1-like_[Octopus_vulgaris]
437	6.26231951670443e-10	0.34793187324357	0.73	0.527	4.97791778382835e-06	4	XP-029650926.1	UnnamedSample_HQ_transcript-14165	ubiquitin-conjugating_enzyme_E2_E1-like_[Octopus_vulgaris]
438	8.63488166661965e-10	0.474440463395039	0.397	0.243	6.86386743679596e-06	4	XP-029650134.1	UnnamedSample_HQ_transcript-4528	protein_wntless-like_[Octopus_vulgaris]
439	9.38255533803764e-10	0.285362215988537	0.906	0.793	7.45819323820612e-06	4	XP-029644968.1	UnnamedSample_HQ_transcript-6572	3'-5'_exoribonuclease_1-like_[Octopus_vulgaris]
440	9.41361006861621e-10	0.338510633124623	0.792	0.605	7.48287864354303e-06	4	XP-029638537.1	UnnamedSample_HQ_transcript-4735	ubiquitin_carboxyl-terminal_hydrolase-like_[Octopus_vulgaris]
441	9.65366736106071e-10	0.450488055511728	0.501	0.329	7.67370018530716e-06	4	XP-029658229.1	bf30b0c-path0	disco-interacting_protein_2_homolog_C-like_isoform_X9_[Octopus_vulgaris]
442	1.67991144420513e-09	0.436040079257166	0.409	0.254	1.33536160699865e-05	4	XP-029643737.1	UnnamedSample_HQ_transcript-17455	T-complex_protein_1_subunit_gamma-like_[Octopus_vulgaris]
443	2.33019515375837e-09	0.421143338375041	0.37	0.221	1.85227212772253e-05	4	XP-029645940.1	b5a30d3-path0	uncharacterized_protein_LOC115219804_[Octopus_vulgaris]
444	1.0640364699467e-08	0.396053653666359	0.417	0.267	8.45802589960631e-05	4	XP-029646319.1	UnnamedSample_HQ_transcript-9089	hsc70-interacting_protein-like_[Octopus_vulgaris]
445	1.77765064601791e-08	0.433873036563958	0.275	0.158	0.000141305449851964	4	XP-029645831.1	be4d1af-path0	E3_ubiquitin-protein_ligase_KCMF1-like_isoform_X1_[Octopus_vulgaris]
446	1.88992734735507e-08	0.40640195296575	0.367	0.228	0.000150230324841255	4	XP-029651448.1	b68767f-path0	GRB10-interacting_GYF_protein_2-like_isoform_X2_[Octopus_vulgaris]
447	1.93635692763104e-08	0.46359847600963	0.29	0.172	0.000153921012177391	4	XP-029642345.1	b3521cd-path0	membrane-associated_protein_Hem-like_isoform_X1_[Octopus_vulgaris]
448	1.98523699245178e-08	0.432638021502811	0.333	0.204	0.000157806488529992	4	XP-029646573.1	UnnamedSample_HQ_transcript-28331	zinc_finger_protein_609-like_isoform_X1_[Octopus_vulgaris]
449	2.059817878599e-08	0.293635578555396	0.824	0.62	0.000163734923169835	4	XP-029642286.1	b15b4f8-path2	protein_PRRC2C-like_isoform_X1_[Octopus_vulgaris]
450	2.57573559368348e-08	0.297791009847438	0.725	0.533	0.0002047452223419	4	XP-029636578.1	UnnamedSample_HQ_transcript-18493	tetraspanin-8-like_[Octopus_vulgaris]
451	3.14875363987689e-08	0.409109823341791	0.308	0.185	0.000250294426833814	4	XP-029647500.1	UnnamedSample_HQ_transcript-3487	upstream_stimulatory_factor_2-like_[Octopus_vulgaris]
452	3.15885149954008e-08	0.399449797352494	0.258	0.146	0.000251097105698441	4	XP-029653791.1	b7518ad-path0	"uncharacterized_protein_LOC115226977,_partial_[Octopus_vulgaris]"
453	3.6928239141796e-08	0.386798903162946	0.457	0.299	0.000293542572938136	4	XP-029642826.1	b850e8e-path0	uncharacterized_protein_LOC115217314_[Octopus_vulgaris]
454	4.68062517743577e-08	0.32448756600737	0.774	0.61	0.00037206289535437	4	XP-029652117.1	bc59af7-path0	cellular_nucleic_acid-binding_protein-like_isoform_X1_[Octopus_vulgaris]
455	6.12539361237833e-08	0.426217642470847	0.325	0.199	0.000486907538247954	4	XP-029640238.1	UnnamedSample_HQ_transcript-1509	RING_finger_and_CHY_zinc_finger_domain-containing_protein_1-like_isoform_X1_[Octopus_vulgaris]
456	1.05132269961896e-07	0.418215838192078	0.256	0.148	0.00083569641392711	4	XP-029638272.1	b4017ee-path0	constitutive_coactivator_of_PPAR-gamma-like_protein_1_[Octopus_vulgaris]
457	1.05820701520978e-07	0.425345708219964	0.295	0.175	0.000841168756390256	4	XP-029648756.1	UnnamedSample_HQ_transcript-28469	uncharacterized_protein_LOC115222598_[Octopus_vulgaris]
458	1.31481052487405e-07	0.36233013544366	0.591	0.412	0.00104514288622238	4	XP-029637241.1	bf1a9eb-path1	B-cell_CLL/lymphoma_7_protein_family_member_A-like_isoform_X4_[Octopus_vulgaris]
459	1.36704988106568e-07	0.337081731456868	0.407	0.262	0.00108666795045911	4	XP-029644876.1	b35d709-path2	C-terminal-binding_protein_1-like_isoform_X4_[Octopus_vulgaris]
460	2.01727527183179e-07	0.399529722050138	0.449	0.304	0.00160353211357909	4	XP-029651505.1	b578a03-path0	inactive_tyrosine-protein_kinase_transmembrane_receptor_ROR1-like_isoform_X1_[Octopus_vulgaris]
461	3.41865496708811e-07	0.374076094128634	0.261	0.155	0.00271748883333834	4	XP-029637816.1	UnnamedSample_HQ_transcript-28312	SUMO-activating_enzyme_subunit_1-like_[Octopus_vulgaris]
462	3.94382649388711e-07	0.32947948392285	0.424	0.281	0.00313494767999087	4	XP-029638836.1	b5fd1bd-path0	cyclic_AMP-dependent_transcription_factor_ATF-4-like_[Octopus_vulgaris]
463	7.71924169051656e-07	0.394150106930381	0.266	0.162	0.00613602521979162	4	XP-029636203.1	UnnamedSample_HQ_transcript-22832	actin-related_protein_2/3_complex_subunit_1A-like_[Octopus_vulgaris]
464	1.06140970443356e-06	0.36228596817188	0.402	0.268	0.00843714574054239	4	XP-029638437.1	UnnamedSample_HQ_transcript-15708	protein_phosphatase_1_regulatory_subunit_14B-like_[Octopus_vulgaris]
465	1.88673405372699e-06	0.348488189348142	0.263	0.164	0.0149976489930758	4	XP-029645883.1	UnnamedSample_HQ_transcript-18410	neurotensin_receptor_type_1-like_[Octopus_vulgaris]
466	2.47701925445506e-06	0.316350714666687	0.392	0.26	0.0196898260536633	4	XP-029635656.1	b80b13c-path0	tumor_protein_p53-inducible_nuclear_protein_1-like_[Octopus_vulgaris]
467	2.65127250779813e-06	0.319940872741008	0.422	0.283	0.0210749651644873	4	XP-029639229.1	bac3ebf-path0	"probable_splicing_factor,_arginine/serine-rich_6_isoform_X3_[Octopus_vulgaris]"
468	2.86973161029739e-06	0.263388458103633	0.402	0.258	0.0228114965702539	4	XP-029650399.1	b222cc1-path0	SH2_domain-containing_protein_4B-like_isoform_X1_[Octopus_vulgaris]
469	3.69299527729014e-06	0.310139513910866	0.37	0.243	0.0293556194591793	4	XP-029648132.1	bab64a7-path0	fragile_X_mental_retardation_syndrome-related_protein_1-like_isoform_X1_[Octopus_vulgaris]
470	3.91797456431189e-06	0.253214861192144	0.335	0.22	0.0311439798117152	4	XP-029654249.1	baaad1e-path0	nuclear_receptor_subfamily_2_group_F_member_1-A-like_[Octopus_vulgaris]
471	4.80497010071087e-06	0.33525172796979	0.29	0.186	0.0381947073305507	4	XP-029646688.1	bd2d376-path0	casein_kinase_II_subunit_alpha_isoform_X4_[Octopus_vulgaris]
472	7.64420619743901e-06	0.287775159889382	0.367	0.243	0.0607637950634427	4	XP-029641962.1	b07beb5-path0	glyoxylate_reductase/hydroxypyruvate_reductase-like_[Octopus_vulgaris]
473	8.36788958653939e-06	0.260500607833933	0.769	0.606	0.0665163543234016	4	XP-029637319.1	UnnamedSample_HQ_transcript-9114	elongation_factor_2-like_[Octopus_vulgaris]
474	9.39594797367038e-06	0.343240876027404	0.28	0.179	0.0746883904427059	4	XP-029642208.1	UnnamedSample_HQ_transcript-27176	vacuolar_ATPase_assembly_integral_membrane_protein_VMA21-like_[Octopus_vulgaris]
475	1.22258608322836e-05	0.284417982009095	0.293	0.187	0.0971833677558222	4	XP-029646669.1	b6714dc-path0	"arf-GAP_with_GTPase,_ANK_repeat_and_PH_domain-containing_protein_1-like_isoform_X7_[Octopus_vulgaris]"
476	1.27687477913725e-05	0.265905079753297	0.328	0.214	0.10149877619362	4	XP-029651533.1	bd3bc69-path0	segment_polarity_protein_dishevelled_homolog_DVL-3-like_isoform_X5_[Octopus_vulgaris]
477	1.65582061123485e-05	0.276379609064302	0.484	0.34	0.131621180387058	4	XP-029658440.1	b9b576c-path1	heterochromatin_protein_1-binding_protein_3-like_[Octopus_vulgaris]
478	1.68093584407679e-05	0.292542811489848	0.266	0.171	0.133617590245664	4	XP-029652923.1	UnnamedSample_HQ_transcript-3803	CAP-Gly_domain-containing_linker_protein_1-like_isoform_X2_[Octopus_vulgaris]
479	1.87240799103844e-05	0.296867238994529	0.509	0.361	0.148837711207646	4	XP-029642367.1	UnnamedSample_HQ_transcript-4861	plastin-1-like_[Octopus_vulgaris]
480	2.11314302170957e-05	0.286099452456705	0.447	0.317	0.167973738795693	4	XP-029643380.1	bcef0d5-path0	zinc_finger_RNA-binding_protein-like_[Octopus_vulgaris]
481	2.61186128983569e-05	0.291207204007557	0.253	0.162	0.207616853929039	4	XP-029643807.1	b807743-path0	coiled-coil_domain-containing_protein_6-like_isoform_X1_[Octopus_vulgaris]
482	2.72591701870384e-05	0.312111195823943	0.375	0.263	0.216683143816768	4	XP-029653145.1	b206216-path0	uncharacterized_protein_LOC115226296_isoform_X1_[Octopus_vulgaris]
483	2.9059200854768e-05	0.28775496381274	0.347	0.234	0.230991587594551	4	XP-029652502.1	b149879-path0	AT-rich_interactive_domain-containing_protein_2-like_isoform_X3_[Octopus_vulgaris]
484	3.18584873019577e-05	0.275460617989375	0.663	0.532	0.253243115563262	4	XP-029652086.1	b8c54e2-path0	ubiquitin-like_modifier-activating_enzyme_1_[Octopus_vulgaris]
485	3.53184038098214e-05	0.251648955476706	0.365	0.246	0.28074599188427	4	XP-029635169.1	UnnamedSample_HQ_transcript-14308	arginine_and_glutamate-rich_protein_1-like_[Octopus_vulgaris]
486	6.5398494512196e-05	0.260399725680514	0.345	0.237	0.519852632877446	4	XP-029648238.1	b1e20e0-path1	cyclin-dependent_kinase_8-like_isoform_X2_[Octopus_vulgaris]
487	7.84906217872125e-05	0.269434352298442	0.273	0.18	0.623921952586552	4	XP-029640682.1	UnnamedSample_HQ_transcript-12196	midnolin-A-like_isoform_X1_[Octopus_vulgaris]
488	0.000142964159736774	0.25212952020463	0.402	0.282	1	4	XP-029647954.1	UnnamedSample_HQ_transcript-280	cohesin_subunit_SA-1-like_isoform_X3_[Octopus_vulgaris]
489	0.000168858809428515	0.26245800187815	0.305	0.213	1	4	XP-029652079.1	bf2b569-path0	cleavage_and_polyadenylation_specificity_factor_subunit_6-like_[Octopus_vulgaris]
490	0.00023816104471558	0.268221102412212	0.266	0.182	1	4	XP-029635314.1	UnnamedSample_HQ_transcript-19943	small_nuclear_ribonucleoprotein_Sm_D1_[Octopus_vulgaris]
491	0.000304096907834158	0.26379355079565	0.315	0.22	1	4	XP-029646930.1	UnnamedSample_HQ_transcript-25109	GTP-binding_protein_Rheb_homolog_[Octopus_vulgaris]
492	0.000409520352373999	0.269650409493246	0.298	0.21	1	4	XP-029651618.1	bc26d40-path0	nuclear_receptor_corepressor_1-like_isoform_X4_[Octopus_vulgaris]
493	0.00041427913291265	0.288368723875792	0.266	0.186	1	4	XP-029639947.1	bcc9158-path1	hippocampus_abundant_transcript_1_protein-like_isoform_X1_[Octopus_vulgaris]
494	9.48558502810001e-98	0.818935775158854	1	0.999	7.54009153883669e-94	5	YP-006234071.1	b39b640-path0	ND5_gene_product_[Uroteuthis_edulis]
495	4.40000186761361e-75	0.652609989586973	1	0.999	3.49756148456606e-71	5	YP-006234069.1	UnnamedSample_HQ_transcript-9182	COX1_gene_product_[Uroteuthis_edulis]
496	3.37236948218404e-74	2.40272944891868	0.478	0.139	2.6806965013881e-70	5	XP-014786911.1	UnnamedSample_HQ_transcript-28697	PREDICTED:_uncharacterized_protein_LOC106881140_isoform_X2_[Octopus_bimaculoides]
497	2.66028650490112e-70	1.18996292983121	0.879	0.577	2.1146617427459e-66	5	XP-029633004.1	b9a2de7-path0	synaptogyrin-1-like_[Octopus_vulgaris]
498	1.60861676460613e-58	1.21911631218818	0.802	0.5	1.27868946618541e-54	5	XP-014786304.1	UnnamedSample_HQ_transcript-16493	PREDICTED:_receptor_expression-enhancing_protein_5-like_isoform_X1_[Octopus_bimaculoides]
499	1.44538757724272e-55	1.3276450482118	0.675	0.351	1.14893858515024e-51	5	XP-029640462.1	b6389b8-path0	synapse-associated_protein_1-like_[Octopus_vulgaris]
500	6.2168697663382e-54	1.23670916491314	0.739	0.44	4.94178977726224e-50	5	XP-029648798.1	bd3e734-path0	synaptobrevin_isoform_X1_[Octopus_vulgaris]
501	9.67342658436023e-51	0.996185068994648	0.894	0.749	7.68940679190795e-47	5	XP-029644446.1	b928bc3-path0	V-type_proton_ATPase_16_kDa_proteolipid_subunit_[Octopus_vulgaris]
502	1.25695307610498e-50	0.637778566115615	0.997	0.972	9.99152000195852e-47	5	YP-002971000.1	UnnamedSample_HQ_transcript-31623	cytochrome_c_oxidase_subunit_II_[Doryteuthis_opalescens]
503	9.99183297264353e-44	1.45534399390617	0.359	0.119	7.94250802995434e-40	5	XP-029643795.1	UnnamedSample_HQ_transcript-6870	glyoxylate_reductase/hydroxypyruvate_reductase-like_[Octopus_vulgaris]
504	2.08437415239069e-43	1.06360200850966	0.697	0.402	1.65686901373536e-39	5	XP-014774719.1	be9b615-path0	PREDICTED:_amyloid_beta_A4_precursor_protein-binding_family_B_member_1-like_[Octopus_bimaculoides]
505	2.3040062759774e-42	0.498370131363155	1	0.994	1.83145458877444e-38	5	YP-006234063.1	UnnamedSample_HQ_transcript-31366	COX3_gene_product_[Uroteuthis_edulis]
506	2.34573466906605e-36	1.35448023386912	0.327	0.114	1.8646244884406e-32	5	XP-029646040.1	UnnamedSample_HQ_transcript-7681	Kv_channel-interacting_protein_1-like_isoform_X2_[Octopus_vulgaris]
507	1.67228540727857e-34	1.18323749638535	0.58	0.347	1.32929967024573e-30	5	XP-029658334.1	b22fb08-path0	V-type_proton_ATPase_subunit_G-like_[Octopus_vulgaris]
508	9.90345168034807e-33	1.10237147386138	0.575	0.327	7.87225374070868e-29	5	XP-029636609.1	UnnamedSample_HQ_transcript-16490	uncharacterized_protein_LOC115211975_[Octopus_vulgaris]
509	4.86005616594433e-31	0.517923971687668	0.995	0.965	3.86325864630915e-27	5	XP-014767548.1	b59b4f1-path1	PREDICTED:_ELAV-like_protein_4_[Octopus_bimaculoides]
510	6.29287386076206e-29	1.14019935500844	0.393	0.183	5.00220543191976e-25	5	XP-014772097.1	UnnamedSample_HQ_transcript-6243	PREDICTED:_V-type_proton_ATPase_subunit_B_[Octopus_bimaculoides]
511	4.55375846532842e-28	1.20009080649574	0.433	0.226	3.61978260408956e-24	5	XP-014767924.1	UnnamedSample_HQ_transcript-8579	PREDICTED:_synaptophysin-like_isoform_X1_[Octopus_bimaculoides]
512	3.03690591800419e-27	0.951250616873349	0.604	0.396	2.41403651422153e-23	5	XP-014783704.1	b5949da-path1	PREDICTED:_calcineurin_subunit_B_type_1_[Octopus_bimaculoides]
513	2.02628783935922e-24	1.10656378350302	0.422	0.222	1.61069620350664e-20	5	XP-014784271.1	b73e54b-path0	PREDICTED:_caveolin-3-like_[Octopus_bimaculoides]
514	4.57558321100146e-24	1.14087858095265	0.253	0.095	3.63713109442506e-20	5	XP-014768966.1	UnnamedSample_HQ_transcript-2853	"PREDICTED:_voltage-dependent_calcium_channel_subunit_alpha-2/delta-2-like,_partial_[Octopus_bimaculoides]"
515	1.30903115933715e-20	0.944132728379086	0.504	0.33	1.0405488685571e-16	5	XP-029642344.1	ba15d4c-path3	plasma_membrane_calcium-transporting_ATPase_2-like_isoform_X7_[Octopus_vulgaris]
516	5.80420901472548e-20	0.842158947895662	0.57	0.398	4.61376574580529e-16	5	XP-029650410.1	UnnamedSample_HQ_transcript-22218	phosphomannomutase-like_[Octopus_vulgaris]
517	1.44502569182875e-19	0.445208630843681	0.942	0.927	1.14865092243467e-15	5	XP-014773438.1	b7abaf5-path8	PREDICTED:_14-3-3_protein_epsilon-like_[Octopus_bimaculoides]
518	2.84789256868226e-19	0.9442323902362	0.38	0.211	2.26378980284553e-15	5	XP-029641958.1	b66af10-path0	V-type_proton_ATPase_116_kDa_subunit_a-like_isoform_X2_[Octopus_vulgaris]
519	7.1971315081644e-17	0.856018120930739	0.422	0.248	5.72099983583988e-13	5	XP-029646067.1	b266248-path2	uncharacterized_protein_LOC115219900_[Octopus_vulgaris]
520	1.18871930033805e-16	0.902572894100802	0.475	0.325	9.44912971838713e-13	5	XP-014780468.1	bb9644d-path1	PREDICTED:_pyruvate_kinase_PKM-like_isoform_X2_[Octopus_bimaculoides]
521	1.73203925553547e-16	0.93492311568614	0.282	0.134	1.37679800422515e-12	5	XP-029636992.1	bc5f0cf-path0	cAMP-dependent_protein_kinase_type_II_regulatory_subunit-like_[Octopus_vulgaris]
522	3.49839651542059e-15	0.848067936150231	0.367	0.221	2.78087539010783e-11	5	XP-014785155.1	UnnamedSample_HQ_transcript-4883	PREDICTED:_sorting_nexin-4-like_[Octopus_bimaculoides]
523	9.18084486799729e-15	0.970201379359282	0.391	0.252	7.29785358557105e-11	5	XP-029641458.1	bf44181-path0	ATP-citrate_synthase-like_isoform_X1_[Octopus_vulgaris]
524	7.80113568048261e-14	0.830172372593569	0.343	0.206	6.20112275241563e-10	5	XP-029633812.1	b855308-path0	protein_NDRG3-like_isoform_X3_[Octopus_vulgaris]
525	1.28274667100476e-13	0.68051288388084	0.504	0.359	1.01965532878169e-09	5	XP-029650801.1	b610816-path6	dihydropyrimidinase-like_isoform_X7_[Octopus_vulgaris]
526	1.5041461302885e-13	0.714249908660647	0.446	0.296	1.19564575896633e-09	5	XP-029639093.1	be2a5cd-path0	uncharacterized_protein_LOC115214158_[Octopus_vulgaris]
527	1.88516172732091e-13	1.04674883448824	0.256	0.132	1.49851505704739e-09	5	XP-014776191.1	b3cc050-path0	PREDICTED:_neuronal_calcium_sensor_2-like_[Octopus_bimaculoides]
528	1.22093916355215e-11	0.477624536165908	0.702	0.625	9.70524541107605e-08	5	XP-021331266.1	UnnamedSample_HQ_transcript-7654	LOW_QUALITY_PROTEIN:_uncharacterized_protein_LOC100537853_[Danio_rerio]
529	1.29064982745074e-11	0.604619936281752	0.541	0.437	1.02593754784059e-07	5	XP-029642713.1	UnnamedSample_HQ_transcript-21303	ribonuclease_kappa-like_[Octopus_vulgaris]
530	1.49184997453451e-11	0.481639791513439	0.704	0.608	1.18587154475748e-07	5	XP-014778611.1	UnnamedSample_HQ_transcript-9159	PREDICTED:_cysteine-rich_with_EGF-like_domain_protein_2_isoform_X1_[Octopus_bimaculoides]
531	1.84300480984152e-11	0.408188662682066	0.792	0.702	1.46500452334303e-07	5	XP-029649750.1	b53501a-path0	centrosomal_protein_of_131_kDa-like_isoform_X1_[Octopus_vulgaris]
532	2.5305163512097e-11	0.252383434274551	1	0.982	2.01150744757659e-07	5	XP-014776310.1	b874b62-path0	PREDICTED:_uncharacterized_protein_LOC106873457_[Octopus_bimaculoides]
533	3.21972112523356e-11	0.759891754178487	0.259	0.142	2.55935632244816e-07	5	XP-014786803.1	UnnamedSample_HQ_transcript-15688	PREDICTED:_uncharacterized_protein_LOC106881089_[Octopus_bimaculoides]
534	3.99423179386922e-11	0.507268144955292	0.657	0.555	3.17501485294664e-07	5	XP-025103728.1	b9a1364-path1	ras-related_protein_Rab-1A_[Pomacea_canaliculata]
535	4.6770019814666e-11	0.865357745183062	0.253	0.143	3.7177488750678e-07	5	XP-029650491.1	UnnamedSample_HQ_transcript-23310	V-type_proton_ATPase_21_kDa_proteolipid_subunit-like_[Octopus_vulgaris]
536	9.18387401855917e-11	0.50975804911147	0.665	0.592	7.30026145735268e-07	5	XP-029634804.1	bb5a5b9-path0	14-3-3_protein_zeta/delta-like_[Octopus_vulgaris]
537	1.59210808233398e-10	0.723187169083108	0.369	0.248	1.26556671464728e-06	5	XP-029638342.1	UnnamedSample_HQ_transcript-14627	uncharacterized_protein_LOC115213486_[Octopus_vulgaris]
538	3.28313941945539e-10	0.510607610201197	0.623	0.528	2.60976752452509e-06	5	XP-014788166.1	UnnamedSample_HQ_transcript-21349	PREDICTED:_cornifelin_homolog_[Octopus_bimaculoides]
539	4.94322831186826e-10	0.446773678827185	0.726	0.678	3.92937218510408e-06	5	XP-014776491.1	b43a13d-path0	PREDICTED:_uncharacterized_protein_LOC106873574_[Octopus_bimaculoides]
540	3.2249644137734e-09	0.729639575251055	0.256	0.153	2.56352421250848e-05	5	XP-029644403.1	UnnamedSample_HQ_transcript-16791	post-GPI_attachment_to_proteins_factor_2-like_[Octopus_vulgaris]
541	9.93791089652009e-09	0.708571581305297	0.388	0.292	7.89964537164382e-05	5	XP-029637477.1	b90c886-path0	clathrin_heavy_chain_1_isoform_X2_[Octopus_vulgaris]
542	1.10160821874082e-08	0.638648652029877	0.274	0.173	8.75668373077077e-05	5	XP-014786986.1	b861e29-path0	PREDICTED:_V-type_proton_ATPase_subunit_C_1-A-like_[Octopus_bimaculoides]
543	2.10463406371523e-08	0.719597927247156	0.253	0.158	0.000167297361724724	5	XP-029633678.1	UnnamedSample_HQ_transcript-11902	uncharacterized_protein_LOC115209410_[Octopus_vulgaris]
544	2.15283709543457e-08	0.551253870782531	0.398	0.296	0.000171129020716094	5	XP-029638432.1	b569169-path0	serine/threonine-protein_phosphatase_2B_catalytic_subunit_alpha_isoform-like_isoform_X3_[Octopus_vulgaris]
545	2.62066597876347e-08	0.519966131092431	0.559	0.472	0.000208316738651908	5	XP-029633918.1	UnnamedSample_HQ_transcript-20443	uncharacterized_protein_LOC115209612_isoform_X4_[Octopus_vulgaris]
546	2.96196191246589e-08	0.340675494560147	0.741	0.671	0.000235446352421914	5	XP-014769904.1	ba818e9-path0	PREDICTED:_myosin-2_essential_light_chain-like_[Octopus_bimaculoides]
547	7.95900280810624e-08	0.403987763807629	0.652	0.599	0.000632661133216365	5	XP-014786917.1	UnnamedSample_HQ_transcript-18782	PREDICTED:_ras-related_protein_Rab-2_[Octopus_bimaculoides]
548	1.33974271389929e-07	0.539327289566349	0.401	0.311	0.00106496148327854	5	XP-014771026.1	UnnamedSample_HQ_transcript-8197	PREDICTED:_E3_ubiquitin-protein_ligase_MYCBP2-like_[Octopus_bimaculoides]
549	1.57303243713209e-07	0.543349101016262	0.359	0.261	0.0012504034842763	5	XP-029633024.1	b320128-path6	mitogen-activated_protein_kinase_1-like_[Octopus_vulgaris]
550	1.61263826742152e-07	0.423229630115313	0.544	0.462	0.00128188615877337	5	XP-029650385.1	UnnamedSample_HQ_transcript-11350	voltage-dependent_anion-selective_channel_protein_2-like_[Octopus_vulgaris]
551	2.29669470844611e-07	0.419592365613829	0.62	0.562	0.00182564262374381	5	XP-029656578.1	UnnamedSample_HQ_transcript-2102	UPF0389_protein_CG9231-like_[Octopus_vulgaris]
552	2.74115404422734e-07	0.656331808897431	0.346	0.257	0.00217894334975631	5	XP-014789863.1	ba7bc29-path0	PREDICTED:_AP-1_complex_subunit_sigma-2_isoform_X5_[Octopus_bimaculoides]
553	2.81575123404689e-07	0.477783525263974	0.47	0.379	0.00223824065594387	5	XP-014776473.1	b1afdda-path0	PREDICTED:_fasciculation_and_elongation_protein_zeta-2-like_[Octopus_bimaculoides]
554	1.12578907707729e-06	0.578358810996073	0.462	0.376	0.00894889737368736	5	XP-014769615.1	bb4fc49-path0	PREDICTED:_uncharacterized_protein_LOC106868732_isoform_X1_[Octopus_bimaculoides]
555	1.47442807101184e-06	0.520306979435049	0.264	0.178	0.0117202287364731	5	XP-014784320.1	b163dcb-path0	PREDICTED:_regulator_of_G-protein_signaling_4-like_[Octopus_bimaculoides]
556	2.03363522560848e-06	0.639103882907892	0.253	0.175	0.0161653664083618	5	XP-021365628.1	bba9022-path0	endophilin-A3-like_isoform_X1_[Mizuhopecten_yessoensis]
557	2.27637871826648e-06	0.538294127079018	0.351	0.266	0.0180949344315002	5	XP-029654690.1	UnnamedSample_HQ_transcript-5017	uncharacterized_protein_LOC115228188_[Octopus_vulgaris]
558	2.94892539358468e-06	0.390263749439081	0.594	0.551	0.0234410079536046	5	XP-014788052.1	b5ef857-path0	PREDICTED:_serine/threonine-protein_phosphatase_PP2A_[Octopus_bimaculoides]
559	5.37672874425704e-06	0.562550798594882	0.393	0.321	0.0427396167880992	5	XP-029632973.1	UnnamedSample_HQ_transcript-5772	protein_Jumonji-like_isoform_X1_[Octopus_vulgaris]
560	5.78399441733551e-06	0.605785953039461	0.256	0.179	0.0459769716234	5	XP-029637046.1	UnnamedSample_HQ_transcript-12437	uncharacterized_protein_LOC115212323_[Octopus_vulgaris]
561	6.85524811076201e-06	0.390127725056493	0.633	0.612	0.0544923672324472	5	XP-029636896.1	b53dba1-path0	rab_GDP_dissociation_inhibitor_alpha-like_isoform_X1_[Octopus_vulgaris]
562	7.04761362407649e-06	0.571980415952993	0.259	0.18	0.056021480697784	5	XP-029657232.1	UnnamedSample_HQ_transcript-3553	collagen_alpha-1(XXVI)_chain-like_[Octopus_vulgaris]
563	1.99169880025035e-05	0.489142214927959	0.417	0.355	0.158320137631901	5	XP-029638295.1	bbc44af-path0	cysteine_sulfinic_acid_decarboxylase-like_[Octopus_vulgaris]
564	2.68586319263495e-05	0.519673067701723	0.277	0.206	0.213499265182552	5	XP-029643406.1	UnnamedSample_HQ_transcript-10499	neo-calmodulin-like_[Octopus_vulgaris]
565	3.6863680354005e-05	0.26990450896157	0.815	0.776	0.293029395133986	5	XP-018006991.1	bf91091-path0	PREDICTED:_heat_shock_protein_HSP_90-alpha-like_[Hyalella_azteca]
566	3.85945446123856e-05	0.366304533458406	0.491	0.428	0.306788035123853	5	XP-014789488.1	UnnamedSample_HQ_transcript-1464	"PREDICTED:_alanine--tRNA_ligase,_cytoplasmic-like_[Octopus_bimaculoides]"
567	3.87391572159316e-05	0.493985505216818	0.296	0.224	0.30793756070944	5	XP-029651079.1	UnnamedSample_HQ_transcript-1953	mitogen-activated_protein_kinase_7-like_[Octopus_vulgaris]
568	5.30369617803092e-05	0.452894038151407	0.377	0.316	0.421590809191678	5	XP-014781570.1	bd74800-path0	PREDICTED:_CD9_antigen-like_isoform_X2_[Octopus_bimaculoides]
569	7.3880269832845e-05	0.313937889068082	0.681	0.651	0.587274264901285	5	XP-014775877.1	UnnamedSample_HQ_transcript-18018	PREDICTED:_gamma-aminobutyric_acid_receptor-associated_protein_[Octopus_bimaculoides]
570	0.000114329141683106	0.391080607962619	0.427	0.362	0.90880234723901	5	XP-014784520.1	b82c974-path0	PREDICTED:_uncharacterized_protein_LOC106879466_isoform_X2_[Octopus_bimaculoides]
571	0.000117879651546618	0.472301198904735	0.301	0.234	0.93702535014407	5	XP-022306667.1	bbbe273-path0	cathepsin_L1-like_[Crassostrea_virginica]
572	0.000123766036095944	0.425363774075748	0.462	0.421	0.983816220926659	5	XP-029651114.1	UnnamedSample_HQ_transcript-4390	N-acetylglucosaminyl-phosphatidylinositol_de-N-acetylase-like_[Octopus_vulgaris]
573	0.000142717609166854	0.430421529937453	0.327	0.266	1	5	XP-029635656.1	b80b13c-path0	tumor_protein_p53-inducible_nuclear_protein_1-like_[Octopus_vulgaris]
574	0.000144222723166306	0.516541166198136	0.266	0.202	1	5	XP-014769994.1	UnnamedSample_HQ_transcript-12841	PREDICTED:_integrin_beta-1-binding_protein_1-like_[Octopus_bimaculoides]
575	0.000150152074009095	0.28075530055686	0.652	0.626	1	5	XP-014786276.1	UnnamedSample_HQ_transcript-8076	PREDICTED:_fucose-1-phosphate_guanylyltransferase-like_isoform_X1_[Octopus_bimaculoides]
576	0.00017702327723052	0.523018033000602	0.377	0.325	1	5	XP-029639619.1	UnnamedSample_HQ_transcript-31865	cytochrome_c_oxidase_subunit_6B1-like_[Octopus_vulgaris]
577	0.0002641014581847	0.471839397433471	0.441	0.401	1	5	XP-029642850.1	UnnamedSample_HQ_transcript-9956	Bardet-Biedl_syndrome_1_protein-like_[Octopus_vulgaris]
578	0.00027009714433789	0.419485605292805	0.346	0.278	1	5	XP-014778781.1	UnnamedSample_HQ_transcript-1652	PREDICTED:_follistatin-related_protein_5-like_[Octopus_bimaculoides]
579	0.0010039706053795	0.423716813105325	0.259	0.206	1	5	XP-029643694.1	UnnamedSample_HQ_transcript-22397	triosephosphate_isomerase_B-like_[Octopus_vulgaris]
580	0.00101216833673705	0.425936873375369	0.377	0.333	1	5	XP-022086185.1	b720fb1-path0	transcription_factor_Adf-1-like_[Acanthaster_planci]
581	0.00110050284705048	0.385637027717139	0.29	0.241	1	5	XP-020779293.1	b57400c-path0	gastrula_zinc_finger_protein_XlCGF52.1-like_[Boleophthalmus_pectinirostris]
582	0.00117238853913928	0.348516230873103	0.425	0.389	1	5	XP-029642751.1	UnnamedSample_HQ_transcript-8211	potassium_channel_subfamily_K_member_16-like_[Octopus_vulgaris]
583	0.00142274495705373	0.456742748762601	0.256	0.204	1	5	XP-029634468.1	b569963-path0	serine_incorporator_1-like_isoform_X1_[Octopus_vulgaris]
584	0.00145440492965019	0.324573023361821	0.507	0.486	1	5	XP-029635575.1	bf88168-path0	calcium-dependent_protein_kinase_12-like_[Octopus_vulgaris]
585	0.00157998554343269	0.332254414924588	0.456	0.423	1	5	XP-014773675.1	UnnamedSample_HQ_transcript-30565	PREDICTED:_bolA-like_protein_3_[Octopus_bimaculoides]
586	0.00174789253849578	0.389447709197679	0.33	0.281	1	5	XP-014786258.1	b60f4a2-path0	PREDICTED:_septin-5-like_isoform_X1_[Octopus_bimaculoides]
587	0.00203852198117857	0.308981524618132	0.536	0.515	1	5	XP-014769416.1	b827e51-path0	PREDICTED:_programmed_cell_death_protein_4-like_[Octopus_bimaculoides]
588	0.00222324166234567	0.30437177881823	0.62	0.609	1	5	XP-029645485.1	b053505-path0	2-hydroxyacylsphingosine_1-beta-galactosyltransferase-like_[Octopus_vulgaris]
589	0.00241606196598585	0.362784051999251	0.317	0.272	1	5	XP-029657790.1	ba98e44-path0	galactose-1-phosphate_uridylyltransferase-like_[Octopus_vulgaris]
590	0.0033522910147224	0.318947722752381	0.322	0.279	1	5	XP-014789104.1	UnnamedSample_HQ_transcript-15562	PREDICTED:_WD_repeat-containing_protein_25-like_isoform_X1_[Octopus_bimaculoides]
591	0.00464989421136595	0.718025496463832	0.369	0.345	1	5	XP-014768141.1	befedc2-path0	PREDICTED:_uncharacterized_protein_ZK1073.1-like_isoform_X1_[Octopus_bimaculoides]
592	0.00486691524057757	0.380280589086165	0.375	0.34	1	5	XP-014778533.1	UnnamedSample_HQ_transcript-16448	PREDICTED:_serine-rich_adhesin_for_platelets-like_[Octopus_bimaculoides]
593	0.00540845384127441	0.429545680678325	0.28	0.244	1	5	XP-014774411.1	bc19eda-path0	PREDICTED:_RNA-binding_protein_Musashi_homolog_2-like_isoform_X2_[Octopus_bimaculoides]
594	6.03681675384946e-57	0.802607952271035	0.914	0.486	4.79866563763494e-53	6	XP-032563740.1	bec54a1-path17	uncharacterized_protein_LOC116796865_[Chiroxiphia_lanceolata]
595	1.40147732076189e-48	0.87641087563128	0.847	0.453	1.11403432227363e-44	6	XP-029650404.1	UnnamedSample_HQ_transcript-31373	glutathione_S-transferase_Mu_3-like_[Octopus_vulgaris]
596	9.93123385526901e-43	0.990689275742885	0.59	0.24	7.89433779155334e-39	6	XP-029651535.1	UnnamedSample_HQ_transcript-8969	tRNA_pseudouridine(38/39)_synthase-like_[Octopus_vulgaris]
597	2.0324244858019e-39	0.717623781849111	0.928	0.659	1.61557422376393e-35	6	XP-029651341.1	b34ddb4-path1	chromodomain-helicase-DNA-binding_protein_4-like_isoform_X14_[Octopus_vulgaris]
598	2.64377481734727e-38	0.851535590374844	0.536	0.208	2.10153660230935e-34	6	XP-029646860.1	UnnamedSample_HQ_transcript-7818	scaffold_attachment_factor_B1-like_isoform_X1_[Octopus_vulgaris]
599	3.77369081506713e-38	0.877340851839301	0.745	0.37	2.99970682889686e-34	6	XP-029647904.1	UnnamedSample_HQ_transcript-1640	uncharacterized_protein_LOC115221811_[Octopus_vulgaris]
600	3.93044237619559e-37	0.57834977221713	0.984	0.796	3.12430864483787e-33	6	XP-029653196.1	UnnamedSample_HQ_transcript-7643	zinc_finger_protein_85-like_[Octopus_vulgaris]
601	4.85607922829382e-35	0.891875260018098	0.571	0.249	3.86009737857076e-31	6	XP-029653145.1	b206216-path0	uncharacterized_protein_LOC115226296_isoform_X1_[Octopus_vulgaris]
602	2.12760192443884e-34	0.819219603182606	0.743	0.406	1.69123076973643e-30	6	XP-029644159.1	b8a1675-path1	transcriptional_regulator_ATRX-like_[Octopus_vulgaris]
603	9.70160529749052e-34	0.742136147646245	0.381	0.129	7.71180605097522e-30	6	XP-029657569.1	UnnamedSample_HQ_transcript-13130	eukaryotic_translation_initiation_factor_3_subunit_G-like_isoform_X2_[Octopus_vulgaris]
604	9.74380294330018e-34	0.793981347613679	0.547	0.228	7.74534895962931e-30	6	XP-029653223.1	bdb1623-path0	cdc42-interacting_protein_4_homolog_[Octopus_vulgaris]
605	5.43418270701177e-32	0.844356471351336	0.453	0.18	4.31963183380365e-28	6	XP-029651045.1	UnnamedSample_HQ_transcript-22257	growth_factor_receptor-bound_protein_2-like_[Octopus_vulgaris]
606	1.02880996249017e-29	0.699582822741619	0.665	0.327	8.17801039183433e-26	6	XP-029658440.1	b9b576c-path1	heterochromatin_protein_1-binding_protein_3-like_[Octopus_vulgaris]
607	4.75180659106805e-28	0.677956029594515	0.349	0.124	3.77721105923999e-24	6	XP-029644165.1	UnnamedSample_HQ_transcript-7475	protein_SCAF11-like_isoform_X1_[Octopus_vulgaris]
608	4.75088266508252e-26	0.676653546556189	0.327	0.118	3.7764766304741e-22	6	XP-029650243.1	UnnamedSample_HQ_transcript-664	uncharacterized_protein_LOC115223707_[Octopus_vulgaris]
609	1.14317861895009e-24	0.706166954262001	0.609	0.309	9.08712684203426e-21	6	XP-029647505.1	UnnamedSample_HQ_transcript-22276	eukaryotic_translation_initiation_factor_2_subunit_2-like_[Octopus_vulgaris]
610	3.71344457992281e-24	0.629311304248605	0.595	0.289	2.95181709658064e-20	6	XP-029650159.1	bd8202f-path1	protein_DEK-like_[Octopus_vulgaris]
611	8.14148571970497e-24	0.698799728567739	0.571	0.286	6.47166699859348e-20	6	XP-029643966.1	UnnamedSample_HQ_transcript-13383	calnexin-like_isoform_X1_[Octopus_vulgaris]
612	9.98036522873835e-24	0.6673644490703	0.381	0.155	7.93339232032412e-20	6	XP-029645883.1	UnnamedSample_HQ_transcript-18410	neurotensin_receptor_type_1-like_[Octopus_vulgaris]
613	3.26217344406474e-22	0.463244914994234	0.981	0.865	2.59310167068706e-18	6	XP-029648445.1	be646b0-path0	NADPH-dependent_methylglyoxal_reductase_GRE2-like_[Octopus_vulgaris]
614	8.52150969292012e-22	0.399611679751646	0.909	0.651	6.7737480549022e-18	6	XP-029651632.1	UnnamedSample_HQ_transcript-31765	uncharacterized_protein_LOC115224833_[Octopus_vulgaris]
615	1.64464882216649e-21	0.598507919585846	0.252	0.089	1.30733134874015e-17	6	XP-029647420.1	UnnamedSample_HQ_transcript-31692	prefoldin_subunit_2-like_[Octopus_vulgaris]
616	3.80155584154623e-20	0.627723365624888	0.416	0.191	3.0218567384451e-16	6	XP-029645638.1	UnnamedSample_HQ_transcript-7783	formin-J-like_[Octopus_vulgaris]
617	4.77777587159763e-20	0.540678517510499	0.44	0.199	3.79785404033295e-16	6	XP-029652269.1	b77d8d9-path0	nucleolin-like_isoform_X4_[Octopus_vulgaris]
618	1.41158916335031e-19	0.591007729364159	0.448	0.215	1.12207222594716e-15	6	XP-029645015.1	UnnamedSample_HQ_transcript-207	uncharacterized_protein_LOC115219087_isoform_X3_[Octopus_vulgaris]
619	1.552933428859e-19	0.583813179468257	0.265	0.101	1.23442678260002e-15	6	XP-029649748.1	UnnamedSample_HQ_transcript-1194	RNA_exonuclease_1_homolog_[Octopus_vulgaris]
620	3.92091965649056e-19	0.63227201730479	0.279	0.11	3.11673903494434e-15	6	XP-029649945.1	UnnamedSample_HQ_transcript-14366	protogenin-like_isoform_X3_[Octopus_vulgaris]
621	6.92193718708474e-19	0.499162776619912	0.314	0.128	5.50224787001366e-15	6	XP-029647227.1	UnnamedSample_HQ_transcript-25665	ralA-binding_protein_1-like_[Octopus_vulgaris]
622	1.42294964104814e-18	0.590885415782265	0.375	0.171	1.13110266966916e-14	6	XP-029645025.1	UnnamedSample_HQ_transcript-5538	structural_maintenance_of_chromosomes_protein_3-like_isoform_X2_[Octopus_vulgaris]
623	1.53834819707149e-18	0.497955888836587	0.327	0.137	1.22283298185213e-14	6	XP-029648716.1	b7104e6-path0	sodium-_and_chloride-dependent_taurine_transporter-like_[Octopus_vulgaris]
624	1.63659925743366e-18	0.595520812885432	0.544	0.287	1.30093274973401e-14	6	XP-029649658.1	UnnamedSample_HQ_transcript-11137	26S_proteasome_non-ATPase_regulatory_subunit_4-like_[Octopus_vulgaris]
625	1.26384337095737e-17	0.537114396704458	0.268	0.107	1.00462909557401e-13	6	XP-029650614.1	b66a60a-path0	transaldolase-like_[Octopus_vulgaris]
626	2.08026982614954e-17	0.516138601827326	0.26	0.103	1.65360648480627e-13	6	XP-029649854.1	b1da002-path0	proteasomal_ubiquitin_receptor_ADRM1-like_[Octopus_vulgaris]
627	3.01279053035914e-17	0.592691692826054	0.568	0.311	2.39486719258248e-13	6	XP-029658274.1	b1c024e-path0	serine/arginine_repetitive_matrix_protein_1-like_isoform_X2_[Octopus_vulgaris]
628	3.66777130972371e-17	0.522942833668102	0.3	0.127	2.91551141409938e-13	6	XP-029645646.1	bad0ce9-path0	paired_amphipathic_helix_protein_Sin3a-like_isoform_X1_[Octopus_vulgaris]
629	3.94534638557111e-17	0.580181314734074	0.601	0.349	3.13615584189047e-13	6	XP-029644716.1	UnnamedSample_HQ_transcript-1974	uncharacterized_protein_LOC115218876_[Octopus_vulgaris]
630	5.25092450993455e-17	0.524990342093036	0.424	0.204	4.17395989294698e-13	6	XP-029652079.1	bf2b569-path0	cleavage_and_polyadenylation_specificity_factor_subunit_6-like_[Octopus_vulgaris]
631	1.05994486872702e-16	0.523389217063868	0.268	0.111	8.42550176151106e-13	6	XP-029648635.1	UnnamedSample_HQ_transcript-1530	tudor_domain-containing_protein_3-like_[Octopus_vulgaris]
632	1.10988442805493e-16	0.46612479381683	0.807	0.518	8.82247131860863e-13	6	XP-029646681.1	bb8c4c7-path0	TAR_DNA-binding_protein_43-like_isoform_X1_[Octopus_vulgaris]
633	1.98946123461664e-16	0.488459013508724	0.252	0.101	1.58142273539677e-12	6	XP-029651294.1	UnnamedSample_HQ_transcript-6526	uncharacterized_protein_LOC115224524_[Octopus_vulgaris]
634	2.23482407658868e-16	0.539826689923288	0.571	0.324	1.77646165848034e-12	6	XP-029658229.1	bf30b0c-path0	disco-interacting_protein_2_homolog_C-like_isoform_X9_[Octopus_vulgaris]
635	3.22638519436969e-16	0.417164764207327	0.265	0.108	2.56465359100447e-12	6	XP-029645978.1	b734c3d-path0	wiskott-Aldrich_syndrome_protein_family_member_3-like_isoform_X4_[Octopus_vulgaris]
636	1.08011150463645e-15	0.528512874661148	0.418	0.21	8.58580635035516e-12	6	XP-029648521.1	bc52eb2-path0	eukaryotic_translation_initiation_factor_4_gamma_1-like_isoform_X4_[Octopus_vulgaris]
637	1.41302621920947e-15	0.452630126737591	0.469	0.236	1.12321454164961e-11	6	XP-029650499.1	UnnamedSample_HQ_transcript-31471	glutathione_peroxidase-like_[Octopus_vulgaris]
638	3.67005902782842e-15	0.511405682562241	0.517	0.281	2.91732992122081e-11	6	XP-029647400.1	UnnamedSample_HQ_transcript-2578	FACT_complex_subunit_SPT16-like_[Octopus_vulgaris]
639	4.45035852593857e-15	0.509759791796506	0.542	0.301	3.53758999226857e-11	6	XP-029651451.1	b03d9e9-path0	septin-2-like_[Octopus_vulgaris]
640	4.48443380238945e-15	0.541316425046785	0.343	0.165	3.56467642951938e-11	6	XP-029652923.1	UnnamedSample_HQ_transcript-3803	CAP-Gly_domain-containing_linker_protein_1-like_isoform_X2_[Octopus_vulgaris]
641	5.27013461198911e-15	0.49327083623654	0.292	0.13	4.18923000307014e-11	6	XP-029655298.1	UnnamedSample_HQ_transcript-16	LOW_QUALITY_PROTEIN:_U5_small_nuclear_ribonucleoprotein_200_kDa_helicase-like_[Octopus_vulgaris]
642	6.13794529145971e-15	0.506113659569375	0.448	0.232	4.87905271218132e-11	6	XP-029653022.1	b07ae0c-path0	ataxin-2-like_[Octopus_vulgaris]
643	1.05411841840845e-14	0.475588164936817	0.442	0.231	8.37918730792879e-11	6	XP-029649747.1	b3d4f7d-path0	T-complex_protein_1_subunit_alpha-like_[Octopus_vulgaris]
644	1.18341703006296e-14	0.481466574813014	0.633	0.371	9.40698197197049e-11	6	XP-029644030.1	b9636f8-path2	SWI/SNF-related_matrix-associated_actin-dependent_regulator_of_chromatin_subfamily_A_member_5-like_isoform_X2_[Octopus_vulgaris]
645	1.38716596383794e-14	0.46124848767873	0.268	0.116	1.10265822465478e-10	6	XP-029649856.1	be13af7-path0	dnaJ_homolog_subfamily_C_member_7-like_isoform_X1_[Octopus_vulgaris]
646	1.62688058081189e-14	0.483694564643428	0.432	0.223	1.29320737368737e-10	6	XP-029649939.1	b2e0e69-path0	transcription_initiation_factor_TFIID_subunit_3-like_[Octopus_vulgaris]
647	1.92646402132713e-14	0.475098853961766	0.421	0.214	1.53134625055294e-10	6	XP-029646856.1	UnnamedSample_HQ_transcript-2977	ski_oncogene-like_isoform_X1_[Octopus_vulgaris]
648	4.19253349280195e-14	0.413804426996369	0.501	0.265	3.33264487342827e-10	6	XP-029646684.1	bc30e32-path0	TAR_DNA-binding_protein_43-like_[Octopus_vulgaris]
649	7.63688742688294e-14	0.410633626956212	0.418	0.215	6.07056181562925e-10	6	XP-029645164.1	UnnamedSample_HQ_transcript-19434	zinc_finger_protein_184-like_[Octopus_vulgaris]
650	1.12608099663314e-13	0.370880869737423	0.346	0.165	8.95121784223686e-10	6	XP-029649828.1	b6f6d96-path0	transcription_elongation_factor_A_protein_1-like_[Octopus_vulgaris]
651	1.12672678680558e-13	0.434702596218788	0.555	0.311	8.95635122831754e-10	6	XP-029649018.1	UnnamedSample_HQ_transcript-3174	serine/threonine-protein_kinase_N2-like_isoform_X1_[Octopus_vulgaris]
652	2.1240309434041e-13	0.43023448784924	0.421	0.219	1.68839219691192e-09	6	XP-029647946.1	bd40632-path0	zinc_finger_CCCH_domain-containing_protein_13-like_isoform_X4_[Octopus_vulgaris]
653	2.61871654322394e-13	0.455727026385281	0.34	0.166	2.08161778020871e-09	6	XP-029651355.1	UnnamedSample_HQ_transcript-4614	calsyntenin-1-like_[Octopus_vulgaris]
654	3.79569604873609e-13	0.431368695959184	0.314	0.149	3.01719878914032e-09	6	XP-029650141.1	UnnamedSample_HQ_transcript-625	pumilio_homolog_2-like_isoform_X2_[Octopus_vulgaris]
655	6.62221090632174e-13	0.432303145741816	0.282	0.131	5.26399544943515e-09	6	XP-029652282.1	b934b0c-path0	E3_ubiquitin-protein_ligase_RBBP6-like_isoform_X2_[Octopus_vulgaris]
656	9.02103968139919e-13	0.387126924164892	0.263	0.119	7.17082444274422e-09	6	XP-029646045.1	UnnamedSample_HQ_transcript-27495	U6_snRNA-associated_Sm-like_protein_LSm7_[Octopus_vulgaris]
657	1.76695101110303e-12	0.415121874663835	0.29	0.137	1.4045493587258e-08	6	XP-029650481.1	bef2eeb-path0	protein_argonaute-2-like_[Octopus_vulgaris]
658	5.21806859536167e-12	0.390868372062726	0.255	0.117	4.14784272645299e-08	6	XP-029653197.1	b8646aa-path0	multiple_epidermal_growth_factor-like_domains_protein_8_[Octopus_vulgaris]
659	7.16894622333813e-12	0.416657257246868	0.45	0.246	5.69859535293148e-08	6	XP-029647221.1	UnnamedSample_HQ_transcript-730	genetic_suppressor_element_1-like_isoform_X2_[Octopus_vulgaris]
660	9.64870631320333e-12	0.515520988062713	0.63	0.418	7.66975664836533e-08	6	XP-029650878.1	UnnamedSample_HQ_transcript-22268	"dynein_light_chain_LC6,_flagellar_outer_arm_[Octopus_vulgaris]"
661	1.99704216533709e-11	0.406367904125529	0.306	0.152	1.58744881722645e-07	6	XP-029652984.1	UnnamedSample_HQ_transcript-1882	"splicing_factor,_suppressor_of_white-apricot_homolog_isoform_X1_[Octopus_vulgaris]"
662	2.27920809342236e-11	0.321754764897098	0.952	0.802	1.81174251346144e-07	6	XP-029647441.1	b325d1d-path0	eukaryotic_translation_initiation_factor_5A-1-like_[Octopus_vulgaris]
663	5.06764081868057e-11	0.692618235145194	0.37	0.217	4.02826768676918e-07	6	XP-029654249.1	baaad1e-path0	nuclear_receptor_subfamily_2_group_F_member_1-A-like_[Octopus_vulgaris]
664	5.34930323348671e-11	0.35255012283016	0.418	0.228	4.25216114029859e-07	6	XP-029651879.1	b8f7829-path0	LOW_QUALITY_PROTEIN:_lysine-specific_demethylase_5A-like_[Octopus_vulgaris]
665	6.94587207989064e-11	0.404548290313616	0.399	0.219	5.52127371630507e-07	6	XP-029645940.1	b5a30d3-path0	uncharacterized_protein_LOC115219804_[Octopus_vulgaris]
666	1.15955799154485e-10	0.442481765342644	0.271	0.138	9.21732647478998e-07	6	XP-029646806.1	b42b0d7-path0	mucin-5AC-like_isoform_X7_[Octopus_vulgaris]
667	2.69014852574872e-10	0.363715135310299	0.322	0.169	2.13839906311766e-06	6	XP-029652786.1	b7e6223-path0	protein_polybromo-1-like_[Octopus_vulgaris]
668	3.42790926059836e-10	0.373749376052536	0.41	0.23	2.72484507124963e-06	6	XP-029652502.1	b149879-path0	AT-rich_interactive_domain-containing_protein_2-like_isoform_X3_[Octopus_vulgaris]
669	9.29727038716519e-10	0.305281725889089	0.399	0.222	7.39040023075761e-06	6	XP-029649465.1	b31face-path0	transcriptional_repressor_p66-beta-like_isoform_X1_[Octopus_vulgaris]
670	1.06126473521096e-09	0.494752957419588	0.287	0.155	8.43599338019193e-06	6	XP-029647855.1	ba8761c-path0	vang-like_protein_2-B_[Octopus_vulgaris]
671	1.29749344347797e-09	0.444859456734381	0.493	0.302	1.03137753822064e-05	6	XP-029651505.1	b578a03-path0	inactive_tyrosine-protein_kinase_transmembrane_receptor_ROR1-like_isoform_X1_[Octopus_vulgaris]
672	1.96736720306193e-09	0.292896480232787	0.48	0.278	1.56386018971393e-05	6	XP-029647769.1	b63834c-path0	protein_mothers_against_dpp-like_isoform_X2_[Octopus_vulgaris]
673	2.97324714403945e-09	0.313738582042475	0.381	0.213	2.36343415479696e-05	6	XP-029653143.1	be35a2f-path0	"deformed_epidermal_autoregulatory_factor_1-like,_partial_[Octopus_vulgaris]"
674	3.22790463800644e-09	0.334592808144207	0.314	0.169	2.56586139675132e-05	6	XP-029650911.1	UnnamedSample_HQ_transcript-27206	eukaryotic_translation_initiation_factor_3_subunit_M-like_[Octopus_vulgaris]
675	3.90340831849505e-09	0.304408205834325	0.34	0.186	3.10281927237172e-05	6	XP-029647517.1	b3451c1-path0	uncharacterized_protein_LOC115221472_[Octopus_vulgaris]
676	4.27417309684823e-09	0.284541410972202	0.477	0.283	3.39754019468465e-05	6	XP-029644395.1	bb68b65-path0	endoplasmic_reticulum_chaperone_BiP-like_[Octopus_vulgaris]
677	4.68905888061622e-09	0.706891143431863	0.408	0.264	3.72733290420184e-05	6	XP-029654274.1	bf27063-path0	LIM/homeobox_protein_Lhx1-like_[Octopus_vulgaris]
678	6.65985281893746e-09	0.381280560207833	0.271	0.145	5.29391700577338e-05	6	XP-029653791.1	b7518ad-path0	"uncharacterized_protein_LOC115226977,_partial_[Octopus_vulgaris]"
679	1.04546631594789e-08	0.335673492123444	0.389	0.227	8.31041174546976e-05	6	XP-029651448.1	b68767f-path0	GRB10-interacting_GYF_protein_2-like_isoform_X2_[Octopus_vulgaris]
680	1.11598737888082e-08	0.351354917337729	0.265	0.141	8.87098367472362e-05	6	XP-029650914.1	UnnamedSample_HQ_transcript-31077	density-regulated_protein_homolog_[Octopus_vulgaris]
681	1.2304891032009e-08	0.303376596345163	0.354	0.202	9.78115788134394e-05	6	XP-029649667.1	UnnamedSample_HQ_transcript-2	mucin-17-like_[Octopus_vulgaris]
682	1.41626196430829e-08	0.264698596398498	0.311	0.169	0.000112578663542866	6	XP-029653432.1	UnnamedSample_HQ_transcript-28936	chromatin_target_of_PRMT1_protein-like_isoform_X4_[Octopus_vulgaris]
683	2.20650100249276e-08	0.262971473441924	0.485	0.287	0.000175394764688149	6	XP-029645510.1	UnnamedSample_HQ_transcript-19214	golgin_subfamily_A_member_7-like_[Octopus_vulgaris]
684	2.24809931426675e-08	0.291543899265167	0.26	0.137	0.000178701414491064	6	XP-029649499.1	UnnamedSample_HQ_transcript-30041	prefoldin_subunit_3-like_[Octopus_vulgaris]
685	3.95163239043161e-08	0.316190671493132	0.359	0.206	0.000314115258715409	6	XP-029651618.1	bc26d40-path0	nuclear_receptor_corepressor_1-like_isoform_X4_[Octopus_vulgaris]
686	1.24750142070741e-07	0.306476990710786	0.282	0.158	0.000991638879320317	6	XP-029645831.1	be4d1af-path0	E3_ubiquitin-protein_ligase_KCMF1-like_isoform_X1_[Octopus_vulgaris]
687	1.58327314325396e-07	0.273000988873791	0.705	0.473	0.00125854382157257	6	XP-029652489.1	b431946-path5	non-POU_domain-containing_octamer-binding_protein-like_isoform_X1_[Octopus_vulgaris]
688	4.4421802820116e-07	0.299252492552883	0.311	0.185	0.00353108910617102	6	XP-029647500.1	UnnamedSample_HQ_transcript-3487	upstream_stimulatory_factor_2-like_[Octopus_vulgaris]
689	5.42392521457658e-07	0.275289315798424	0.434	0.266	0.00431147815306693	6	XP-029646319.1	UnnamedSample_HQ_transcript-9089	hsc70-interacting_protein-like_[Octopus_vulgaris]
690	1.24730072223805e-06	0.278811749475028	0.576	0.404	0.00991479344107026	6	XP-029647539.1	b849d8b-path0	TOX_high_mobility_group_box_family_member_4-like_isoform_X1_[Octopus_vulgaris]
691	1.49795627819883e-06	0.258182159678821	0.311	0.185	0.0119072544554025	6	XP-029646688.1	bd2d376-path0	casein_kinase_II_subunit_alpha_isoform_X4_[Octopus_vulgaris]
692	2.30057484864949e-06	0.287293934534891	0.284	0.169	0.0182872694719148	6	XP-029650814.1	b970bdc-path3	striatin-like_isoform_X1_[Octopus_vulgaris]
693	3.2116296072817e-05	0.265215619645707	0.367	0.244	0.255292437482822	6	XP-029648132.1	bab64a7-path0	fragile_X_mental_retardation_syndrome-related_protein_1-like_isoform_X1_[Octopus_vulgaris]
694	3.81639091086957e-57	1.02554920967278	0.972	0.797	3.03364913505022e-53	7	XP-014772004.1	b06f488-path14	PREDICTED:_high_mobility_group-T_protein-like_[Octopus_bimaculoides]
695	1.5663275212031e-55	1.49639474875177	0.771	0.442	1.24507374660434e-51	7	XP-014783847.1	b7c89d1-path0	PREDICTED:_transcriptional_repressor_scratch_2-like_[Octopus_bimaculoides]
696	1.26219256584929e-51	0.679420204812483	1	0.978	1.0033168705936e-47	7	unknown-83	b640a33-path0	gene_id_unknown-83_transcript_id_unknown-83
697	2.09177860957744e-39	0.885623961405528	0.881	0.618	1.66275481675311e-35	7	rp-XP-014779659.1	rp-UnnamedSample_HQ_transcript-31891	PREDICTED:_40S_ribosomal_protein_S17-like_[Octopus_bimaculoides]
698	1.42935804941025e-35	0.87599855742231	0.878	0.738	1.13619671347621e-31	7	rp-XP-029591836.1	rp-UnnamedSample_HQ_transcript-22945	"40S_ribosomal_protein_S27-like,_partial_[Salmo_trutta]"
699	3.25942553236575e-35	0.772127973170504	0.918	0.713	2.59091735567753e-31	7	rp-XP-029646381.1	rp-UnnamedSample_HQ_transcript-31857	60S_ribosomal_protein_L24-like_[Octopus_vulgaris]
700	9.51753991660352e-35	0.682817241847383	0.934	0.79	7.56549247970814e-31	7	rp-XP-029652085.1	rp-UnnamedSample_HQ_transcript-31854	40S_ribosomal_protein_S13_[Octopus_vulgaris]
701	1.77083444662253e-34	0.839863945400932	0.887	0.638	1.40763630162025e-30	7	rp-XP-029658204.1	rp-UnnamedSample_HQ_transcript-31874	60S_ribosomal_protein_L28-like_[Octopus_vulgaris]
702	2.43434980639131e-33	1.23213050041072	0.683	0.437	1.93506466110045e-29	7	unknown-637	UnnamedSample_HQ_transcript-25777	gene_id_unknown-637_transcript_id_unknown-637
703	2.5616230102289e-31	0.818510043890814	0.868	0.656	2.03623413083095e-27	7	XP-029651632.1	UnnamedSample_HQ_transcript-31765	uncharacterized_protein_LOC115224833_[Octopus_vulgaris]
704	1.88369788449647e-30	0.727424306090957	0.887	0.691	1.49735144838624e-26	7	rp-XP-014790355.1	rp-UnnamedSample_HQ_transcript-31920	PREDICTED:_60S_ribosomal_protein_L30-like_[Octopus_bimaculoides]
705	4.2585474819547e-30	0.660928191936063	0.947	0.8	3.38511939340579e-26	7	XP-029653196.1	UnnamedSample_HQ_transcript-7643	zinc_finger_protein_85-like_[Octopus_vulgaris]
706	8.25148277598033e-30	0.723015600070047	0.881	0.725	6.55910365862677e-26	7	rp-XP-029642961.1	rp-UnnamedSample_HQ_transcript-31578	60S_ribosomal_protein_L10a-2-like_[Octopus_vulgaris]
707	3.0276142290055e-28	0.59063158181483	0.972	0.883	2.40665055063647e-24	7	rp-XP-014787008.1	rp-UnnamedSample_HQ_transcript-31537	PREDICTED:_ubiquitin-40S_ribosomal_protein_S27a_[Octopus_bimaculoides]
708	1.83643576180359e-27	0.622276865340203	0.934	0.792	1.45978278705767e-23	7	rp-XP-014791264.1	rp-UnnamedSample_HQ_transcript-31847	PREDICTED:_40S_ribosomal_protein_S18_isoform_X1_[Octopus_bimaculoides]
709	2.88888378142961e-26	1.28606204973456	0.429	0.217	2.2963737178584e-22	7	XP-029645164.1	UnnamedSample_HQ_transcript-19434	zinc_finger_protein_184-like_[Octopus_vulgaris]
710	3.3499160198768e-24	0.396245376217635	1	0.976	2.66284824420007e-20	7	unknown-148	bf266db-path0	gene_id_unknown-148_transcript_id_unknown-148
711	2.00815427148553e-22	0.713188113506162	0.777	0.595	1.59628183040384e-18	7	rp-XP-029637669.1	rp-UnnamedSample_HQ_transcript-31721	60S_ribosomal_protein_L14-like_[Octopus_vulgaris]
712	2.2349527450649e-22	0.494388891711185	0.969	0.895	1.77656393705209e-18	7	rp-XP-014779460.1	rp-UnnamedSample_HQ_transcript-31521	PREDICTED:_40S_ribosomal_protein_S8-like_[Octopus_bimaculoides]
713	4.13140673162136e-22	0.592325788606097	0.931	0.809	3.28405521096582e-18	7	rp-XP-014789158.1	rp-UnnamedSample_HQ_transcript-31838	PREDICTED:_40S_ribosomal_protein_S16_[Octopus_bimaculoides]
714	1.75282575600354e-21	0.647213762682272	0.865	0.702	1.39332119344721e-17	7	rp-XP-014790490.1	rp-UnnamedSample_HQ_transcript-31846	PREDICTED:_40S_ribosomal_protein_S11-like_[Octopus_bimaculoides]
715	3.75189910588222e-21	0.495245854227155	0.95	0.913	2.98238459926578e-17	7	unknown-425	UnnamedSample_HQ_transcript-31561	gene_id_unknown-425_transcript_id_unknown-425
716	1.00348256877215e-19	0.366651063149089	1	0.999	7.97668293916978e-16	7	YP-006234069.1	UnnamedSample_HQ_transcript-9182	COX1_gene_product_[Uroteuthis_edulis]
717	1.2169120567031e-18	0.620086522323049	0.837	0.713	9.67323393873295e-15	7	rp-XP-029633486.1	rp-UnnamedSample_HQ_transcript-26530	60S_ribosomal_protein_L31-like_[Octopus_vulgaris]
718	2.29433014759729e-17	0.508352021436253	0.897	0.808	1.82376303432508e-13	7	rp-XP-029644003.1	rp-UnnamedSample_HQ_transcript-31365	"40S_ribosomal_protein_S3-like,_partial_[Octopus_vulgaris]"
719	6.60260658196027e-17	0.480744263777055	0.978	0.973	5.24841197200021e-13	7	YP-002971000.1	UnnamedSample_HQ_transcript-31623	cytochrome_c_oxidase_subunit_II_[Doryteuthis_opalescens]
720	9.8076078746585e-17	0.487089629606733	0.953	0.836	7.79606749956604e-13	7	rp-XP-014790031.1	rp-UnnamedSample_HQ_transcript-31733	PREDICTED:_60S_ribosomal_protein_L18a-like_[Octopus_bimaculoides]
721	2.1731559718222e-16	0.462687002903721	0.997	0.995	1.72744168200147e-12	7	YP-006234063.1	UnnamedSample_HQ_transcript-31366	COX3_gene_product_[Uroteuthis_edulis]
722	1.0898110815598e-15	0.471758328630421	0.906	0.833	8.66290828731886e-12	7	XP-014774568.1	b66d96e-path0	PREDICTED:_protein_SET-like_[Octopus_bimaculoides]
723	2.12255958532313e-14	0.62480033671604	0.649	0.47	1.68722261437336e-10	7	XP-029650404.1	UnnamedSample_HQ_transcript-31373	glutathione_S-transferase_Mu_3-like_[Octopus_vulgaris]
724	1.63772961552952e-13	0.365061472403291	0.944	0.808	1.30183127138442e-09	7	rp-XP-029647563.1	rp-UnnamedSample_HQ_transcript-31713	40S_ribosomal_protein_S19-like_[Octopus_vulgaris]
725	2.33247239604709e-13	0.579354035765216	0.771	0.637	1.85408230761783e-09	7	rp-XP-029643101.1	rp-UnnamedSample_HQ_transcript-31668	60S_ribosomal_protein_L9-like_[Octopus_vulgaris]
726	1.14439684503026e-12	0.358705779139945	0.944	0.876	9.09681052114557e-09	7	unknown-611	UnnamedSample_HQ_transcript-31861	gene_id_unknown-611_transcript_id_unknown-611
727	1.41898810139141e-12	0.525948803360762	0.809	0.688	1.12795364179603e-08	7	XP-029650261.1	UnnamedSample_HQ_transcript-20069	uncharacterized_protein_LOC115223720_[Octopus_vulgaris]
728	3.74362376862015e-12	0.45041199972473	0.815	0.704	2.97580653367616e-08	7	rp-XP-014784406.1	rp-UnnamedSample_HQ_transcript-31021	PREDICTED:_40S_ribosomal_protein_S4-like_[Octopus_bimaculoides]
729	5.83121697817072e-12	0.553173748600246	0.762	0.661	4.6352343759479e-08	7	XP-014777384.1	be60859-path0	PREDICTED:_histone_H1.0-B-like_[Octopus_bimaculoides]
730	6.39225282398203e-12	0.406591393433083	0.871	0.789	5.08120176978332e-08	7	rp-XP-014780414.1	rp-UnnamedSample_HQ_transcript-31014	PREDICTED:_40S_ribosomal_protein_S3a-like_[Octopus_bimaculoides]
731	3.09054132382723e-11	0.757127667400739	0.464	0.331	2.45667129831026e-07	7	unknown-595	UnnamedSample_HQ_transcript-25615	gene_id_unknown-595_transcript_id_unknown-595
732	3.56996926874102e-11	0.662317196239949	0.552	0.422	2.83776857172224e-07	7	XP-029644159.1	b8a1675-path1	transcriptional_regulator_ATRX-like_[Octopus_vulgaris]
733	3.69368308671539e-11	0.382144538989654	0.881	0.852	2.93610868563006e-07	7	XP-029640313.1	bcc9a95-path0	putative_uncharacterized_protein_DDB_G0279653_[Octopus_vulgaris]
734	6.71941683352919e-11	0.48526508416477	0.784	0.672	5.34126444097235e-07	7	XP-029651341.1	b34ddb4-path1	chromodomain-helicase-DNA-binding_protein_4-like_isoform_X14_[Octopus_vulgaris]
735	6.86791464220065e-10	0.53470302148564	0.699	0.636	5.4593053490853e-06	7	unknown-344	UnnamedSample_HQ_transcript-29182	gene_id_unknown-344_transcript_id_unknown-344
736	9.76635156937373e-10	0.702881174881624	0.567	0.487	7.76327286249518e-06	7	XP-014774385.1	ba89bb6-path1	"PREDICTED:_KH_domain-containing,_RNA-binding,_signal_transduction-associated_protein_2-like_isoform_X2_[Octopus_bimaculoides]"
737	1.85179697273546e-09	0.326834050827688	0.9	0.825	1.47199341362742e-05	7	rp-XP-029635821.1	rp-UnnamedSample_HQ_transcript-31662	60S_ribosomal_protein_L19-like_[Octopus_vulgaris]
738	8.60561588857968e-09	0.700097119832908	0.339	0.232	6.84060406983199e-05	7	XP-014777811.1	UnnamedSample_HQ_transcript-25387	PREDICTED:_eukaryotic_translation_initiation_factor_3_subunit_F-like_[Octopus_bimaculoides]
739	2.55124280546472e-08	0.324015623117012	0.875	0.786	0.000202798290606391	7	rp-XP-031340332.1	rp-UnnamedSample_HQ_transcript-24707	60S_ribosomal_protein_L21_[Photinus_pyralis]
740	4.13070905385288e-08	0.529352854439875	0.592	0.521	0.000328350062690765	7	XP-029635761.1	UnnamedSample_HQ_transcript-31582	uncharacterized_protein_LOC115211037_[Octopus_vulgaris]
741	7.32957178521639e-08	0.78588222845465	0.313	0.219	0.000582627661206851	7	rp-XP-014788793.1	rp-UnnamedSample_HQ_transcript-30858	PREDICTED:_ribosome_biogenesis_protein_NSA2_homolog_isoform_X1_[Octopus_bimaculoides]
742	1.08099119077298e-07	0.284992123972076	0.893	0.785	0.000859279897545443	7	XP-014785489.1	UnnamedSample_HQ_transcript-31884	PREDICTED:_uncharacterized_protein_LOC106880164_isoform_X1_[Octopus_bimaculoides]
743	1.38198225871039e-07	0.367482589753438	0.777	0.712	0.00109853769744889	7	rp-XP-029638732.1	rp-b5ff445-path0	60S_ribosomal_protein_L3-like_[Octopus_vulgaris]
744	1.41018588695084e-07	0.366870196348398	0.765	0.681	0.00112095676153722	7	XP-014773650.1	bce6e26-path0	PREDICTED:_serine/arginine-rich_splicing_factor_2-like_[Octopus_bimaculoides]
745	1.42846654563123e-07	0.716627662759391	0.386	0.29	0.00113548805712226	7	XP-029514303.1	UnnamedSample_HQ_transcript-31108	SH3_domain-binding_glutamic_acid-rich-like_protein_3_[Oncorhynchus_nerka]
746	1.56572479645347e-07	0.417219813212823	0.614	0.523	0.00124459464070086	7	XP-029641454.1	UnnamedSample_HQ_transcript-31343	elongation_factor_1-beta-like_[Octopus_vulgaris]
747	2.7106153563902e-07	0.313918117667154	0.824	0.733	0.00215466814679457	7	rp-XP-014791025.1	rp-UnnamedSample_HQ_transcript-31746	PREDICTED:_60S_ribosomal_protein_L11-like_[Octopus_bimaculoides]
748	5.24103631654896e-07	0.792432402608903	0.395	0.308	0.00416609976802477	7	XP-014768778.1	UnnamedSample_HQ_transcript-15086	PREDICTED:_transcription_factor_AP-1-like_[Octopus_bimaculoides]
749	5.53479075104269e-07	0.353967028488904	0.843	0.787	0.00439960516800383	7	XP-029635559.1	bff242b-path0	histone_H3.v1-like_[Octopus_vulgaris]
750	8.90092674989639e-07	0.505582907021546	0.517	0.427	0.00707534667349264	7	XP-022342007.1	UnnamedSample_HQ_transcript-29862	coactosin-like_protein_[Crassostrea_virginica]
751	9.50802126043399e-07	0.441366826067056	0.68	0.614	0.00755792609991898	7	XP-029637319.1	UnnamedSample_HQ_transcript-9114	elongation_factor_2-like_[Octopus_vulgaris]
752	1.36635447264613e-06	0.339704494050184	0.727	0.669	0.0108611517030641	7	XP-014776436.1	ba1148e-path0	PREDICTED:_chromobox_protein_homolog_1-like_isoform_X1_[Octopus_bimaculoides]
753	1.64696014695556e-06	0.341325612863772	0.708	0.63	0.0130916862081498	7	XP-014768850.1	UnnamedSample_HQ_transcript-31915	"PREDICTED:_histone_H2A-like,_partial_[Octopus_bimaculoides]"
754	1.67708497771463e-06	0.732998238396999	0.266	0.18	0.0133311484878536	7	unknown-755	UnnamedSample_HQ_transcript-29582	gene_id_unknown-755_transcript_id_unknown-755
755	1.92832059428612e-06	0.36246061246837	0.734	0.659	0.0153282204039804	7	rp-XP-014789467.1	rp-UnnamedSample_HQ_transcript-30733	PREDICTED:_40S_ribosomal_protein_S2_[Octopus_bimaculoides]
756	1.97977928425558e-06	0.626377640696594	0.354	0.266	0.0157372655305476	7	XP-014770851.1	bb291b8-path1	PREDICTED:_coronin-1C-like_[Octopus_bimaculoides]
757	2.1422727658518e-06	0.418642462500254	0.592	0.536	0.017028926215756	7	XP-029646681.1	bb8c4c7-path0	TAR_DNA-binding_protein_43-like_isoform_X1_[Octopus_vulgaris]
758	2.68712427781069e-06	0.614126889250808	0.307	0.221	0.0213599508843171	7	XP-029640349.1	ba772a0-path0	RING_finger_protein_44-like_[Octopus_vulgaris]
759	3.002509720549e-06	0.274901399709222	0.906	0.821	0.023866949768644	7	rp-XP-014786773.1	rp-UnnamedSample_HQ_transcript-31552	PREDICTED:_40S_ribosomal_protein_S5_[Octopus_bimaculoides]
760	6.12599953925716e-06	0.396601499858897	0.605	0.558	0.0486955703375552	7	XP-031145834.1	b9d1a26-path5	"uncharacterized_protein_LOC116043362,_partial_[Sander_lucioperca]"
761	6.50414589498117e-06	0.27765753194343	0.809	0.804	0.0517014557192054	7	unknown-226	UnnamedSample_HQ_transcript-29854	gene_id_unknown-226_transcript_id_unknown-226
762	6.6815955021626e-06	0.346015750000005	0.655	0.583	0.0531120026466905	7	unknown-55	beda5f1-path0	gene_id_unknown-55_transcript_id_unknown-55
763	7.04246731040023e-06	0.670572882857802	0.257	0.179	0.0559805726503714	7	XP-014783719.1	bed07ca-path0	PREDICTED:_bromodomain_adjacent_to_zinc_finger_domain_protein_1A-like_[Octopus_bimaculoides]
764	1.50841458629158e-05	0.531954920218922	0.361	0.279	0.119903875464318	7	XP-014771398.1	b0b6a50-path0	PREDICTED:_heterochromatin_protein_1-like_[Octopus_bimaculoides]
765	1.61251714281168e-05	0.480950079773108	0.458	0.385	0.1281789876821	7	XP-029644030.1	b9636f8-path2	SWI/SNF-related_matrix-associated_actin-dependent_regulator_of_chromatin_subfamily_A_member_5-like_isoform_X2_[Octopus_vulgaris]
766	1.99611763086119e-05	0.574366290869344	0.423	0.352	0.158671390477156	7	XP-011448708.1	UnnamedSample_HQ_transcript-1820	PREDICTED:_serine/threonine-protein_kinase_NLK_isoform_X4_[Crassostrea_gigas]
767	3.91601698672322e-05	0.466932267047736	0.348	0.274	0.311284190274629	7	XP-014776380.1	b8b92b3-path0	PREDICTED:_F-box-like/WD_repeat-containing_protein_TBL1X_[Octopus_bimaculoides]
768	4.49336958555204e-05	0.42562797844437	0.508	0.441	0.357177948355532	7	XP-029635210.1	b76fbb4-path0	uncharacterized_protein_LOC115210677_isoform_X3_[Octopus_vulgaris]
769	6.69616250030583e-05	0.411952616017487	0.517	0.473	0.53227795714931	7	XP-029637191.1	b34fb60-path0	U1_small_nuclear_ribonucleoprotein_70_kDa-like_[Octopus_vulgaris]
770	7.10914515035832e-05	0.527940029093762	0.404	0.343	0.565105948001983	7	unknown-759	UnnamedSample_HQ_transcript-31499	gene_id_unknown-759_transcript_id_unknown-759
771	8.23956989101457e-05	0.509169152470581	0.323	0.25	0.654963410636748	7	XP-014767938.1	b8a1675-path0	PREDICTED:_transcriptional_regulator_ATRX-like_[Octopus_bimaculoides]
772	0.000129055304113614	0.529215712588409	0.42	0.364	1	7	XP-029644716.1	UnnamedSample_HQ_transcript-1974	uncharacterized_protein_LOC115218876_[Octopus_vulgaris]
773	0.000186613021945809	0.326821860890084	0.677	0.64	1	7	XP-029637913.1	UnnamedSample_HQ_transcript-31249	eukaryotic_translation_initiation_factor_1-like_isoform_X2_[Octopus_vulgaris]
774	0.00021562935346423	0.514252020080856	0.27	0.2	1	7	XP-025080744.1	bfdc7f3-path0	ephrin_type-B_receptor_1-B-like_isoform_X1_[Pomacea_canaliculata]
775	0.000287757939933908	0.422971164533481	0.313	0.24	1	7	unknown-705	UnnamedSample_HQ_transcript-28000	gene_id_unknown-705_transcript_id_unknown-705
776	0.00037291374653713	0.371010655946912	0.448	0.394	1	7	XP-029647904.1	UnnamedSample_HQ_transcript-1640	uncharacterized_protein_LOC115221811_[Octopus_vulgaris]
777	0.000419953824615414	0.773739598906761	0.298	0.232	1	7	unknown-841	UnnamedSample_HQ_transcript-26101	gene_id_unknown-841_transcript_id_unknown-841
778	0.000677096095562114	0.562491426342545	0.351	0.28	1	7	XP-014768024.1	bac138f-path0	PREDICTED:_BTB/POZ_domain-containing_protein_kctd15-like_[Octopus_bimaculoides]
779	0.000699366363744682	0.478046859757431	0.292	0.237	1	7	XP-014768080.1	UnnamedSample_HQ_transcript-23354	PREDICTED:_GTP-binding_protein_SAR1b-like_[Octopus_bimaculoides]
780	0.000700954164455586	0.414236161811797	0.263	0.198	1	7	XP-013389351.1	b0362ed-path0	heme-binding_protein_2-like_[Lingula_anatina]
781	0.000719927054766486	0.411744709420628	0.382	0.332	1	7	XP-014770215.1	bdb627a-path3	PREDICTED:_SWI/SNF-related_matrix-associated_actin-dependent_regulator_of_chromatin_subfamily_D_member_1-like_isoform_X9_[Octopus_bimaculoides]
782	0.000742233702290656	0.351397709068519	0.489	0.433	1	7	XP-014783693.1	b7452d4-path0	PREDICTED:_elongation_factor_1-gamma-like_[Octopus_bimaculoides]
783	0.00129534990289058	0.486653549727201	0.31	0.257	1	7	XP-013415806.1	UnnamedSample_HQ_transcript-7745	tRNA_(cytosine(34)-C(5))-methyltransferase_isoform_X1_[Lingula_anatina]
784	0.00172475972634046	0.45314638639946	0.285	0.23	1	7	XP-026465303.1	UnnamedSample_HQ_transcript-31848	cytochrome_c_oxidase_copper_chaperone-like_[Ctenocephalides_felis]
785	0.00269848770578942	0.273303855907789	0.539	0.499	1	7	XP-029637352.1	bd86c7d-path13	heterogeneous_nuclear_ribonucleoprotein_A2_homolog_1-like_[Octopus_vulgaris]
786	0.00392666593983738	0.315972721774812	0.583	0.548	1	7	rp-XP-014784768.1	rp-UnnamedSample_HQ_transcript-29352	PREDICTED:_60S_ribosomal_protein_L29-1-like_[Octopus_bimaculoides]
787	0.00396370361374514	0.427264057172551	0.458	0.424	1	7	XP-014782943.1	b3c19bf-path1	PREDICTED:_DNA-binding_protein_inhibitor_ID-2-like_[Octopus_bimaculoides]
788	0.00493094216082584	0.391254802126451	0.285	0.239	1	7	XP-029642773.1	bc08c8b-path0	dual_specificity_tyrosine-phosphorylation-regulated_kinase_mbk-2-like_[Octopus_vulgaris]
789	0.00509473902685425	0.488048782970194	0.276	0.236	1	7	XP-014775199.1	b762254-path0	PREDICTED:_serine-rich_adhesin_for_platelets-like_[Octopus_bimaculoides]
790	0.00522777330051163	0.302192214067842	0.495	0.471	1	7	XP-014769981.1	UnnamedSample_HQ_transcript-27864	PREDICTED:_transcription_factor_BTF3_homolog_4-like_[Octopus_bimaculoides]
791	0.00603521933968513	0.369923221765223	0.335	0.293	1	7	XP-029636302.1	bfad5ee-path0	nucleolin-like_[Octopus_vulgaris]
792	0.00670314259333585	0.465092276638962	0.251	0.206	1	7	unknown-764	UnnamedSample_HQ_transcript-31323	gene_id_unknown-764_transcript_id_unknown-764
793	0.00823961708959748	0.466969280531882	0.273	0.236	1	7	XP-029649939.1	b2e0e69-path0	transcription_initiation_factor_TFIID_subunit_3-like_[Octopus_vulgaris]
794	1.590997575582e-31	0.450577482794499	1	1	1.26468397283014e-27	8	CAM36311.1	UnnamedSample_HQ_transcript-26121	hypothetical_protein_[Thermobia_domestica]
795	5.69583023177814e-19	0.376024194471517	1	0.999	4.52761545124044e-15	8	YP-006234069.1	UnnamedSample_HQ_transcript-9182	COX1_gene_product_[Uroteuthis_edulis]
796	7.03384176807039e-18	0.394478160724191	0.993	0.995	5.59120082143915e-14	8	YP-006234063.1	UnnamedSample_HQ_transcript-31366	COX3_gene_product_[Uroteuthis_edulis]
797	2.04547263820356e-17	0.444407423362223	1	0.972	1.62594620010801e-13	8	YP-002971000.1	UnnamedSample_HQ_transcript-31623	cytochrome_c_oxidase_subunit_II_[Doryteuthis_opalescens]
798	5.5755736405631e-16	0.315763712776	1	0.999	4.43202348688361e-12	8	YP-006234071.1	b39b640-path0	ND5_gene_product_[Uroteuthis_edulis]
799	5.57416310438589e-14	0.335018551302999	0.989	0.984	4.43090225167635e-10	8	NP-062845.1	UnnamedSample_HQ_transcript-30614	ATP_synthase_F0_subunit_6_[Heterololigo_bleekeri]
800	1.9145966561781e-11	0.560800730539424	0.263	0.123	1.52191288199597e-07	8	AAQ21389.1	b4ae7a4-path4	reflectin_1a_[Euprymna_scolopes]
801	6.43688529820281e-11	0.777151480954791	0.47	0.332	5.11668012354141e-07	8	unknown-595	UnnamedSample_HQ_transcript-25615	gene_id_unknown-595_transcript_id_unknown-595
802	1.56511071030707e-09	0.406167089872341	0.804	0.645	1.24410650362309e-05	8	rp-XP-029658204.1	rp-UnnamedSample_HQ_transcript-31874	60S_ribosomal_protein_L28-like_[Octopus_vulgaris]
803	2.04291872306899e-09	0.299536120252109	0.916	0.794	1.62391609296754e-05	8	rp-XP-014791264.1	rp-UnnamedSample_HQ_transcript-31847	PREDICTED:_40S_ribosomal_protein_S18_isoform_X1_[Octopus_bimaculoides]
804	2.22821231808368e-09	0.327395320907721	0.93	0.914	1.77120597164472e-05	8	unknown-425	UnnamedSample_HQ_transcript-31561	gene_id_unknown-425_transcript_id_unknown-425
805	2.40018804361274e-09	0.387445830807601	0.821	0.696	1.90790947586777e-05	8	rp-XP-014790355.1	rp-UnnamedSample_HQ_transcript-31920	PREDICTED:_60S_ribosomal_protein_L30-like_[Octopus_bimaculoides]
806	4.31108311412157e-09	0.445917539878291	0.733	0.644	3.42687996741524e-05	8	unknown-830	UnnamedSample_HQ_transcript-29539	gene_id_unknown-830_transcript_id_unknown-830
807	2.56110517628687e-08	0.334008929655732	0.895	0.805	0.000203582250463044	8	XP-029653196.1	UnnamedSample_HQ_transcript-7643	zinc_finger_protein_85-like_[Octopus_vulgaris]
808	4.12107067677067e-08	0.308501532404041	0.856	0.717	0.000327583908096501	8	rp-XP-014769425.1	rp-UnnamedSample_HQ_transcript-31842	PREDICTED:_60S_ribosomal_protein_L26-like_[Octopus_bimaculoides]
809	4.56835324601826e-08	0.54249318671944	0.663	0.579	0.000363138399525992	8	XP-029636317.1	bb19597-path0	nucleolin-like_[Octopus_vulgaris]
810	8.63827318483101e-08	0.371672463357637	0.754	0.628	0.000686656335462217	8	rp-XP-014779659.1	rp-UnnamedSample_HQ_transcript-31891	PREDICTED:_40S_ribosomal_protein_S17-like_[Octopus_bimaculoides]
811	3.81590773017374e-07	0.526513470785468	0.554	0.447	0.00303326505471511	8	unknown-400	UnnamedSample_HQ_transcript-31553	gene_id_unknown-400_transcript_id_unknown-400
812	3.85647923876688e-07	0.262385083711544	0.558	0.4	0.0030655153468958	8	KFD59669.1	bec54a1-path78	"hypothetical_protein_M514_28150,_partial_[Trichuris_suis]"
813	7.08452307699993e-07	0.356363834826298	0.789	0.684	0.00563148739390724	8	rp-XP-014772553.1	rp-UnnamedSample_HQ_transcript-31913	PREDICTED:_40S_ribosomal_protein_S23_[Octopus_bimaculoides]
814	7.70722797892307e-07	0.285041663336325	0.842	0.719	0.00612647552044595	8	rp-XP-029646381.1	rp-UnnamedSample_HQ_transcript-31857	60S_ribosomal_protein_L24-like_[Octopus_vulgaris]
815	8.03328215165323e-07	0.429166807446789	0.646	0.584	0.00638565598234915	8	unknown-55	beda5f1-path0	gene_id_unknown-55_transcript_id_unknown-55
816	8.40419521350433e-07	0.302753130618966	0.888	0.821	0.00668049477521459	8	rp-XP-014777980.1	rp-UnnamedSample_HQ_transcript-31596	PREDICTED:_60S_ribosomal_protein_L13a-like_[Octopus_bimaculoides]
817	1.8101591484526e-06	0.568640657169343	0.502	0.427	0.0143889550710497	8	unknown-299	UnnamedSample_HQ_transcript-25600	gene_id_unknown-299_transcript_id_unknown-299
818	1.96249216044979e-06	0.30887586152811	0.832	0.803	0.0155998501834154	8	unknown-226	UnnamedSample_HQ_transcript-29854	gene_id_unknown-226_transcript_id_unknown-226
819	3.00494233213518e-06	0.277883107588041	0.832	0.735	0.0238862865981425	8	rp-XP-014778923.1	rp-UnnamedSample_HQ_transcript-31599	PREDICTED:_40S_ribosomal_protein_S7-like_[Octopus_bimaculoides]
820	3.45987871083493e-06	0.272171535585775	0.853	0.756	0.0275025758724268	8	rp-XP-014777739.1	rp-UnnamedSample_HQ_transcript-31890	PREDICTED:_60S_ribosomal_protein_L27a-like_[Octopus_bimaculoides]
821	1.21395121999886e-05	0.250398706677877	0.818	0.743	0.0964969824777097	8	rp-XP-029591836.1	rp-UnnamedSample_HQ_transcript-22945	"40S_ribosomal_protein_S27-like,_partial_[Salmo_trutta]"
822	6.73513408033865e-05	0.311783855690944	0.695	0.669	0.535375808046119	8	XP-014775870.1	b74e316-path0	"PREDICTED:_sodium/hydrogen_exchanger_3-like,_partial_[Octopus_bimaculoides]"
823	7.64910555929287e-05	0.331472448745045	0.663	0.638	0.60802740090819	8	unknown-344	UnnamedSample_HQ_transcript-29182	gene_id_unknown-344_transcript_id_unknown-344
824	8.51968707068876e-05	0.321624667510326	0.67	0.595	0.677229925249049	8	rp-XP-014767610.1	rp-UnnamedSample_HQ_transcript-31643	PREDICTED:_40S_ribosomal_protein_S9_[Octopus_bimaculoides]
825	0.00029466715501344	0.290976621263809	0.726	0.687	1	8	rp-XP-014768405.1	rp-UnnamedSample_HQ_transcript-31926	PREDICTED:_40S_ribosomal_protein_S25-like_[Octopus_bimaculoides]
826	0.00029628399234922	0.550449866624267	0.382	0.328	1	8	XP-029647505.1	UnnamedSample_HQ_transcript-22276	eukaryotic_translation_initiation_factor_2_subunit_2-like_[Octopus_vulgaris]
827	0.000545352371881639	0.28822427495341	0.846	0.854	1	8	XP-029640313.1	bcc9a95-path0	putative_uncharacterized_protein_DDB_G0279653_[Octopus_vulgaris]
828	0.00120029106223304	0.446079307944439	0.347	0.295	1	8	XP-029633047.1	UnnamedSample_HQ_transcript-25366	helicase_ARIP4-like_[Octopus_vulgaris]
829	0.00123537370164611	0.508419498796439	0.284	0.226	1	8	XP-029646856.1	UnnamedSample_HQ_transcript-2977	ski_oncogene-like_isoform_X1_[Octopus_vulgaris]
830	0.001261294872273	0.411597619451249	0.309	0.246	1	8	unknown-531	UnnamedSample_HQ_transcript-31934	gene_id_unknown-531_transcript_id_unknown-531
831	0.00216828019454538	0.371472489558245	0.544	0.511	1	8	unknown-422	UnnamedSample_HQ_transcript-23944	gene_id_unknown-422_transcript_id_unknown-422
832	0.00274370923410602	0.497105313746931	0.305	0.258	1	8	XP-029647221.1	UnnamedSample_HQ_transcript-730	genetic_suppressor_element_1-like_isoform_X2_[Octopus_vulgaris]
833	0.00279745970272228	0.299182790747059	0.509	0.466	1	8	KOF95588.1	bffc937-path12	hypothetical_protein_OCBIM_22037780mg_[Octopus_bimaculoides]
834	0.0046932019162204	0.310765363896508	0.533	0.49	1	8	XP-014774385.1	ba89bb6-path1	"PREDICTED:_KH_domain-containing,_RNA-binding,_signal_transduction-associated_protein_2-like_isoform_X2_[Octopus_bimaculoides]"
835	0.00490478351287928	0.351284343770611	0.425	0.396	1	8	XP-029647904.1	UnnamedSample_HQ_transcript-1640	uncharacterized_protein_LOC115221811_[Octopus_vulgaris]
836	0.00644491943865389	0.396031659866108	0.298	0.25	1	8	XP-014770274.1	b31fa93-path0	PREDICTED:_nucleolar_RNA_helicase_2-like_isoform_X3_[Octopus_bimaculoides]
837	0.00645998018653702	0.467724215515067	0.298	0.253	1	8	unknown-749	UnnamedSample_HQ_transcript-20281	gene_id_unknown-749_transcript_id_unknown-749
838	0.00747670664895348	0.296681215997947	0.509	0.477	1	8	XP-029633918.1	UnnamedSample_HQ_transcript-20443	uncharacterized_protein_LOC115209612_isoform_X4_[Octopus_vulgaris]
839	0.00899427520811641	0.264275831792803	0.691	0.672	1	8	XP-014776436.1	ba1148e-path0	PREDICTED:_chromobox_protein_homolog_1-like_isoform_X1_[Octopus_bimaculoides]
840	4.75870621401992e-32	0.430627791069573	1	0.999	3.78269556952443e-28	9	unknown-670	UnnamedSample_HQ_transcript-31953	gene_id_unknown-670_transcript_id_unknown-670
841	9.00569874784506e-30	0.397430959611672	1	1	7.15862993466204e-26	9	NP-062835.1	UnnamedSample_HQ_transcript-5301	cytochrome_b_[Heterololigo_bleekeri]
842	1.86873795710097e-27	0.458677074910553	1	0.999	1.48545980209956e-23	9	YP-006234071.1	b39b640-path0	ND5_gene_product_[Uroteuthis_edulis]
843	1.84270757366981e-25	0.678913678165173	0.957	0.817	1.46476825031013e-21	9	unknown-285	UnnamedSample_HQ_transcript-26654	gene_id_unknown-285_transcript_id_unknown-285
844	2.05970892682273e-23	1.02046355037167	0.529	0.27	1.63726262593139e-19	9	XP-014778781.1	UnnamedSample_HQ_transcript-1652	PREDICTED:_follistatin-related_protein_5-like_[Octopus_bimaculoides]
845	2.01924348374037e-22	0.368089601753342	1	1	1.60509664522522e-18	9	CAM36311.1	UnnamedSample_HQ_transcript-26121	hypothetical_protein_[Thermobia_domestica]
846	4.98479160152313e-19	0.652353821472589	0.878	0.7	3.96241084405073e-15	9	XP-029649750.1	b53501a-path0	centrosomal_protein_of_131_kDa-like_isoform_X1_[Octopus_vulgaris]
847	2.96908572828631e-18	0.463296035705826	0.992	0.966	2.36012624541479e-14	9	XP-014767548.1	b59b4f1-path1	PREDICTED:_ELAV-like_protein_4_[Octopus_bimaculoides]
848	1.43519910145214e-17	0.347951834299344	1	0.999	1.1408397657443e-13	9	YP-006234069.1	UnnamedSample_HQ_transcript-9182	COX1_gene_product_[Uroteuthis_edulis]
849	2.4878256507664e-16	0.439600368404634	0.953	0.869	1.97757260979421e-12	9	CFW94149.1	bbd3d6e-path0	"Csa-calmodulin_1,_partial_[Cupiennius_salei]"
850	6.72643713858801e-15	0.552286070293118	0.835	0.692	5.34684488146361e-11	9	unknown-10	b8410fb-path0	gene_id_unknown-10_transcript_id_unknown-10
851	9.62246591719638e-15	0.367674271550794	0.992	0.984	7.6488981575794e-11	9	NP-062845.1	UnnamedSample_HQ_transcript-30614	ATP_synthase_F0_subunit_6_[Heterololigo_bleekeri]
852	5.63169250795297e-14	0.353402830780515	0.992	0.973	4.47663237457181e-10	9	YP-002971000.1	UnnamedSample_HQ_transcript-31623	cytochrome_c_oxidase_subunit_II_[Doryteuthis_opalescens]
853	7.53471456566862e-13	0.562140777859812	0.69	0.514	5.98934460824999e-09	9	XP-014786304.1	UnnamedSample_HQ_transcript-16493	PREDICTED:_receptor_expression-enhancing_protein_5-like_isoform_X1_[Octopus_bimaculoides]
854	8.02768848934217e-13	0.709642478457181	0.537	0.367	6.38120958017809e-09	9	unknown-435	UnnamedSample_HQ_transcript-29498	gene_id_unknown-435_transcript_id_unknown-435
855	2.54102109076515e-12	0.709984614284683	0.557	0.39	2.01985766504921e-08	9	unknown-131	b9a1364-path0	gene_id_unknown-131_transcript_id_unknown-131
856	5.94676834127198e-12	0.494808159604	0.894	0.832	4.72708615447709e-08	9	unknown-72	bcf21d9-path0	gene_id_unknown-72_transcript_id_unknown-72
857	8.84041760033088e-10	0.41292420566637	0.859	0.804	7.02724795050301e-06	9	unknown-35	b3519d3-path0	gene_id_unknown-35_transcript_id_unknown-35
858	1.76244625413926e-09	0.442274444157825	0.745	0.639	1.4009685274153e-05	9	unknown-184	b83e917-path0	gene_id_unknown-184_transcript_id_unknown-184
859	2.47669094297029e-09	0.664896172810671	0.541	0.401	1.96872163056708e-05	9	unknown-462	UnnamedSample_HQ_transcript-32063	gene_id_unknown-462_transcript_id_unknown-462
860	3.23079498625496e-09	0.435051054866828	0.808	0.746	2.56815893457407e-05	9	KOF86060.1	UnnamedSample_HQ_transcript-28694	hypothetical_protein_OCBIM_22019283mg_[Octopus_bimaculoides]
861	9.95352388567803e-09	0.402292315257936	0.796	0.688	7.91205613672546e-05	9	KOF97905.1	be5f5a3-path0	hypothetical_protein_OCBIM_22028073mg_[Octopus_bimaculoides]
862	2.80815127938873e-08	0.565153513099756	0.671	0.593	0.00022321994519861	9	unknown-341	UnnamedSample_HQ_transcript-30789	gene_id_unknown-341_transcript_id_unknown-341
863	5.00808009786208e-08	0.327268903497729	0.941	0.914	0.000398092286979057	9	unknown-425	UnnamedSample_HQ_transcript-31561	gene_id_unknown-425_transcript_id_unknown-425
864	5.42071750653372e-08	0.445282007981585	0.718	0.617	0.000430892834594366	9	unknown-521	UnnamedSample_HQ_transcript-27719	gene_id_unknown-521_transcript_id_unknown-521
865	1.95784402912279e-07	0.304898086792038	0.953	0.937	0.00155629021874971	9	unknown-427	UnnamedSample_HQ_transcript-31015	gene_id_unknown-427_transcript_id_unknown-427
866	2.10897103415327e-07	0.599186127377627	0.561	0.463	0.00167642107504843	9	unknown-409	UnnamedSample_HQ_transcript-23959	gene_id_unknown-409_transcript_id_unknown-409
867	5.2883766221395e-07	0.66082635828937	0.376	0.255	0.00420373057693869	9	XP-029646067.1	b266248-path2	uncharacterized_protein_LOC115219900_[Octopus_vulgaris]
868	7.29813448189916e-07	0.566892919024439	0.471	0.354	0.00580128709966165	9	unknown-616	UnnamedSample_HQ_transcript-31416	gene_id_unknown-616_transcript_id_unknown-616
869	8.11906568672217e-07	0.44351379884716	0.757	0.693	0.00645384531437546	9	unknown-63	b5317f9-path0	gene_id_unknown-63_transcript_id_unknown-63
870	8.82493370522826e-07	0.483237040728672	0.655	0.56	0.00701493980228594	9	unknown-143	b238320-path1	gene_id_unknown-143_transcript_id_unknown-143
871	9.97992713012744e-07	0.379519250504882	0.718	0.645	0.0079330440757383	9	unknown-830	UnnamedSample_HQ_transcript-29539	gene_id_unknown-830_transcript_id_unknown-830
872	4.60520274570721e-06	0.403828277287553	0.675	0.583	0.0366067566256267	9	unknown-526	UnnamedSample_HQ_transcript-30973	gene_id_unknown-526_transcript_id_unknown-526
873	6.00288770440919e-06	0.368547217412251	0.698	0.636	0.0477169543623486	9	unknown-344	UnnamedSample_HQ_transcript-29182	gene_id_unknown-344_transcript_id_unknown-344
874	6.21048869358274e-06	0.409423367983808	0.573	0.498	0.0493671746252892	9	unknown-530	UnnamedSample_HQ_transcript-3130	gene_id_unknown-530_transcript_id_unknown-530
875	7.94786901993752e-06	0.35698708531315	0.749	0.699	0.0631776108394834	9	unknown-159	be995c9-path0	gene_id_unknown-159_transcript_id_unknown-159
876	9.49798466402488e-06	0.336927542748484	0.725	0.668	0.0754994800943338	9	XP-014775870.1	b74e316-path0	"PREDICTED:_sodium/hydrogen_exchanger_3-like,_partial_[Octopus_bimaculoides]"
877	1.23234071338832e-05	0.414006839545532	0.635	0.571	0.0979587633072376	9	XP-029637368.1	bdafc3c-path0	heterogeneous_nuclear_ribonucleoprotein_A3_homolog_2-like_isoform_X6_[Octopus_vulgaris]
878	1.28584947863007e-05	1.07298927901284	0.259	0.16	0.102212175056304	9	XP-014786911.1	UnnamedSample_HQ_transcript-28697	PREDICTED:_uncharacterized_protein_LOC106881140_isoform_X2_[Octopus_bimaculoides]
879	1.3399344598074e-05	0.357617127292701	0.682	0.603	0.10651139021009	9	XP-013409105.1	UnnamedSample_HQ_transcript-22546	peroxisomal_membrane_protein_2_[Lingula_anatina]
880	1.37188237091692e-05	0.256513484787901	0.698	0.618	0.109050929664186	9	unknown-543	UnnamedSample_HQ_transcript-6417	gene_id_unknown-543_transcript_id_unknown-543
881	1.50256574890832e-05	0.375750120882975	0.663	0.594	0.119438951380723	9	XP-029634804.1	bb5a5b9-path0	14-3-3_protein_zeta/delta-like_[Octopus_vulgaris]
882	2.31353967577946e-05	0.250589071338247	0.545	0.401	0.183903268827709	9	KFD59669.1	bec54a1-path78	"hypothetical_protein_M514_28150,_partial_[Trichuris_suis]"
883	3.54404395467903e-05	0.446899931458688	0.424	0.325	0.281716053957436	9	unknown-491	UnnamedSample_HQ_transcript-11283	gene_id_unknown-491_transcript_id_unknown-491
884	3.58698254498959e-05	0.274856353238357	0.831	0.803	0.285129242501222	9	unknown-226	UnnamedSample_HQ_transcript-29854	gene_id_unknown-226_transcript_id_unknown-226
885	3.61006242222034e-05	0.53832312717088	0.412	0.328	0.286963861942295	9	unknown-30	b0dcb91-path0	gene_id_unknown-30_transcript_id_unknown-30
886	3.62973525137117e-05	0.555640741145501	0.337	0.244	0.288527655131495	9	unknown-439	UnnamedSample_HQ_transcript-29365	gene_id_unknown-439_transcript_id_unknown-439
887	4.0518499067194e-05	0.357121231460913	0.627	0.569	0.322081549085125	9	KOF70866.1	UnnamedSample_HQ_transcript-19587	hypothetical_protein_OCBIM_22002050mg_[Octopus_bimaculoides]
888	5.07146746196565e-05	0.52342794707347	0.329	0.24	0.403130948551649	9	XP-029650797.1	b610816-path3	dihydropyrimidinase-like_isoform_X3_[Octopus_vulgaris]
889	9.44089328492985e-05	0.461950072258707	0.529	0.451	0.750456607219074	9	unknown-710	UnnamedSample_HQ_transcript-31986	gene_id_unknown-710_transcript_id_unknown-710
890	9.83377953646767e-05	0.38682813922843	0.49	0.423	0.781687135353815	9	unknown-329	UnnamedSample_HQ_transcript-24845	gene_id_unknown-329_transcript_id_unknown-329
891	0.000121129407542537	0.3185724214759	0.667	0.644	0.962857660555624	9	unknown-203	bfd0bf3-path10	gene_id_unknown-203_transcript_id_unknown-203
892	0.000199602516608328	0.539523883374379	0.294	0.215	1	9	unknown-376	UnnamedSample_HQ_transcript-30084	gene_id_unknown-376_transcript_id_unknown-376
893	0.000209592139001985	0.421882051230424	0.455	0.373	1	9	unknown-230	UnnamedSample_HQ_transcript-20488	gene_id_unknown-230_transcript_id_unknown-230
894	0.000217533383047323	0.434109366865981	0.404	0.321	1	9	unknown-125	b1de7ce-path0	gene_id_unknown-125_transcript_id_unknown-125
895	0.000230539637695117	0.50279559127885	0.435	0.366	1	9	XP-029650801.1	b610816-path6	dihydropyrimidinase-like_isoform_X7_[Octopus_vulgaris]
896	0.000350123728166907	0.447651199037768	0.475	0.407	1	9	XP-029650410.1	UnnamedSample_HQ_transcript-22218	phosphomannomutase-like_[Octopus_vulgaris]
897	0.000398909567336101	0.492123188211641	0.404	0.34	1	9	unknown-596	UnnamedSample_HQ_transcript-27991	gene_id_unknown-596_transcript_id_unknown-596
898	0.000451836839975808	0.588346504248256	0.384	0.328	1	9	XP-011858161.1	UnnamedSample_HQ_transcript-26246	"PREDICTED:_uncharacterized_protein_LOC105555728,_partial_[Vollenhovia_emeryi]"
899	0.000509033036634769	0.323850152701381	0.639	0.601	1	9	XP-014786917.1	UnnamedSample_HQ_transcript-18782	PREDICTED:_ras-related_protein_Rab-2_[Octopus_bimaculoides]
900	0.000642986721671953	0.393790521557689	0.392	0.323	1	9	XP-029639831.1	bf4d3ba-path0	trimeric_intracellular_cation_channel_type_1B.1-like_[Octopus_vulgaris]
901	0.000815903001504628	0.270213805211466	0.78	0.753	1	9	unknown-703	UnnamedSample_HQ_transcript-21845	gene_id_unknown-703_transcript_id_unknown-703
902	0.000887956288840067	0.373945222805114	0.537	0.475	1	9	XP-029633918.1	UnnamedSample_HQ_transcript-20443	uncharacterized_protein_LOC115209612_isoform_X4_[Octopus_vulgaris]
903	0.000976449854137463	0.501351467887865	0.361	0.296	1	9	unknown-609	UnnamedSample_HQ_transcript-29886	gene_id_unknown-609_transcript_id_unknown-609
904	0.00155106791756415	0.394108535749421	0.42	0.364	1	9	PIK50831.1	UnnamedSample_HQ_transcript-27599	hypothetical_protein_BSL78_12302_[Apostichopus_japonicus]
905	0.00158186334639236	0.491772263850287	0.302	0.238	1	9	XP-014767924.1	UnnamedSample_HQ_transcript-8579	PREDICTED:_synaptophysin-like_isoform_X1_[Octopus_bimaculoides]
906	0.00162940300412212	0.397934117559218	0.302	0.234	1	9	unknown-437	UnnamedSample_HQ_transcript-15416	gene_id_unknown-437_transcript_id_unknown-437
907	0.00174131417379296	0.458643115716691	0.306	0.24	1	9	mt-XP-029636143.1	mt-UnnamedSample_HQ_transcript-738	"glutamate_dehydrogenase,_mitochondrial-like_[Octopus_vulgaris]"
908	0.00190071186377137	0.426841148265631	0.271	0.205	1	9	XP-029634468.1	b569963-path0	serine_incorporator_1-like_isoform_X1_[Octopus_vulgaris]
909	0.00270839051199348	0.269112157475265	0.588	0.529	1	9	BAD32700.1	b471d07-path0	Rab3_[Doryteuthis_pealeii]
910	0.00308909841652209	0.292528209340658	0.549	0.515	1	9	XP-014769416.1	b827e51-path0	PREDICTED:_programmed_cell_death_protein_4-like_[Octopus_bimaculoides]
911	0.00312622721635024	0.251301318919288	0.525	0.459	1	9	XP-029648798.1	bd3e734-path0	synaptobrevin_isoform_X1_[Octopus_vulgaris]
912	0.00338410279069107	0.312114268162273	0.6	0.587	1	9	unknown-55	beda5f1-path0	gene_id_unknown-55_transcript_id_unknown-55
913	0.00395832164848081	0.349490522238471	0.573	0.562	1	9	XP-025103728.1	b9a1364-path1	ras-related_protein_Rab-1A_[Pomacea_canaliculata]
914	0.00429927940987383	0.359892947371	0.369	0.304	1	9	XP-029639093.1	be2a5cd-path0	uncharacterized_protein_LOC115214158_[Octopus_vulgaris]
915	0.00499487874939293	0.35508216967141	0.447	0.401	1	9	XP-029642850.1	UnnamedSample_HQ_transcript-9956	Bardet-Biedl_syndrome_1_protein-like_[Octopus_vulgaris]
916	0.00528997499479739	0.341730134617126	0.435	0.383	1	9	XP-014776473.1	b1afdda-path0	PREDICTED:_fasciculation_and_elongation_protein_zeta-2-like_[Octopus_bimaculoides]
917	0.00613520028351527	0.419318348539022	0.255	0.199	1	9	unknown-248	UnnamedSample_HQ_transcript-27779	gene_id_unknown-248_transcript_id_unknown-248
918	0.00772198604123319	0.346290776275881	0.459	0.422	1	9	unknown-138	be762ae-path0	gene_id_unknown-138_transcript_id_unknown-138
919	0.00774481355353387	0.339961703829121	0.502	0.474	1	9	unknown-750	UnnamedSample_HQ_transcript-28657	gene_id_unknown-750_transcript_id_unknown-750
920	0.00908071951910287	0.398137264016924	0.318	0.27	1	9	XP-029654690.1	UnnamedSample_HQ_transcript-5017	uncharacterized_protein_LOC115228188_[Octopus_vulgaris]
921	0.00956912741401545	0.43026564849346	0.38	0.345	1	9	XP-014768141.1	befedc2-path0	PREDICTED:_uncharacterized_protein_ZK1073.1-like_isoform_X1_[Octopus_bimaculoides]
922	0.00989291235129793	0.257964657940142	0.424	0.383	1	9	unknown-327	UnnamedSample_HQ_transcript-23848	gene_id_unknown-327_transcript_id_unknown-327
923	0	3.92453681542259	0.819	0.055	0	10	XP-014779610.1	b49c1c1-path0	PREDICTED:_hemocyte_protein-glutamine_gamma-glutamyltransferase-like_isoform_X2_[Octopus_bimaculoides]
924	9.33367586908226e-292	4.18370537222299	0.905	0.1	7.41933894833349e-288	10	XP-029647438.1	b8a8b9d-path0	ammonium_transporter_Rh_type_B-like_[Octopus_vulgaris]
925	3.3812707985947e-260	3.95092214616623	0.91	0.125	2.68777215780293e-256	10	XP-014779607.1	ba372b8-path0	PREDICTED:_hemocyte_protein-glutamine_gamma-glutamyltransferase-like_isoform_X1_[Octopus_bimaculoides]
926	3.48429022799291e-251	3.50222981663778	0.833	0.101	2.76966230223156e-247	10	XP-014781488.1	bd3beb1-path1	PREDICTED:_serine/threonine-protein_kinase_PAK_7-like_isoform_X1_[Octopus_bimaculoides]
927	1.79019351050557e-219	2.80496877634686	0.579	0.044	1.42302482150087e-215	10	XP-014791324.1	UnnamedSample_HQ_transcript-19398	PREDICTED:_protein_quaking-B-like_isoform_X7_[Octopus_bimaculoides]
928	1.60659003584121e-206	2.83188614761776	0.606	0.054	1.27707841949018e-202	10	XP-029655372.1	UnnamedSample_HQ_transcript-16896	laminin_subunit_alpha-like_[Octopus_vulgaris]
929	3.1962325015317e-178	3.10895965755173	0.756	0.117	2.54068521546754e-174	10	unknown-797	UnnamedSample_HQ_transcript-26094	gene_id_unknown-797_transcript_id_unknown-797
930	1.67091104992449e-172	4.52149941943561	1	0.357	1.32820719358498e-168	10	XP-029641163.1	UnnamedSample_HQ_transcript-28414	nucleoredoxin-like_protein_2_[Octopus_vulgaris]
931	1.34670244895432e-162	2.73997643646316	0.507	0.048	1.07049377667379e-158	10	unknown-378	UnnamedSample_HQ_transcript-10170	gene_id_unknown-378_transcript_id_unknown-378
932	1.13827724744427e-148	2.65792875044092	0.824	0.176	9.04816583993453e-145	10	XP-014777908.1	UnnamedSample_HQ_transcript-15494	PREDICTED:_somatomedin-B_and_thrombospondin_type-1_domain-containing_protein-like_[Octopus_bimaculoides]
933	2.76010560321629e-141	2.4498919233804	0.593	0.08	2.19400794399663e-137	10	XP-029648435.1	b7874d7-path0	protein_quaking-B-like_isoform_X9_[Octopus_vulgaris]
934	1.10295969934655e-134	2.41208422513668	0.471	0.051	8.76742665010572e-131	10	XP-029636725.1	UnnamedSample_HQ_transcript-336	laminin_subunit_gamma-1-like_[Octopus_vulgaris]
935	1.24893572065469e-129	1.95441850950485	0.294	0.017	9.92779004348417e-126	10	XP-029641699.1	UnnamedSample_HQ_transcript-7950	aquaporin-like_isoform_X2_[Octopus_vulgaris]
936	8.09070937270262e-124	2.34524562397677	0.606	0.097	6.43130488036131e-120	10	unknown-666	UnnamedSample_HQ_transcript-30870	gene_id_unknown-666_transcript_id_unknown-666
937	9.80575685091411e-106	2.37629885151252	0.701	0.168	7.79459612079163e-102	10	XP-029653152.1	b0685e6-path2	LOW_QUALITY_PROTEIN:_talin-2-like_[Octopus_vulgaris]
938	6.63776250854748e-97	1.77030717918161	0.326	0.032	5.2763574180444e-93	10	XP-029643074.1	b2668e3-path0	protein_kinase_C_and_casein_kinase_substrate_in_neurons_protein_1-like_isoform_X3_[Octopus_vulgaris]
939	1.38958634393118e-94	2.25100895354859	0.557	0.108	1.10458218479089e-90	10	XP-029648740.1	b59c35c-path0	nidogen-1-like_isoform_X1_[Octopus_vulgaris]
940	3.16153133925975e-94	1.96608411254614	0.33	0.034	2.51310126157757e-90	10	XP-014781544.1	UnnamedSample_HQ_transcript-170	PREDICTED:_laminin_subunit_beta-1-like_[Octopus_bimaculoides]
941	5.53025577435633e-94	2.22752541795737	0.471	0.077	4.39600031503584e-90	10	XP-029649953.1	b3eabee-path0	serine/threonine-protein_phosphatase_6_regulatory_ankyrin_repeat_subunit_A-like_[Octopus_vulgaris]
942	2.97948901169885e-92	1.91821707224565	0.357	0.042	2.36839581539941e-88	10	KOF91855.1	bd43354-path1	hypothetical_protein_OCBIM_22007929mg_[Octopus_bimaculoides]
943	1.08413421320694e-84	2.0767312388092	0.38	0.054	8.61778286078201e-81	10	XP-014790989.1	UnnamedSample_HQ_transcript-7945	PREDICTED:_uncharacterized_protein_LOC106884239_[Octopus_bimaculoides]
944	9.66626480653663e-82	1.70729725677771	0.33	0.039	7.68371389471597e-78	10	unknown-339	UnnamedSample_HQ_transcript-13555	gene_id_unknown-339_transcript_id_unknown-339
945	1.18547245607344e-81	1.70889289594884	0.262	0.024	9.4233205533278e-78	10	XP-009045318.1	UnnamedSample_HQ_transcript-18587	"hypothetical_protein_LOTGIDRAFT_109908,_partial_[Lottia_gigantea]"
946	2.8558105011357e-74	2.06471414786013	0.543	0.13	2.27008376735276e-70	10	PNF23848.1	UnnamedSample_HQ_transcript-18886	"hypothetical_protein_B7P43_G13739,_partial_[Cryptotermes_secundus]"
947	3.00226870724628e-71	1.80835247589025	0.321	0.043	2.38650339539007e-67	10	KOF99755.1	bf27dc5-path0	"hypothetical_protein_OCBIM_22012140mg,_partial_[Octopus_bimaculoides]"
948	3.80733860423918e-69	2.12739234114594	0.638	0.192	3.02645345650972e-65	10	XP-029647963.1	UnnamedSample_HQ_transcript-63	XP-029647963.1-like_[Octopus_vulgaris]
949	3.44454359197495e-66	1.42833333115338	0.95	0.797	2.73806770126089e-62	10	XP-029648044.1	bc36009-path0	muscleblind-like_protein_2a_[Octopus_vulgaris]
950	5.80976712353576e-65	1.87444850622083	0.579	0.164	4.61818388649857e-61	10	XP-029645037.1	be2f2a0-path0	insulin-like_growth_factor-binding_protein-related_protein_1_[Octopus_vulgaris]
951	1.35167918025772e-59	1.95859474719652	0.946	0.818	1.07444978038686e-55	10	unknown-201	bec54a1-path89	gene_id_unknown-201_transcript_id_unknown-201
952	4.76899965126156e-58	1.7228553321426	0.321	0.053	3.79087782278781e-54	10	unknown-284	UnnamedSample_HQ_transcript-26720	gene_id_unknown-284_transcript_id_unknown-284
953	2.11873064251993e-47	1.53399322305736	0.665	0.257	1.6841789877391e-43	10	XP-029654274.1	bf27063-path0	LIM/homeobox_protein_Lhx1-like_[Octopus_vulgaris]
954	9.29206232464338e-41	1.67713382615211	0.353	0.089	7.38626034185902e-37	10	XP-029647964.1	b628a97-path0	collagen_alpha-1(IV)_chain-like_[Octopus_vulgaris]
955	5.23289712858937e-40	1.34384117907653	0.842	0.548	4.15962992751569e-36	10	XP-031145834.1	b9d1a26-path5	"uncharacterized_protein_LOC116043362,_partial_[Sander_lucioperca]"
956	4.96302331883594e-39	1.57077385475747	0.425	0.128	3.94510723614269e-35	10	XP-014776191.1	b3cc050-path0	PREDICTED:_neuronal_calcium_sensor_2-like_[Octopus_bimaculoides]
957	6.14812923008557e-39	1.59172607125757	0.33	0.082	4.88714792499502e-35	10	XP-014788640.1	UnnamedSample_HQ_transcript-11653	PREDICTED:_cytospin-A-like_isoform_X1_[Octopus_bimaculoides]
958	1.7456927245622e-38	1.58160431037199	0.389	0.111	1.38765114675449e-34	10	KOF64672.1	UnnamedSample_HQ_transcript-9214	hypothetical_protein_OCBIM_22016945mg_[Octopus_bimaculoides]
959	1.36395219541687e-37	1.17808079207491	0.959	0.817	1.08420560013687e-33	10	unknown-285	UnnamedSample_HQ_transcript-26654	gene_id_unknown-285_transcript_id_unknown-285
960	4.96550237430581e-37	1.62520350248203	0.303	0.072	3.94707783733569e-33	10	XP-029638512.1	bef4548-path0	troponin_I-like_isoform_X3_[Octopus_vulgaris]
961	5.66735377343988e-33	1.23683271013354	0.715	0.4	4.50497951450736e-29	10	unknown-173	b183b58-path1	gene_id_unknown-173_transcript_id_unknown-173
962	1.13451498478389e-32	1.53111786791479	0.299	0.077	9.01825961404713e-29	10	XP-029639583.1	b8b44d7-path0	ETS-related_transcription_factor_Elf-2-like_[Octopus_vulgaris]
963	4.70966794531245e-31	1.44896879399395	0.385	0.131	3.74371504972886e-27	10	KOF88494.1	UnnamedSample_HQ_transcript-12838	hypothetical_protein_OCBIM_22014773mg_[Octopus_bimaculoides]
964	1.56650232887054e-27	1.35226828943443	0.443	0.18	1.24521270121919e-23	10	XP-014784384.1	be784e8-path0	PREDICTED:_cdc42_homolog_[Octopus_bimaculoides]
965	3.35287504507559e-25	1.1684593949362	0.267	0.075	2.66520037333058e-21	10	XP-029652332.1	b9e79ce-path0	ceramide_synthase_5-like_[Octopus_vulgaris]
966	1.0930777189609e-22	0.960216880854759	0.774	0.608	8.68887478802021e-19	10	XP-029642320.1	ba53f97-path0	spectrin_beta_chain-like_[Octopus_vulgaris]
967	2.91321586767982e-22	1.24618199440084	0.285	0.092	2.31571529321869e-18	10	unknown-113	bee6c27-path0	gene_id_unknown-113_transcript_id_unknown-113
968	4.57941202927996e-22	1.0858785391893	0.543	0.281	3.64017462207464e-18	10	XP-029650823.1	UnnamedSample_HQ_transcript-751	eukaryotic_translation_initiation_factor_4_gamma_1-like_[Octopus_vulgaris]
969	1.83089219491316e-21	1.08460623589313	0.665	0.438	1.45537620573647e-17	10	XP-009043916.1	b9dc9fd-path0	hypothetical_protein_LOTGIDRAFT_205560_[Lottia_gigantea]
970	1.08017244176737e-19	1.22316969302452	0.367	0.154	8.5862907396088e-16	10	unknown-492	UnnamedSample_HQ_transcript-16217	gene_id_unknown-492_transcript_id_unknown-492
971	1.2950827025603e-19	0.596534426474968	0.973	0.876	1.02946124026518e-15	10	unknown-611	UnnamedSample_HQ_transcript-31861	gene_id_unknown-611_transcript_id_unknown-611
972	6.11777099216659e-18	1.20225232602198	0.276	0.102	4.86301616167322e-14	10	unknown-163	bbc71da-path0	gene_id_unknown-163_transcript_id_unknown-163
973	4.11785381072488e-17	1.12868295771871	0.357	0.157	3.27328199414521e-13	10	XP-029652175.1	b82e364-path0	dystroglycan-like_[Octopus_vulgaris]
974	3.06374652279429e-16	1.91544990859754	0.665	0.504	2.43537211096918e-12	10	unknown-200	bec54a1-path55	gene_id_unknown-200_transcript_id_unknown-200
975	3.98617403333134e-16	1.38005647807386	0.353	0.165	3.16860973909508e-12	10	XP-029639607.1	b43df9e-path0	kinesin-like_protein_KIF21A_isoform_X3_[Octopus_vulgaris]
976	1.40881698200989e-15	1.00505701509008	0.367	0.176	1.11986861899966e-11	10	XP-014789026.1	b1ba56a-path0	PREDICTED:_ceramide_synthase_5-like_[Octopus_bimaculoides]
977	1.7440582980601e-15	0.380936393153806	1	0.988	1.38635194112798e-11	10	rp-XP-014790358.1	rp-UnnamedSample_HQ_transcript-31835	PREDICTED:_60S_acidic_ribosomal_protein_P1-like_[Octopus_bimaculoides]
978	5.49996417622051e-14	1.01689538552125	0.285	0.119	4.37192152367769e-10	10	OCT96588.1	b5d7173-path4	"hypothetical_protein_XELAEV_18008795mg,_partial_[Xenopus_laevis]"
979	8.73692136847381e-14	1.11548140562726	0.348	0.176	6.94497879579983e-10	10	unknown-506	UnnamedSample_HQ_transcript-11108	gene_id_unknown-506_transcript_id_unknown-506
980	1.77028663034637e-12	0.810900269868019	0.674	0.499	1.40720084246233e-08	10	XP-029649095.1	UnnamedSample_HQ_transcript-11479	CD63_antigen-like_[Octopus_vulgaris]
981	7.14076853276148e-11	0.80911176397928	0.371	0.206	5.6761969066921e-07	10	unknown-662	UnnamedSample_HQ_transcript-31027	gene_id_unknown-662_transcript_id_unknown-662
982	1.20233966341672e-10	0.592583163603513	0.833	0.751	9.55739798449954e-07	10	unknown-703	UnnamedSample_HQ_transcript-21845	gene_id_unknown-703_transcript_id_unknown-703
983	2.02289398650543e-10	0.868841637893074	0.29	0.142	1.60799842987316e-06	10	unknown-399	UnnamedSample_HQ_transcript-29400	gene_id_unknown-399_transcript_id_unknown-399
984	2.12018492438912e-10	0.30835759118853	1	0.99	1.68533499639691e-06	10	XP-029651715.1	UnnamedSample_HQ_transcript-14489	ciliogenesis_and_planar_polarity_effector_2-like_[Octopus_vulgaris]
985	3.07356446141272e-10	0.69528761654836	0.584	0.407	2.44317639037697e-06	10	XP-014786045.1	bb95b08-path0	PREDICTED:_adhesion_G_protein-coupled_receptor_L2-like_isoform_X3_[Octopus_bimaculoides]
986	1.79102140998588e-09	0.840847856031787	0.321	0.172	1.42368291879778e-05	10	KOF96901.1	b2cf0b8-path1	hypothetical_protein_OCBIM_22032899mg_[Octopus_bimaculoides]
987	8.56591247108904e-09	0.780846231108483	0.335	0.192	6.80904382326868e-05	10	XP-014776945.1	beb9d96-path0	PREDICTED:_actophorin-like_[Octopus_bimaculoides]
988	1.09450895094764e-08	0.406036886656674	0.928	0.87	8.70025165108281e-05	10	unknown-417	UnnamedSample_HQ_transcript-31477	gene_id_unknown-417_transcript_id_unknown-417
989	1.38432773054458e-08	0.558210955781361	0.814	0.747	0.000110040211300988	10	rp-XP-014768270.1	rp-UnnamedSample_HQ_transcript-29607	PREDICTED:_40S_ribosomal_protein_SA-like_[Octopus_bimaculoides]
990	1.45084460816838e-08	0.652300423086461	0.561	0.4	0.000115327637903305	10	unknown-69	b7b21c9-path4	gene_id_unknown-69_transcript_id_unknown-69
991	1.9352090062653e-08	0.85586891064484	0.353	0.21	0.000153829763908029	10	unknown-624	UnnamedSample_HQ_transcript-21674	gene_id_unknown-624_transcript_id_unknown-624
992	4.58239442305716e-08	0.837126728480864	0.353	0.214	0.000364254532688814	10	XP-014781207.1	UnnamedSample_HQ_transcript-31182	"PREDICTED:_fatty_acid-binding_protein_2,_liver-like_[Octopus_bimaculoides]"
993	3.31177311495003e-07	0.707079513781158	0.371	0.239	0.00263252844907378	10	XP-029650797.1	b610816-path3	dihydropyrimidinase-like_isoform_X3_[Octopus_vulgaris]
994	7.89550625688089e-07	1.04406031523094	0.258	0.15	0.00627613792359462	10	XP-029636241.1	b0f8d75-path2	peptidyl-prolyl_cis-trans_isomerase_B-like_[Octopus_vulgaris]
995	1.14993127042238e-06	1.58846435188986	0.267	0.154	0.00914080366858752	10	XP-029640532.1	bf17eab-path0	collagen_alpha-1(I)_chain-like_[Octopus_vulgaris]
996	2.08000298902576e-06	0.414622531287667	0.656	0.517	0.0165339437597658	10	XP-014786304.1	UnnamedSample_HQ_transcript-16493	PREDICTED:_receptor_expression-enhancing_protein_5-like_isoform_X1_[Octopus_bimaculoides]
997	3.851381702376e-06	0.780324760479579	0.308	0.197	0.0306146331521868	10	unknown-248	UnnamedSample_HQ_transcript-27779	gene_id_unknown-248_transcript_id_unknown-248
998	1.0086138404221e-05	0.337034542822724	0.887	0.854	0.0801747141751531	10	rp-XP-014769892.1	rp-UnnamedSample_HQ_transcript-31903	PREDICTED:_ubiquitin-60S_ribosomal_protein_L40-like_[Octopus_bimaculoides]
999	1.00916919912199e-05	0.516403320409314	0.624	0.536	0.0802188596382069	10	KOF95589.1	bffc937-path0	hypothetical_protein_OCBIM_22037780mg_[Octopus_bimaculoides]
1000	1.65295709316069e-05	0.575421148828385	0.525	0.42	0.131393559335343	10	unknown-591	UnnamedSample_HQ_transcript-31169	gene_id_unknown-591_transcript_id_unknown-591
1001	3.29363948504251e-05	0.277227602263629	0.937	0.939	0.261811402666029	10	unknown-588	UnnamedSample_HQ_transcript-3696	gene_id_unknown-588_transcript_id_unknown-588
1002	7.41256948647528e-05	0.620897203200564	0.258	0.165	0.58922514847992	10	unknown-338	UnnamedSample_HQ_transcript-27773	gene_id_unknown-338_transcript_id_unknown-338
1003	0.000145235369881726	0.605552551898917	0.303	0.209	1	10	XP-029645656.1	bf25f2e-path0	mid1-interacting_protein_1A-like_[Octopus_vulgaris]
1004	0.00022363138307344	0.525566948299952	0.326	0.235	1	10	XP-022306667.1	bbbe273-path0	cathepsin_L1-like_[Crassostrea_virginica]
1005	0.000232563339942056	0.450149896913806	0.281	0.186	1	10	XP-029638169.1	b3117bc-path0	disks_large-associated_protein_1-like_isoform_X1_[Octopus_vulgaris]
1006	0.000335621375851178	0.352885177430232	0.719	0.626	1	10	XP-021331266.1	UnnamedSample_HQ_transcript-7654	LOW_QUALITY_PROTEIN:_uncharacterized_protein_LOC100537853_[Danio_rerio]
1007	0.000357285412336597	0.553649380900935	0.317	0.229	1	10	XP-029648046.1	UnnamedSample_HQ_transcript-3005	transmembrane_9_superfamily_member_2-like_[Octopus_vulgaris]
1008	0.000742414821400615	0.409626354011269	0.434	0.342	1	10	XP-029636609.1	UnnamedSample_HQ_transcript-16490	uncharacterized_protein_LOC115211975_[Octopus_vulgaris]
1009	0.000856308269642294	0.450222000908704	0.281	0.198	1	10	XP-013389351.1	b0362ed-path0	heme-binding_protein_2-like_[Lingula_anatina]
1010	0.000945983494191689	0.256319596321532	0.796	0.721	1	10	XP-017796731.1	b9d1a26-path9	PREDICTED:_LOW_QUALITY_PROTEIN:_uncharacterized_protein_LOC108577999_[Habropoda_laboriosa]
1011	0.0010174581484869	0.283945013567029	0.855	0.811	1	10	XP-029647441.1	b325d1d-path0	eukaryotic_translation_initiation_factor_5A-1-like_[Octopus_vulgaris]
1012	0.00116785621243894	0.353351568722346	0.398	0.311	1	10	XP-029657579.1	b6773de-path0	protein_disulfide-isomerase-like_[Octopus_vulgaris]
1013	0.00204078570408345	0.342938602476806	0.407	0.325	1	10	XP-029652482.1	b34a9a9-path1	"RNA-binding_motif,_single-stranded-interacting_protein_1-like_isoform_X8_[Octopus_vulgaris]"
1014	0.00385601683768803	0.392422683695636	0.529	0.463	1	10	XP-014773110.1	UnnamedSample_HQ_transcript-3613	PREDICTED:_peroxisome_assembly_protein_12-like_[Octopus_bimaculoides]
1015	0.00417181600736347	0.361245417460692	0.348	0.271	1	10	mt-XP-029649200.1	mt-UnnamedSample_HQ_transcript-14199	"yrdC_domain-containing_protein,_mitochondrial-like_[Octopus_vulgaris]"
1016	0.0045063824757996	0.321950444313303	0.584	0.514	1	10	XP-014769416.1	b827e51-path0	PREDICTED:_programmed_cell_death_protein_4-like_[Octopus_bimaculoides]
1017	0.00459733662937316	0.258197753346696	0.679	0.625	1	10	XP-014786276.1	UnnamedSample_HQ_transcript-8076	PREDICTED:_fucose-1-phosphate_guanylyltransferase-like_isoform_X1_[Octopus_bimaculoides]
1018	0.00584863454735113	0.397158335290134	0.376	0.311	1	10	KOF69715.1	UnnamedSample_HQ_transcript-31524	hypothetical_protein_OCBIM_22004157mg_[Octopus_bimaculoides]
1019	0.00596443691844196	0.440148691653235	0.326	0.26	1	10	XP-029639183.1	UnnamedSample_HQ_transcript-28821	tetraspanin-18-like_[Octopus_vulgaris]
1020	0.00666517953109156	0.251117691416854	0.611	0.548	1	10	rp-XP-014784768.1	rp-UnnamedSample_HQ_transcript-29352	PREDICTED:_60S_ribosomal_protein_L29-1-like_[Octopus_bimaculoides]
1021	0.00802237667736345	0.329052493441516	0.416	0.356	1	10	XP-029652568.1	b1b05c0-path1	uncharacterized_protein_LOC115225763_[Octopus_vulgaris]
1022	0.0088005576743348	0.27908991113326	0.394	0.33	1	10	XP-029634133.1	UnnamedSample_HQ_transcript-14139	"acetyl-CoA_acetyltransferase,_cytosolic-like_[Octopus_vulgaris]"
1023	4.93304074512899e-30	1.1344442049118	0.683	0.293	3.92127408830303e-26	11	XP-029643966.1	UnnamedSample_HQ_transcript-13383	calnexin-like_isoform_X1_[Octopus_vulgaris]
1024	5.83309080178246e-26	0.966535010289863	0.59	0.218	4.63672387833688e-22	11	XP-029645015.1	UnnamedSample_HQ_transcript-207	uncharacterized_protein_LOC115219087_isoform_X3_[Octopus_vulgaris]
1025	1.47493896799116e-23	0.716183066710903	0.989	0.869	1.17242898565617e-19	11	XP-029648445.1	be646b0-path0	NADPH-dependent_methylglyoxal_reductase_GRE2-like_[Octopus_vulgaris]
1026	4.01937834366207e-22	0.741804458163194	0.956	0.699	3.19500384537698e-18	11	XP-029649750.1	b53501a-path0	centrosomal_protein_of_131_kDa-like_isoform_X1_[Octopus_vulgaris]
1027	1.64699135137159e-21	0.892774272544177	0.333	0.1	1.30919342520528e-17	11	XP-029646010.1	UnnamedSample_HQ_transcript-17549	shootin-1-like_isoform_X1_[Octopus_vulgaris]
1028	1.80553623089497e-19	0.841427064669853	0.557	0.233	1.43522074993841e-15	11	XP-029650797.1	b610816-path3	dihydropyrimidinase-like_isoform_X3_[Octopus_vulgaris]
1029	1.68764259005259e-17	0.742747898318115	0.355	0.122	1.3415070948328e-13	11	XP-029649810.1	UnnamedSample_HQ_transcript-4992	cerebellar_degeneration-related_protein_2-like_[Octopus_vulgaris]
1030	5.73281965325241e-17	0.83344974153647	0.443	0.175	4.55701834237034e-13	11	XP-029648756.1	UnnamedSample_HQ_transcript-28469	uncharacterized_protein_LOC115222598_[Octopus_vulgaris]
1031	8.39437222122598e-17	0.723508513637882	0.787	0.436	6.67268647865253e-13	11	XP-029640735.1	b20ad96-path0	tyrosine-protein_phosphatase_Lar-like_isoform_X8_[Octopus_vulgaris]
1032	1.1292917379431e-16	0.704105148480008	0.251	0.074	8.97674002490971e-13	11	XP-029654379.1	UnnamedSample_HQ_transcript-1604	"rabankyrin-5-like,_partial_[Octopus_vulgaris]"
1033	2.79370244108134e-15	0.714234179797877	0.301	0.103	2.22071407041555e-11	11	XP-029651736.1	bb9456e-path0	unconventional_myosin-XVIIIa-like_isoform_X1_[Octopus_vulgaris]
1034	1.79292885452138e-14	0.781000324070744	0.279	0.097	1.42519914645904e-10	11	XP-029646149.1	UnnamedSample_HQ_transcript-20339	RNA_polymerase-associated_protein_LEO1-like_[Octopus_vulgaris]
1035	2.67815834941448e-14	0.761872623036842	0.306	0.11	2.12886807194957e-10	11	XP-029646446.1	b9d2f2c-path0	tyrosine-protein_phosphatase_vhp-1-like_isoform_X1_[Octopus_vulgaris]
1036	2.53041967433974e-13	0.694135488077322	0.295	0.108	2.01143059913266e-09	11	XP-029641832.1	ba32a76-path3	sperm-associated_antigen_1-like_[Octopus_vulgaris]
1037	3.57026366058077e-13	0.66140585721219	0.317	0.12	2.83800258379566e-09	11	XP-029644878.1	UnnamedSample_HQ_transcript-2367	protocadherin_beta-2-like_[Octopus_vulgaris]
1038	3.96210050591834e-13	0.699292050399535	0.568	0.287	3.14947369215449e-09	11	XP-029644395.1	bb68b65-path0	endoplasmic_reticulum_chaperone_BiP-like_[Octopus_vulgaris]
1039	1.44878466445697e-12	0.336279177228284	0.831	0.506	1.15163892977685e-08	11	XP-032563740.1	bec54a1-path17	uncharacterized_protein_LOC116796865_[Chiroxiphia_lanceolata]
1040	3.11931599242905e-12	0.558100671265322	0.47	0.216	2.47954428238185e-08	11	XP-029648521.1	bc52eb2-path0	eukaryotic_translation_initiation_factor_4_gamma_1-like_isoform_X4_[Octopus_vulgaris]
1041	4.14769300359699e-12	0.592832816553054	0.372	0.157	3.29700116855925e-08	11	XP-029647855.1	ba8761c-path0	vang-like_protein_2-B_[Octopus_vulgaris]
1042	4.30711769796164e-12	0.638416180973714	0.426	0.193	3.42372785810971e-08	11	XP-029641827.1	b6637c4-path0	misshapen-like_kinase_1_isoform_X7_[Octopus_vulgaris]
1043	1.49798150748308e-11	0.639224326833422	0.377	0.167	1.1907455002983e-07	11	XP-029645628.1	UnnamedSample_HQ_transcript-21617	ras-related_protein_Rab-11B-like_[Octopus_vulgaris]
1044	7.35377608661737e-11	0.69000552932827	0.333	0.146	5.84551661125215e-07	11	XP-029643172.1	b4221b9-path0	regulator_of_microtubule_dynamics_protein_1-like_isoform_X1_[Octopus_vulgaris]
1045	8.99762360201659e-11	0.652536928103333	0.311	0.132	7.15221100124299e-07	11	XP-029648594.1	UnnamedSample_HQ_transcript-694	LOW_QUALITY_PROTEIN:_E3_ubiquitin-protein_ligase_HERC2-like_[Octopus_vulgaris]
1046	9.00615474109882e-11	0.559647533368354	0.35	0.15	7.15899240369945e-07	11	XP-029643346.1	b875d55-path0	FERM_domain-containing_protein_5-like_isoform_X7_[Octopus_vulgaris]
1047	9.29556847773183e-11	0.610048805017996	0.262	0.101	7.38904738294903e-07	11	XP-029645906.1	b770878-path0	coronin-2B-like_isoform_X4_[Octopus_vulgaris]
1048	1.26925222473551e-10	0.598083044935651	0.355	0.157	1.00892859344226e-06	11	XP-029645632.1	b79fdf4-path0	intersectin-1-like_isoform_X3_[Octopus_vulgaris]
1049	1.32684386678373e-10	0.520623025025425	0.514	0.256	1.05470818970639e-06	11	XP-029651535.1	UnnamedSample_HQ_transcript-8969	tRNA_pseudouridine(38/39)_synthase-like_[Octopus_vulgaris]
1050	1.41493492788397e-10	0.573225118607258	0.41	0.192	1.12473177417496e-06	11	XP-029651045.1	UnnamedSample_HQ_transcript-22257	growth_factor_receptor-bound_protein_2-like_[Octopus_vulgaris]
1051	1.62347712508227e-10	0.621704382072125	0.557	0.292	1.29050196672789e-06	11	XP-029645510.1	UnnamedSample_HQ_transcript-19214	golgin_subfamily_A_member_7-like_[Octopus_vulgaris]
1052	3.24330228741571e-10	0.452172066295149	0.295	0.119	2.57810098826675e-06	11	XP-029648533.1	UnnamedSample_HQ_transcript-31410	ras-related_protein_Rab-9A-like_isoform_X1_[Octopus_vulgaris]
1053	3.32520365360098e-10	0.673528138868758	0.486	0.253	2.64320438424742e-06	11	XP-029646067.1	b266248-path2	uncharacterized_protein_LOC115219900_[Octopus_vulgaris]
1054	4.56124250075928e-10	0.515488600562837	0.311	0.131	3.62573166385355e-06	11	XP-029650250.1	UnnamedSample_HQ_transcript-10021	exostosin-like_3_[Octopus_vulgaris]
1055	6.8490317535995e-10	0.529836332981047	0.284	0.117	5.44429534093624e-06	11	XP-029649945.1	UnnamedSample_HQ_transcript-14366	protogenin-like_isoform_X3_[Octopus_vulgaris]
1056	7.65098282776789e-10	0.474228198198368	0.607	0.321	6.08176624979269e-06	11	XP-029647505.1	UnnamedSample_HQ_transcript-22276	eukaryotic_translation_initiation_factor_2_subunit_2-like_[Octopus_vulgaris]
1057	1.12380092331096e-09	0.571642621851011	0.536	0.288	8.93309353939879e-06	11	XP-029641150.1	b1c139d-path0	uncharacterized_protein_LOC115215926_[Octopus_vulgaris]
1058	1.94275970240512e-09	0.584590051678245	0.311	0.141	1.54429968744183e-05	11	XP-029657569.1	UnnamedSample_HQ_transcript-13130	eukaryotic_translation_initiation_factor_3_subunit_G-like_isoform_X2_[Octopus_vulgaris]
1059	4.22902483697676e-09	0.520637110437143	0.421	0.209	3.36165184291282e-05	11	XP-029652269.1	b77d8d9-path0	nucleolin-like_isoform_X4_[Octopus_vulgaris]
1060	6.66847105468557e-09	0.540784621233142	0.355	0.172	5.30076764136956e-05	11	XP-029652923.1	UnnamedSample_HQ_transcript-3803	CAP-Gly_domain-containing_linker_protein_1-like_isoform_X2_[Octopus_vulgaris]
1061	7.6504641412366e-09	0.44182871956181	0.268	0.113	6.08135394586898e-05	11	XP-029642219.1	UnnamedSample_HQ_transcript-19208	ras-related_protein_Ral-A-like_isoform_X1_[Octopus_vulgaris]
1062	9.85272821464166e-09	0.451584941121377	0.437	0.216	7.83193365781865e-05	11	XP-029641958.1	b66af10-path0	V-type_proton_ATPase_116_kDa_subunit_a-like_isoform_X2_[Octopus_vulgaris]
1063	9.99753262425754e-09	0.419971048955809	0.552	0.296	7.94703868302232e-05	11	XP-029649658.1	UnnamedSample_HQ_transcript-11137	26S_proteasome_non-ATPase_regulatory_subunit_4-like_[Octopus_vulgaris]
1064	1.03139211253268e-08	0.524005492959976	0.284	0.124	8.19853590252224e-05	11	XP-029646040.1	UnnamedSample_HQ_transcript-7681	Kv_channel-interacting_protein_1-like_isoform_X2_[Octopus_vulgaris]
1065	1.15234833989377e-08	0.540743480061192	0.497	0.264	9.16001695381557e-05	11	XP-029654690.1	UnnamedSample_HQ_transcript-5017	uncharacterized_protein_LOC115228188_[Octopus_vulgaris]
1066	1.23160461777607e-08	0.325291536959211	0.989	0.803	9.79002510670197e-05	11	XP-029653196.1	UnnamedSample_HQ_transcript-7643	zinc_finger_protein_85-like_[Octopus_vulgaris]
1067	2.65187060375184e-08	0.524589155109307	0.273	0.123	0.000210797194292234	11	XP-029644142.1	UnnamedSample_HQ_transcript-10542	uncharacterized_protein_LOC115218458_[Octopus_vulgaris]
1068	3.07589603005631e-08	0.406577161461469	0.874	0.628	0.000244502975429176	11	XP-029642286.1	b15b4f8-path2	protein_PRRC2C-like_isoform_X1_[Octopus_vulgaris]
1069	3.74195740456031e-08	0.464338230978232	0.355	0.172	0.000297448194088499	11	XP-029651355.1	UnnamedSample_HQ_transcript-4614	calsyntenin-1-like_[Octopus_vulgaris]
1070	3.92251362411894e-08	0.393478452787911	0.415	0.205	0.000311800607981214	11	XP-029648804.1	UnnamedSample_HQ_transcript-8317	C-Jun-amino-terminal_kinase-interacting_protein_4-like_[Octopus_vulgaris]
1071	4.6506862850328e-08	0.461940186771848	0.415	0.208	0.000369683052797257	11	XP-029642834.1	b5c50d6-path0	MAP/microtubule_affinity-regulating_kinase_3-like_[Octopus_vulgaris]
1072	5.86561916907564e-08	0.451772444440077	0.273	0.123	0.000466258067749823	11	XP-029646655.1	bed72f1-path0	stress-activated_protein_kinase_JNK-like_isoform_X4_[Octopus_vulgaris]
1073	6.74813352998065e-08	0.411111860573512	0.388	0.191	0.000536409134298162	11	XP-029642293.1	UnnamedSample_HQ_transcript-3908	low-density_lipoprotein_receptor-related_protein_6-like_[Octopus_vulgaris]
1074	9.85625234499875e-08	0.330890568704433	0.279	0.124	0.000783473498903951	11	XP-029644570.1	UnnamedSample_HQ_transcript-3926	uncharacterized_protein_LOC115218782_isoform_X1_[Octopus_vulgaris]
1075	1.05205984490743e-07	0.430902543112354	0.546	0.296	0.000836282370716919	11	XP-029657049.1	bf5dd57-path0	acyl-protein_thioesterase_1-like_[Octopus_vulgaris]
1076	1.15648248377702e-07	0.448517586929996	0.333	0.164	0.00091928792635435	11	XP-029642922.1	UnnamedSample_HQ_transcript-31503	eukaryotic_translation_initiation_factor_3_subunit_K-like_[Octopus_vulgaris]
1077	1.3164169856581e-07	0.502382863623237	0.361	0.185	0.00104641986189962	11	XP-029653152.1	b0685e6-path2	LOW_QUALITY_PROTEIN:_talin-2-like_[Octopus_vulgaris]
1078	2.28607271759264e-07	0.529213054936606	0.262	0.124	0.00181719920321439	11	XP-029644922.1	b55ef1d-path0	dynactin_subunit_1-like_isoform_X4_[Octopus_vulgaris]
1079	3.86167466197561e-07	0.396364243293979	0.273	0.129	0.00306964518880441	11	XP-029650243.1	UnnamedSample_HQ_transcript-664	uncharacterized_protein_LOC115223707_[Octopus_vulgaris]
1080	6.53547557498422e-07	0.378403982134422	0.284	0.135	0.00519504953455496	11	XP-029641535.1	bbcab1e-path0	transmembrane_9_superfamily_member_3-like_[Octopus_vulgaris]
1081	7.33739133471081e-07	0.393534151740417	0.301	0.149	0.00583249237196162	11	XP-029653791.1	b7518ad-path0	"uncharacterized_protein_LOC115226977,_partial_[Octopus_vulgaris]"
1082	7.60195922593557e-07	0.443168686373442	0.497	0.285	0.00604279738869618	11	XP-029647769.1	b63834c-path0	protein_mothers_against_dpp-like_isoform_X2_[Octopus_vulgaris]
1083	1.2288410713264e-06	0.304078223691144	0.301	0.146	0.00976805767597358	11	XP-029642620.1	bbcd038-path0	AN1-type_zinc_finger_protein_3-like_isoform_X1_[Octopus_vulgaris]
1084	1.24516619096835e-06	0.34794553335738	0.82	0.607	0.00989782605200742	11	XP-029642320.1	ba53f97-path0	spectrin_beta_chain-like_[Octopus_vulgaris]
1085	1.34329158203008e-06	0.354263202119373	0.552	0.317	0.0106778247855571	11	XP-029649029.1	b1eb579-path0	palmitoyltransferase_ZDHHC9-like_isoform_X3_[Octopus_vulgaris]
1086	1.62434698480717e-06	0.3913131269133	0.262	0.127	0.0129119341822322	11	XP-029647127.1	b2cf214-path3	probable_E3_ubiquitin-protein_ligase_MGRN1_isoform_X1_[Octopus_vulgaris]
1087	2.15447168594067e-06	0.401955020686885	0.694	0.463	0.0171258954315424	11	XP-029640552.1	b4d95f3-path0	ras-related_protein_Rab-5B-like_[Octopus_vulgaris]
1088	3.15343790712501e-06	0.335364624585583	0.257	0.123	0.0250666779237367	11	XP-029650971.1	UnnamedSample_HQ_transcript-12384	rab5_GDP/GTP_exchange_factor-like_[Octopus_vulgaris]
1089	3.80399786524657e-06	0.436970682201937	0.454	0.269	0.030237979030845	11	XP-029643825.1	UnnamedSample_HQ_transcript-31855	proteasome_maturation_protein-like_[Octopus_vulgaris]
1090	3.93651928204969e-06	0.41543523247318	0.426	0.24	0.031291391773013	11	XP-029649747.1	b3d4f7d-path0	T-complex_protein_1_subunit_alpha-like_[Octopus_vulgaris]
1091	5.01955554176588e-06	0.292682912629491	0.579	0.344	0.039900447001497	11	XP-029645875.1	b3704bb-path1	tropomodulin-2-like_isoform_X1_[Octopus_vulgaris]
1092	5.82543135506604e-06	0.345675440973148	0.35	0.19	0.0463063538414199	11	XP-029646669.1	b6714dc-path0	"arf-GAP_with_GTPase,_ANK_repeat_and_PH_domain-containing_protein_1-like_isoform_X7_[Octopus_vulgaris]"
1093	8.58912115511972e-06	0.332556503198171	0.301	0.158	0.0682749240620467	11	XP-029641580.1	UnnamedSample_HQ_transcript-31025	proteasome_subunit_alpha_type-4-like_[Octopus_vulgaris]
1094	9.88398794175063e-06	0.364914512629316	0.552	0.344	0.0785678201489758	11	XP-029658440.1	b9b576c-path1	heterochromatin_protein_1-binding_protein_3-like_[Octopus_vulgaris]
1095	1.33020460680012e-05	0.300018190484532	0.497	0.296	0.105737964194541	11	XP-029658486.1	UnnamedSample_HQ_transcript-2437	probable_ATP-dependent_RNA_helicase_DHX58_[Octopus_vulgaris]
1096	1.47186346001838e-05	0.336350879158039	0.366	0.204	0.116998426436861	11	XP-029643694.1	UnnamedSample_HQ_transcript-22397	triosephosphate_isomerase_B-like_[Octopus_vulgaris]
1097	2.10342368684417e-05	0.394555815504317	0.273	0.146	0.167201148867243	11	XP-029650914.1	UnnamedSample_HQ_transcript-31077	density-regulated_protein_homolog_[Octopus_vulgaris]
1098	2.4657658523988e-05	0.349046294615956	0.421	0.248	0.196003727607181	11	XP-029648277.1	bd66413-path0	STE20-like_serine/threonine-protein_kinase_isoform_X1_[Octopus_vulgaris]
1099	2.50791760070923e-05	0.269194206531708	0.279	0.144	0.199354370080377	11	XP-029640703.1	UnnamedSample_HQ_transcript-29960	ras-related_protein_R-Ras2-like_[Octopus_vulgaris]
1100	2.75300135183197e-05	0.29090468115195	0.366	0.209	0.218836077457123	11	XP-029646080.1	UnnamedSample_HQ_transcript-15732	"mannosyl-oligosaccharide_1,2-alpha-mannosidase_IA-like_[Octopus_vulgaris]"
1101	2.97775632010758e-05	0.331673470235167	0.536	0.335	0.236701849885352	11	XP-029658229.1	bf30b0c-path0	disco-interacting_protein_2_homolog_C-like_isoform_X9_[Octopus_vulgaris]
1102	4.16383547485322e-05	0.388645723849476	0.388	0.227	0.330983281896082	11	XP-029646860.1	UnnamedSample_HQ_transcript-7818	scaffold_attachment_factor_B1-like_isoform_X1_[Octopus_vulgaris]
1103	6.37304079430609e-05	0.311164470924098	0.35	0.203	0.506593012739391	11	XP-029645638.1	UnnamedSample_HQ_transcript-7783	formin-J-like_[Octopus_vulgaris]
1104	6.97532717334502e-05	0.250339544784256	0.94	0.797	0.554468757009196	11	XP-029644968.1	UnnamedSample_HQ_transcript-6572	3'-5'_exoribonuclease_1-like_[Octopus_vulgaris]
1105	7.64230603885085e-05	0.330487618597887	0.639	0.426	0.607486907028254	11	XP-029650878.1	UnnamedSample_HQ_transcript-22268	"dynein_light_chain_LC6,_flagellar_outer_arm_[Octopus_vulgaris]"
1106	8.83119486426877e-05	0.27707201475488	0.41	0.243	0.701991679760724	11	XP-029640598.1	b12f5bc-path0	stromal_membrane-associated_protein_1-like_isoform_X2_[Octopus_vulgaris]
1107	8.91168396145386e-05	0.284239946678835	0.508	0.314	0.708389758095967	11	XP-029642661.1	UnnamedSample_HQ_transcript-31536	peptidyl-prolyl_cis-trans_isomerase_FKBP2-like_[Octopus_vulgaris]
1108	0.000106132507125626	0.295736926495322	0.579	0.383	0.843647299141599	11	XP-029642508.1	UnnamedSample_HQ_transcript-4807	serine/threonine-protein_phosphatase_2A_regulatory_subunit_B''_subunit_gamma-like_isoform_X2_[Octopus_vulgaris]
1109	0.000122572693783308	0.282898282965107	0.519	0.322	0.974330342883517	11	XP-029649018.1	UnnamedSample_HQ_transcript-3174	serine/threonine-protein_kinase_N2-like_isoform_X1_[Octopus_vulgaris]
1110	0.000125780305617906	0.465765898525206	0.497	0.323	0.999827649356738	11	XP-029652482.1	b34a9a9-path1	"RNA-binding_motif,_single-stranded-interacting_protein_1-like_isoform_X8_[Octopus_vulgaris]"
1111	0.000200983004198777	0.320683072640113	0.393	0.246	1	11	XP-029653223.1	bdb1623-path0	cdc42-interacting_protein_4_homolog_[Octopus_vulgaris]
1112	0.000214452621646268	0.263867357208333	0.322	0.188	1	11	XP-029648558.1	UnnamedSample_HQ_transcript-7387	AP-2_complex_subunit_mu_[Octopus_vulgaris]
1113	0.000237962660946617	0.279019358681613	0.355	0.214	1	11	XP-029640953.1	bfd5857-path0	flotillin-1-like_isoform_X1_[Octopus_vulgaris]
1114	0.000253345956010198	0.293748421676001	0.344	0.208	1	11	XP-029642419.1	bf07f1d-path0	26S_proteasome_non-ATPase_regulatory_subunit_1-like_[Octopus_vulgaris]
1115	0.000321621239416513	0.263636292887523	0.388	0.237	1	11	XP-029651879.1	b8f7829-path0	LOW_QUALITY_PROTEIN:_lysine-specific_demethylase_5A-like_[Octopus_vulgaris]
1116	0.000356208419991697	0.258049368217901	0.322	0.187	1	11	XP-029645148.1	UnnamedSample_HQ_transcript-7850	CKLF-like_MARVEL_transmembrane_domain-containing_protein_7_[Octopus_vulgaris]
1117	0.000368793823347184	0.269050444102358	0.497	0.321	1	11	XP-029643380.1	bcef0d5-path0	zinc_finger_RNA-binding_protein-like_[Octopus_vulgaris]
1118	0.000384819547273275	0.345279483001163	0.268	0.157	1	11	XP-029650141.1	UnnamedSample_HQ_transcript-625	pumilio_homolog_2-like_isoform_X2_[Octopus_vulgaris]
1119	0.000396567719091666	0.277109964113087	0.426	0.267	1	11	XP-029653145.1	b206216-path0	uncharacterized_protein_LOC115226296_isoform_X1_[Octopus_vulgaris]
1120	0.000504231274816587	0.30044846332704	0.404	0.256	1	11	XP-029658417.1	b6373b5-path0	actin-binding_LIM_protein_1-like_isoform_X1_[Octopus_vulgaris]
1121	0.00119949116948924	0.367548791033393	0.557	0.411	1	11	XP-029647539.1	b849d8b-path0	TOX_high_mobility_group_box_family_member_4-like_isoform_X1_[Octopus_vulgaris]
1122	0.00358940862400732	0.253231651921356	0.437	0.304	1	11	XP-029642629.1	UnnamedSample_HQ_transcript-37	poly_[ADP-ribose]_polymerase_tankyrase-like_isoform_X2_[Octopus_vulgaris]
1123	6.99528158767832e-53	1.59380373325475	0.921	0.509	5.5605493340455e-49	12	XP-014786304.1	UnnamedSample_HQ_transcript-16493	PREDICTED:_receptor_expression-enhancing_protein_5-like_isoform_X1_[Octopus_bimaculoides]
1124	3.71782014076791e-51	1.8930984203549	0.558	0.144	2.95529522989641e-47	12	XP-014768485.1	b690e55-path0	PREDICTED:_uncharacterized_protein_LOC106867930_isoform_X2_[Octopus_bimaculoides]
1125	2.17582359262362e-48	1.86697597718246	0.497	0.125	1.72956217377651e-44	12	XP-029643795.1	UnnamedSample_HQ_transcript-6870	glyoxylate_reductase/hydroxypyruvate_reductase-like_[Octopus_vulgaris]
1126	3.52779076540995e-46	1.40825191595045	0.97	0.7	2.80424087942437e-42	12	XP-029649750.1	b53501a-path0	centrosomal_protein_of_131_kDa-like_isoform_X1_[Octopus_vulgaris]
1127	2.04860552338666e-35	0.799829562851466	1	0.966	1.62843653054006e-31	12	XP-014767548.1	b59b4f1-path1	PREDICTED:_ELAV-like_protein_4_[Octopus_bimaculoides]
1128	2.46273264139475e-35	0.690293122800984	1	0.999	1.95762617664469e-31	12	YP-006234071.1	b39b640-path0	ND5_gene_product_[Uroteuthis_edulis]
1129	7.99072964989951e-34	1.60134981841563	0.648	0.271	6.35183099870512e-30	12	XP-014778781.1	UnnamedSample_HQ_transcript-1652	PREDICTED:_follistatin-related_protein_5-like_[Octopus_bimaculoides]
1130	2.74974733279293e-24	0.739001391279425	0.982	0.926	2.1857741548371e-20	12	XP-014773438.1	b7abaf5-path8	PREDICTED:_14-3-3_protein_epsilon-like_[Octopus_bimaculoides]
1131	2.04459555255746e-22	0.738520317518816	0.958	0.799	1.62524900472793e-18	12	XP-029648044.1	bc36009-path0	muscleblind-like_protein_2a_[Octopus_vulgaris]
1132	6.5010084802584e-19	1.24615208410579	0.63	0.361	5.1676516409574e-15	12	XP-029650801.1	b610816-path6	dihydropyrimidinase-like_isoform_X7_[Octopus_vulgaris]
1133	5.09910837575246e-18	0.427070394129495	1	0.999	4.05328124788563e-14	12	YP-006234069.1	UnnamedSample_HQ_transcript-9182	COX1_gene_product_[Uroteuthis_edulis]
1134	5.23491785206167e-18	0.892055933312043	0.727	0.467	4.16123620060383e-14	12	unknown-750	UnnamedSample_HQ_transcript-28657	gene_id_unknown-750_transcript_id_unknown-750
1135	1.31500873890155e-17	1.18385151933101	0.539	0.276	1.04530044655284e-13	12	unknown-853	UnnamedSample_HQ_transcript-30030	gene_id_unknown-853_transcript_id_unknown-853
1136	1.47271607742678e-17	1.00091737982421	0.636	0.367	1.17066200994655e-13	12	XP-029640462.1	b6389b8-path0	synapse-associated_protein_1-like_[Octopus_vulgaris]
1137	2.98086244754883e-17	1.10311382560613	0.642	0.374	2.36948755955656e-13	12	XP-014769615.1	bb4fc49-path0	PREDICTED:_uncharacterized_protein_LOC106868732_isoform_X1_[Octopus_bimaculoides]
1138	3.21026583662628e-17	1.11452340837802	0.727	0.509	2.55184031353423e-13	12	XP-014769416.1	b827e51-path0	PREDICTED:_programmed_cell_death_protein_4-like_[Octopus_bimaculoides]
1139	1.77604414552919e-16	0.443235942996499	1	0.99	1.41177749128115e-12	12	XP-009060406.1	b858e82-path0	hypothetical_protein_LOTGIDRAFT_183446_[Lottia_gigantea]
1140	1.81272887994745e-16	0.848497982096621	0.715	0.454	1.44093818667023e-12	12	XP-029648798.1	bd3e734-path0	synaptobrevin_isoform_X1_[Octopus_vulgaris]
1141	3.1819866539493e-16	0.77553775132477	0.848	0.591	2.5293611912243e-12	12	XP-029633004.1	b9a2de7-path0	synaptogyrin-1-like_[Octopus_vulgaris]
1142	5.57114900513513e-16	1.03827668981007	0.279	0.091	4.42850634418191e-12	12	XP-013080474.1	b9c612c-path0	PREDICTED:_uncharacterized_protein_LOC106066050_[Biomphalaria_glabrata]
1143	1.18368503077335e-15	1.13355667673583	0.509	0.253	9.40911230961736e-12	12	XP-029646067.1	b266248-path2	uncharacterized_protein_LOC115219900_[Octopus_vulgaris]
1144	2.3362315446342e-14	1.03075474005124	0.491	0.249	1.85707045482973e-10	12	XP-029638342.1	UnnamedSample_HQ_transcript-14627	uncharacterized_protein_LOC115213486_[Octopus_vulgaris]
1145	1.37238878588893e-13	1.05685937564269	0.461	0.234	1.09091184590311e-09	12	XP-014767924.1	UnnamedSample_HQ_transcript-8579	PREDICTED:_synaptophysin-like_isoform_X1_[Octopus_bimaculoides]
1146	1.81801430260646e-13	0.906411560261042	0.612	0.378	1.44513956914187e-09	12	XP-014776473.1	b1afdda-path0	PREDICTED:_fasciculation_and_elongation_protein_zeta-2-like_[Octopus_bimaculoides]
1147	2.47046882857028e-12	0.915079647406883	0.424	0.209	1.96377567183052e-08	12	XP-029633812.1	b855308-path0	protein_NDRG3-like_isoform_X3_[Octopus_vulgaris]
1148	3.80165113323707e-12	1.04505271199754	0.285	0.114	3.02193248581015e-08	12	XP-029647389.1	UnnamedSample_HQ_transcript-9942	V-type_proton_ATPase_catalytic_subunit_A_[Octopus_vulgaris]
1149	1.27167845561493e-11	0.826150780306746	0.533	0.311	1.01085720436831e-07	12	XP-014771026.1	UnnamedSample_HQ_transcript-8197	PREDICTED:_E3_ubiquitin-protein_ligase_MYCBP2-like_[Octopus_bimaculoides]
1150	1.63561786289359e-11	0.645052883390926	0.758	0.592	1.30015263921411e-07	12	XP-029634804.1	bb5a5b9-path0	14-3-3_protein_zeta/delta-like_[Octopus_vulgaris]
1151	5.81362809751067e-11	0.909325047301035	0.291	0.124	4.62125297471123e-07	12	XP-014786407.1	b0acf8e-path0	PREDICTED:_opine_dehydrogenase-like_[Octopus_bimaculoides]
1152	6.02403119933432e-11	0.331849221264791	0.994	0.973	4.78850240035085e-07	12	YP-002971000.1	UnnamedSample_HQ_transcript-31623	cytochrome_c_oxidase_subunit_II_[Doryteuthis_opalescens]
1153	7.28759796584729e-11	0.928665695227794	0.442	0.238	5.79291162305201e-07	12	XP-029650797.1	b610816-path3	dihydropyrimidinase-like_isoform_X3_[Octopus_vulgaris]
1154	2.43737225210663e-10	0.481624186888161	0.909	0.755	1.93746720319956e-06	12	XP-029644446.1	b928bc3-path0	V-type_proton_ATPase_16_kDa_proteolipid_subunit_[Octopus_vulgaris]
1155	3.27184573688846e-10	0.745892958175719	0.564	0.339	2.60079017625264e-06	12	XP-029636609.1	UnnamedSample_HQ_transcript-16490	uncharacterized_protein_LOC115211975_[Octopus_vulgaris]
1156	9.24020195000062e-10	0.75462742169047	0.624	0.417	7.34503653005549e-06	12	XP-014774719.1	be9b615-path0	PREDICTED:_amyloid_beta_A4_precursor_protein-binding_family_B_member_1-like_[Octopus_bimaculoides]
1157	3.07214379237355e-09	0.298380985350586	1	0.995	2.44204710055773e-05	12	YP-006234063.1	UnnamedSample_HQ_transcript-31366	COX3_gene_product_[Uroteuthis_edulis]
1158	3.66085787908202e-09	0.73691049403842	0.448	0.258	2.9100159280823e-05	12	XP-029650870.1	UnnamedSample_HQ_transcript-27381	RNA_polymerase_II_subunit_A_C-terminal_domain_phosphatase_SSU72-like_[Octopus_vulgaris]
1159	5.73498179501073e-09	0.627237072660205	0.758	0.609	4.55873702885403e-05	12	XP-029636896.1	b53dba1-path0	rab_GDP_dissociation_inhibitor_alpha-like_isoform_X1_[Octopus_vulgaris]
1160	1.25968369986135e-08	0.7738003816535	0.533	0.358	0.000100132257301979	12	XP-029658334.1	b22fb08-path0	V-type_proton_ATPase_subunit_G-like_[Octopus_vulgaris]
1161	4.2774753265092e-08	0.710131070585355	0.709	0.617	0.000340016513704216	12	XP-029638537.1	UnnamedSample_HQ_transcript-4735	ubiquitin_carboxyl-terminal_hydrolase-like_[Octopus_vulgaris]
1162	3.91482566529457e-07	0.591349057397793	0.6	0.44	0.00311189492134265	12	XP-029642713.1	UnnamedSample_HQ_transcript-21303	ribonuclease_kappa-like_[Octopus_vulgaris]
1163	5.09256884266282e-07	0.776998356272024	0.279	0.144	0.00404808297303267	12	unknown-794	UnnamedSample_HQ_transcript-26864	gene_id_unknown-794_transcript_id_unknown-794
1164	6.05155908556641e-07	0.768215930040779	0.273	0.143	0.00481038431711674	12	XP-005093886.1	UnnamedSample_HQ_transcript-30845	PREDICTED:_uncharacterized_protein_LOC101847642_[Aplysia_californica]
1165	6.19752694292266e-07	0.694122714484559	0.418	0.259	0.00492641416692922	12	XP-014789863.1	ba7bc29-path0	PREDICTED:_AP-1_complex_subunit_sigma-2_isoform_X5_[Octopus_bimaculoides]
1166	6.57335361047747e-07	0.628322587210664	0.552	0.407	0.00522515878496854	12	XP-014783704.1	b5949da-path1	PREDICTED:_calcineurin_subunit_B_type_1_[Octopus_bimaculoides]
1167	7.67946586332937e-07	0.668642990459063	0.388	0.232	0.00610440741476052	12	XP-014784271.1	b73e54b-path0	PREDICTED:_caveolin-3-like_[Octopus_bimaculoides]
1168	8.86260149718064e-07	0.43563599010343	0.788	0.672	0.00704488193010889	12	XP-014769904.1	ba818e9-path0	PREDICTED:_myosin-2_essential_light_chain-like_[Octopus_bimaculoides]
1169	1.28300420748822e-06	0.531375412214475	0.261	0.125	0.0101986004453238	12	XP-029646040.1	UnnamedSample_HQ_transcript-7681	Kv_channel-interacting_protein_1-like_isoform_X2_[Octopus_vulgaris]
1170	1.360651518606e-06	0.696020603958213	0.406	0.264	0.0108158189213991	12	XP-029633024.1	b320128-path6	mitogen-activated_protein_kinase_1-like_[Octopus_vulgaris]
1171	1.54966663939386e-06	0.609406522386837	0.406	0.257	0.0123183001165418	12	XP-014771145.1	be4c24e-path0	PREDICTED:_alpha-centractin_[Octopus_bimaculoides]
1172	1.60110679092557e-06	0.561755154965912	0.582	0.419	0.0127271978810674	12	XP-029638168.1	ba99f76-path0	GATA_zinc_finger_domain-containing_protein_14-like_[Octopus_vulgaris]
1173	1.97712831302164e-06	0.472552709786724	0.836	0.743	0.015716192960209	12	XP-029643815.1	UnnamedSample_HQ_transcript-12490	14-3-3_family_protein_artA-like_[Octopus_vulgaris]
1174	2.77796646784321e-06	0.538021770742995	0.655	0.56	0.0220820554528857	12	XP-025103728.1	b9a1364-path1	ras-related_protein_Rab-1A_[Pomacea_canaliculata]
1175	2.93000092367575e-06	1.2079980755151	0.285	0.161	0.0232905773422986	12	XP-014786911.1	UnnamedSample_HQ_transcript-28697	PREDICTED:_uncharacterized_protein_LOC106881140_isoform_X2_[Octopus_bimaculoides]
1176	5.02733496693148e-06	0.716696649256982	0.267	0.147	0.0399622856521384	12	XP-029650491.1	UnnamedSample_HQ_transcript-23310	V-type_proton_ATPase_21_kDa_proteolipid_subunit-like_[Octopus_vulgaris]
1177	1.09390427048262e-05	0.897335992253346	0.273	0.16	0.0869544504606634	12	unknown-842	UnnamedSample_HQ_transcript-4762	gene_id_unknown-842_transcript_id_unknown-842
1178	1.25674884975652e-05	0.472697310084705	0.709	0.594	0.0998989660671454	12	XP-014771320.1	b7097a3-path3	PREDICTED:_E3_ubiquitin-protein_ligase_RNF12-B-like_isoform_X3_[Octopus_bimaculoides]
1179	1.48399196797643e-05	0.438420171832214	0.709	0.612	0.117962521534446	12	XP-014778611.1	UnnamedSample_HQ_transcript-9159	PREDICTED:_cysteine-rich_with_EGF-like_domain_protein_2_isoform_X1_[Octopus_bimaculoides]
1180	1.6583682997884e-05	0.653696595022578	0.352	0.219	0.13182369615018	12	XP-029641958.1	b66af10-path0	V-type_proton_ATPase_116_kDa_subunit_a-like_isoform_X2_[Octopus_vulgaris]
1181	2.8278744301159e-05	0.523321063022469	0.448	0.302	0.224787738449913	12	XP-029639093.1	be2a5cd-path0	uncharacterized_protein_LOC115214158_[Octopus_vulgaris]
1182	4.54954455371832e-05	0.718185713760804	0.273	0.167	0.361643296575069	12	XP-014778833.1	b10e716-path0	PREDICTED:_surfeit_locus_protein_4-like_[Octopus_bimaculoides]
1183	5.02179096861401e-05	0.540062933159577	0.461	0.332	0.399182164095128	12	XP-014780468.1	bb9644d-path1	PREDICTED:_pyruvate_kinase_PKM-like_isoform_X2_[Octopus_bimaculoides]
1184	8.9854372837801e-05	0.339099228438593	0.745	0.627	0.71425240968768	12	XP-021331266.1	UnnamedSample_HQ_transcript-7654	LOW_QUALITY_PROTEIN:_uncharacterized_protein_LOC100537853_[Danio_rerio]
1185	0.00010791819795607	0.692257575392448	0.309	0.195	0.857841755552803	12	XP-014772097.1	UnnamedSample_HQ_transcript-6243	PREDICTED:_V-type_proton_ATPase_subunit_B_[Octopus_bimaculoides]
1186	0.000127454933289006	0.494412043813487	0.515	0.407	1	12	XP-029650410.1	UnnamedSample_HQ_transcript-22218	phosphomannomutase-like_[Octopus_vulgaris]
1187	0.000143290489163728	0.519786400680637	0.382	0.259	1	12	XP-014785937.1	be1b8f7-path3	PREDICTED:_protein_hu-li_tai_shao-like_isoform_X12_[Octopus_bimaculoides]
1188	0.000207120275151529	0.451059596222448	0.655	0.571	1	12	XP-029637368.1	bdafc3c-path0	heterogeneous_nuclear_ribonucleoprotein_A3_homolog_2-like_isoform_X6_[Octopus_vulgaris]
1189	0.000235034441844034	0.326840132892599	0.709	0.604	1	12	XP-013409105.1	UnnamedSample_HQ_transcript-22546	peroxisomal_membrane_protein_2_[Lingula_anatina]
1190	0.000254958771705291	0.426080872990172	0.679	0.6	1	12	XP-014786917.1	UnnamedSample_HQ_transcript-18782	PREDICTED:_ras-related_protein_Rab-2_[Octopus_bimaculoides]
1191	0.000501355109084684	0.579046107681031	0.327	0.228	1	12	XP-029638868.1	UnnamedSample_HQ_transcript-20270	transmembrane_protein_59-like_[Octopus_vulgaris]
1192	0.000505756230907478	0.604373085959186	0.364	0.259	1	12	XP-029641458.1	bf44181-path0	ATP-citrate_synthase-like_isoform_X1_[Octopus_vulgaris]
1193	0.000507714108819433	0.579664751971533	0.345	0.247	1	12	XP-014770841.1	ba13538-path0	PREDICTED:_lissencephaly-1_homolog_[Octopus_bimaculoides]
1194	0.000534549840762695	0.500883471303918	0.333	0.228	1	12	XP-014785155.1	UnnamedSample_HQ_transcript-4883	PREDICTED:_sorting_nexin-4-like_[Octopus_bimaculoides]
1195	0.000822150694787026	0.345412550969945	0.624	0.552	1	12	XP-014788052.1	b5ef857-path0	PREDICTED:_serine/threonine-protein_phosphatase_PP2A_[Octopus_bimaculoides]
1196	0.000984771783767614	0.520040676297302	0.255	0.163	1	12	XP-029646788.1	b87610d-path0	"glycerol-3-phosphate_dehydrogenase_[NAD(+)],_cytoplasmic-like_[Octopus_vulgaris]"
1197	0.00130060307323696	0.499665564102238	0.412	0.323	1	12	XP-029649029.1	b1eb579-path0	palmitoyltransferase_ZDHHC9-like_isoform_X3_[Octopus_vulgaris]
1198	0.00134710857841948	0.514056883702839	0.255	0.163	1	12	XP-029652175.1	b82e364-path0	dystroglycan-like_[Octopus_vulgaris]
1199	0.00158301815882451	0.381734192126255	0.4	0.296	1	12	unknown-9	ba2e83e-path0	gene_id_unknown-9_transcript_id_unknown-9
1200	0.00158450212043884	0.436775216720682	0.388	0.299	1	12	XP-029645510.1	UnnamedSample_HQ_transcript-19214	golgin_subfamily_A_member_7-like_[Octopus_vulgaris]
1201	0.00161244390967956	0.512521936713562	0.297	0.204	1	12	XP-014769994.1	UnnamedSample_HQ_transcript-12841	PREDICTED:_integrin_beta-1-binding_protein_1-like_[Octopus_bimaculoides]
1202	0.00170425147793142	0.282276060217817	0.733	0.65	1	12	XP-014775877.1	UnnamedSample_HQ_transcript-18018	PREDICTED:_gamma-aminobutyric_acid_receptor-associated_protein_[Octopus_bimaculoides]
1203	0.00178427588322264	0.454432652970608	0.436	0.34	1	12	XP-029642344.1	ba15d4c-path3	plasma_membrane_calcium-transporting_ATPase_2-like_isoform_X7_[Octopus_vulgaris]
1204	0.00183236935860095	0.509905516203551	0.255	0.169	1	12	XP-014778829.1	UnnamedSample_HQ_transcript-2658	PREDICTED:_rab_GTPase-activating_protein_1-like_isoform_X3_[Octopus_bimaculoides]
1205	0.0020189798852985	0.430765933491963	0.545	0.466	1	12	XP-029650385.1	UnnamedSample_HQ_transcript-11350	voltage-dependent_anion-selective_channel_protein_2-like_[Octopus_vulgaris]
1206	0.00204669375728193	0.288942364495485	0.776	0.761	1	12	XP-029650094.1	ba1f3ad-path0	polyadenylate-binding_protein_4-like_[Octopus_vulgaris]
1207	0.00233061154484353	0.537871934562051	0.261	0.178	1	12	XP-014786986.1	b861e29-path0	PREDICTED:_V-type_proton_ATPase_subunit_C_1-A-like_[Octopus_bimaculoides]
1208	0.00252274651315662	0.488879294105313	0.273	0.189	1	12	unknown-824	UnnamedSample_HQ_transcript-19146	gene_id_unknown-824_transcript_id_unknown-824
1209	0.0028413259375467	0.396992414891993	0.424	0.328	1	12	XP-011858161.1	UnnamedSample_HQ_transcript-26246	"PREDICTED:_uncharacterized_protein_LOC105555728,_partial_[Vollenhovia_emeryi]"
1210	0.00390523877278161	0.38336145606224	0.297	0.21	1	12	XP-029645656.1	bf25f2e-path0	mid1-interacting_protein_1A-like_[Octopus_vulgaris]
1211	0.00404432245170547	0.441234287567871	0.297	0.205	1	12	XP-029634468.1	b569963-path0	serine_incorporator_1-like_isoform_X1_[Octopus_vulgaris]
1212	0.00409778993454024	0.448902426884897	0.455	0.38	1	12	XP-014768120.1	UnnamedSample_HQ_transcript-8141	PREDICTED:_adenosine_monophosphate-protein_transferase_FICD-like_[Octopus_bimaculoides]
1213	0.00473515110221666	0.304141328169772	0.618	0.546	1	12	XP-029636578.1	UnnamedSample_HQ_transcript-18493	tetraspanin-8-like_[Octopus_vulgaris]
1214	0.00506814467366616	0.416780411682738	0.345	0.262	1	12	XP-029634670.1	UnnamedSample_HQ_transcript-31782	cytochrome_c_oxidase_subunit_NDUFA4-like_[Octopus_vulgaris]
1215	0.00544890246864517	0.369628009545079	0.436	0.35	1	12	XP-014779254.1	x	x
1216	0.00584472694599406	0.364371395546325	0.412	0.324	1	12	XP-029632973.1	UnnamedSample_HQ_transcript-5772	protein_Jumonji-like_isoform_X1_[Octopus_vulgaris]
1217	0.00680837767133415	0.440565922986095	0.376	0.289	1	12	XP-029650823.1	UnnamedSample_HQ_transcript-751	eukaryotic_translation_initiation_factor_4_gamma_1-like_[Octopus_vulgaris]
1218	0.00709375209550643	0.501778484926776	0.394	0.326	1	12	XP-029639619.1	UnnamedSample_HQ_transcript-31865	cytochrome_c_oxidase_subunit_6B1-like_[Octopus_vulgaris]
1219	0.00731887149920079	0.417116525962811	0.333	0.252	1	12	XP-029655186.1	UnnamedSample_HQ_transcript-23423	uncharacterized_protein_LOC115228855_[Octopus_vulgaris]
1220	0.00856151272305373	0.39010921986768	0.503	0.43	1	12	XP-014789488.1	UnnamedSample_HQ_transcript-1464	"PREDICTED:_alanine--tRNA_ligase,_cytoplasmic-like_[Octopus_bimaculoides]"
1221	0.00882162764699315	0.354667564693645	0.261	0.182	1	12	XP-029648756.1	UnnamedSample_HQ_transcript-28469	uncharacterized_protein_LOC115222598_[Octopus_vulgaris]
1222	0.00901524438884013	0.390236750052529	0.406	0.332	1	12	XP-029655430.1	UnnamedSample_HQ_transcript-31123	selenoprotein_F-like_[Octopus_vulgaris]
1223	1.69149915232632e-54	1.81387320430891	0.978	0.504	1.34457267618419e-50	13	XP-032563740.1	bec54a1-path17	uncharacterized_protein_LOC116796865_[Chiroxiphia_lanceolata]
1224	8.53784316334179e-51	1.26756290586612	1	0.882	6.78673153054039e-47	13	XP-029638352.1	b615c95-path1	heterogeneous_nuclear_ribonucleoprotein_A3_homolog_2-like_[Octopus_vulgaris]
1225	2.02977939517777e-38	1.25441803241661	0.986	0.687	1.61347164122681e-34	13	XP-029650261.1	UnnamedSample_HQ_transcript-20069	uncharacterized_protein_LOC115223720_[Octopus_vulgaris]
1226	4.62404188642425e-31	1.64738920926226	0.504	0.162	3.67565089551863e-27	13	XP-029651542.1	UnnamedSample_HQ_transcript-31161	protein/nucleic_acid_deglycase_DJ-1-like_[Octopus_vulgaris]
1227	7.07060576706313e-25	0.960053828216489	0.971	0.661	5.62042452423848e-21	13	XP-029651632.1	UnnamedSample_HQ_transcript-31765	uncharacterized_protein_LOC115224833_[Octopus_vulgaris]
1228	2.36696901521949e-21	1.05040867218388	0.856	0.537	1.88150367019797e-17	13	XP-029653107.1	UnnamedSample_HQ_transcript-23528	ubiquitin-conjugating_enzyme_E2_G1-like_[Octopus_vulgaris]
1229	2.21573487596744e-20	1.02703126551098	0.791	0.436	1.76128765290652e-16	13	XP-029635210.1	b76fbb4-path0	uncharacterized_protein_LOC115210677_isoform_X3_[Octopus_vulgaris]
1230	6.45633128866456e-19	1.05533078852946	0.835	0.492	5.13213774135946e-15	13	XP-029637352.1	bd86c7d-path13	heterogeneous_nuclear_ribonucleoprotein_A2_homolog_1-like_[Octopus_vulgaris]
1231	4.29020421166688e-17	1.15403108947068	0.496	0.219	3.410283327854e-13	13	XP-029640349.1	ba772a0-path0	RING_finger_protein_44-like_[Octopus_vulgaris]
1232	1.93508529283847e-16	0.771313243079772	0.914	0.687	1.5381992992773e-12	13	XP-029638407.1	b4193dd-path0	SWI/SNF_complex_subunit_SMARCC1-like_isoform_X1_[Octopus_vulgaris]
1233	3.15830241261681e-16	1.1004687775262	0.396	0.146	2.5105345877891e-12	13	XP-029643321.1	UnnamedSample_HQ_transcript-11570	delta(14)-sterol_reductase-like_isoform_X1_[Octopus_vulgaris]
1234	4.2189462006122e-15	0.686939565709707	0.971	0.786	3.35364033486664e-11	13	XP-029635559.1	bff242b-path0	histone_H3.v1-like_[Octopus_vulgaris]
1235	7.49325893066423e-14	0.939559449717065	0.619	0.336	5.956391523985e-10	13	XP-029636940.1	bc4b145-path0	hornerin-like_[Octopus_vulgaris]
1236	3.04446219092447e-13	1.00720483609138	0.554	0.291	2.42004299556586e-09	13	XP-029647400.1	UnnamedSample_HQ_transcript-2578	FACT_complex_subunit_SPT16-like_[Octopus_vulgaris]
1237	4.39986206286864e-13	0.657500441319912	0.863	0.616	3.49745035377428e-09	13	XP-029652117.1	bc59af7-path0	cellular_nucleic_acid-binding_protein-like_isoform_X1_[Octopus_vulgaris]
1238	9.75044459186116e-13	0.933830388433516	0.324	0.121	7.75062840607043e-09	13	XP-029644644.1	UnnamedSample_HQ_transcript-3074	zinc_finger_protein_OZF-like_[Octopus_vulgaris]
1239	1.34856161801905e-12	0.732253919945083	0.827	0.633	1.07197163016335e-08	13	XP-029634699.1	b1f00ae-path0	LOW_QUALITY_PROTEIN:_nucleolar_and_coiled-body_phosphoprotein_1-like_[Octopus_vulgaris]
1240	3.23430246251719e-11	0.912586235733699	0.295	0.113	2.57094702745491e-07	13	XP-029644763.1	UnnamedSample_HQ_transcript-6508	zinc_finger_protein_271-like_[Octopus_vulgaris]
1241	5.54212791977296e-11	0.67366161528968	0.791	0.533	4.40543748342752e-07	13	XP-029646681.1	bb8c4c7-path0	TAR_DNA-binding_protein_43-like_isoform_X1_[Octopus_vulgaris]
1242	3.92455793115072e-10	0.799210786149846	0.266	0.101	3.1196310994717e-06	13	XP-029635940.1	UnnamedSample_HQ_transcript-3677	"phosphatidylinositol_3,4,5-trisphosphate_5-phosphatase_2A-like_isoform_X2_[Octopus_vulgaris]"
1243	6.60009340313438e-10	0.887352367651189	0.453	0.239	5.24641424615152e-06	13	XP-021379022.1	b8beb45-path9	probable_ATP-dependent_RNA_helicase_DDX53_[Mizuhopecten_yessoensis]
1244	2.2999259262086e-09	0.834575453030027	0.367	0.177	1.82821111874322e-05	13	XP-029637780.1	UnnamedSample_HQ_transcript-30943	small_nuclear_ribonucleoprotein-associated_protein_B-like_isoform_X1_[Octopus_vulgaris]
1245	2.5532715526437e-09	0.558041164196359	0.806	0.613	2.02959555719648e-05	13	XP-029637319.1	UnnamedSample_HQ_transcript-9114	elongation_factor_2-like_[Octopus_vulgaris]
1246	2.62286730823862e-09	0.725300791263485	0.504	0.267	2.08491722331888e-05	13	XP-029644876.1	b35d709-path2	C-terminal-binding_protein_1-like_isoform_X4_[Octopus_vulgaris]
1247	4.14735550565907e-09	0.867407160976292	0.345	0.163	3.2967328914484e-05	13	XP-029633824.1	UnnamedSample_HQ_transcript-9239	uncharacterized_protein_LOC115209531_isoform_X3_[Octopus_vulgaris]
1248	1.09235604561013e-08	0.779261569555847	0.338	0.159	8.68313820655489e-05	13	XP-029637816.1	UnnamedSample_HQ_transcript-28312	SUMO-activating_enzyme_subunit_1-like_[Octopus_vulgaris]
1249	1.30033823686754e-08	0.585395268777209	0.719	0.475	0.000103363886448601	13	XP-029650404.1	UnnamedSample_HQ_transcript-31373	glutathione_S-transferase_Mu_3-like_[Octopus_vulgaris]
1250	2.26966396136868e-08	0.630482112626146	0.532	0.303	0.000180415588289196	13	XP-029639268.1	UnnamedSample_HQ_transcript-23012	glutamic_acid-rich_protein-like_[Octopus_vulgaris]
1251	3.23565712667361e-08	0.640396894486558	0.755	0.537	0.000257202384999285	13	XP-029652086.1	b8c54e2-path0	ubiquitin-like_modifier-activating_enzyme_1_[Octopus_vulgaris]
1252	6.05880155535141e-08	0.463056948258669	0.914	0.672	0.000481614135634883	13	XP-029651341.1	b34ddb4-path1	chromodomain-helicase-DNA-binding_protein_4-like_isoform_X14_[Octopus_vulgaris]
1253	1.02935600951822e-07	0.710177302060141	0.302	0.143	0.000818235091966031	13	XP-029646806.1	b42b0d7-path0	mucin-5AC-like_isoform_X7_[Octopus_vulgaris]
1254	1.42306624969294e-07	0.796595807965845	0.367	0.195	0.00113119536188091	13	XP-025106960.1	b9f45a8-path0	"selenide,_water_dikinase-like_[Pomacea_canaliculata]"
1255	3.02348868084062e-07	0.443734316213337	0.899	0.72	0.00240337115240021	13	XP-029638712.1	b96b869-path1	protein_arginine_N-methyltransferase_1-like_isoform_X1_[Octopus_vulgaris]
1256	3.53319502156602e-07	0.551881831397758	0.698	0.495	0.00280853672264283	13	XP-021370223.1	b43f7ff-path0	elongin-B-like_[Mizuhopecten_yessoensis]
1257	5.31828700737043e-07	0.42861016685792	0.935	0.844	0.00422750634215876	13	XP-029647328.1	bdafc53-path1	polyadenylate-binding_protein_2-like_isoform_X2_[Octopus_vulgaris]
1258	6.67764930443773e-07	0.633920385027173	0.424	0.238	0.00530806343209755	13	XP-029652502.1	b149879-path0	AT-rich_interactive_domain-containing_protein_2-like_isoform_X3_[Octopus_vulgaris]
1259	8.21958469510396e-07	0.533202406612658	0.662	0.485	0.00653374787413814	13	XP-029652489.1	b431946-path5	non-POU_domain-containing_octamer-binding_protein-like_isoform_X1_[Octopus_vulgaris]
1260	8.62756861940885e-07	0.643933493167518	0.273	0.13	0.00685805429556809	13	XP-029638515.1	UnnamedSample_HQ_transcript-3348	uncharacterized_protein_LOC115213796_[Octopus_vulgaris]
1261	1.16764196381993e-06	0.634018688200532	0.403	0.226	0.00928158597040462	13	XP-029649163.1	b695389-path0	PEST_proteolytic_signal-containing_nuclear_protein-like_isoform_X1_[Octopus_vulgaris]
1262	1.22311974988653e-06	0.598800860432786	0.561	0.362	0.00972257889184806	13	XP-029644716.1	UnnamedSample_HQ_transcript-1974	uncharacterized_protein_LOC115218876_[Octopus_vulgaris]
1263	1.54562741476042e-06	0.692355305803257	0.252	0.119	0.0122861923199306	13	XP-029642393.1	bd1e40c-path0	calcineurin-binding_protein_cabin-1-like_isoform_X1_[Octopus_vulgaris]
1264	2.4846353643601e-06	0.627751820838532	0.41	0.238	0.0197503665112985	13	XP-029642773.1	bc08c8b-path0	dual_specificity_tyrosine-phosphorylation-regulated_kinase_mbk-2-like_[Octopus_vulgaris]
1265	2.87828105841229e-06	0.335548788704774	0.935	0.809	0.0228794561333193	13	XP-029647441.1	b325d1d-path0	eukaryotic_translation_initiation_factor_5A-1-like_[Octopus_vulgaris]
1266	4.36395981879598e-06	0.643952150841113	0.295	0.152	0.0346891165996092	13	XP-029634319.1	bec7a56-path0	chromo_domain-containing_protein_cec-1-like_isoform_X2_[Octopus_vulgaris]
1267	4.5714014400285e-06	0.707207706685555	0.338	0.183	0.0363380700467865	13	XP-029640682.1	UnnamedSample_HQ_transcript-12196	midnolin-A-like_isoform_X1_[Octopus_vulgaris]
1268	5.12650192051079e-06	0.695225850579891	0.417	0.255	0.0407505637661403	13	XP-029641952.1	bd614ab-path0	adenosylhomocysteinase-like_isoform_X1_[Octopus_vulgaris]
1269	5.17516522580926e-06	0.568477639713239	0.396	0.224	0.0411373883799578	13	XP-029654249.1	baaad1e-path0	nuclear_receptor_subfamily_2_group_F_member_1-A-like_[Octopus_vulgaris]
1270	6.24549771050938e-06	0.67975640563082	0.259	0.128	0.0496454613008391	13	XP-029650858.1	UnnamedSample_HQ_transcript-579	homeodomain-interacting_protein_kinase_2-like_isoform_X1_[Octopus_vulgaris]
1271	8.4657481671297e-06	0.57014505592661	0.525	0.342	0.067294232180514	13	XP-029649330.1	be90589-path2	ELAV-like_protein_4_[Octopus_vulgaris]
1272	1.00687696946948e-05	0.524855396208541	0.532	0.337	0.0800366503031291	13	XP-029658229.1	bf30b0c-path0	disco-interacting_protein_2_homolog_C-like_isoform_X9_[Octopus_vulgaris]
1273	1.13602819957224e-05	0.510839830964244	0.504	0.32	0.0903028815839974	13	XP-029639106.1	b4362b2-path0	heterogeneous_nuclear_ribonucleoprotein_D-like-A_isoform_X2_[Octopus_vulgaris]
1274	1.24743086970302e-05	0.590253453269083	0.41	0.252	0.0991582798326927	13	XP-029642528.1	b268f45-path0	RNA-binding_protein_lark-like_[Octopus_vulgaris]
1275	1.37936983171098e-05	0.466751383311917	0.719	0.538	0.109646107922706	13	XP-029650926.1	UnnamedSample_HQ_transcript-14165	ubiquitin-conjugating_enzyme_E2_E1-like_[Octopus_vulgaris]
1276	1.80298340948557e-05	0.507755806799453	0.619	0.436	0.143319151220008	13	XP-029634648.1	b309dd3-path0	ras_GTPase-activating_protein-binding_protein_2-like_[Octopus_vulgaris]
1277	2.02259720838581e-05	0.578253676504171	0.41	0.246	0.160776252094588	13	XP-029649430.1	b5cdf7c-path1	actin-interacting_protein_1-like_[Octopus_vulgaris]
1278	2.3758326627715e-05	0.643807142397135	0.252	0.13	0.188854938363707	13	XP-029641844.1	b6c2e07-path0	heterogeneous_nuclear_ribonucleoprotein_K-like_[Octopus_vulgaris]
1279	3.18997027067352e-05	0.46700789810928	0.288	0.151	0.253570736815838	13	XP-029653791.1	b7518ad-path0	"uncharacterized_protein_LOC115226977,_partial_[Octopus_vulgaris]"
1280	3.47485254871266e-05	0.653265108660775	0.388	0.246	0.276216029097169	13	XP-029641171.1	b302c56-path0	ubiquitin-associated_protein_2-like_isoform_X1_[Octopus_vulgaris]
1281	3.47649360143282e-05	0.630921899979588	0.518	0.368	0.276346476377895	13	XP-029642367.1	UnnamedSample_HQ_transcript-4861	plastin-1-like_[Octopus_vulgaris]
1282	3.64143409078321e-05	0.529884470066533	0.381	0.231	0.289457595876358	13	XP-029649465.1	b31face-path0	transcriptional_repressor_p66-beta-like_isoform_X1_[Octopus_vulgaris]
1283	4.06283271963474e-05	0.475221933666067	0.683	0.53	0.322954572883765	13	XP-029641872.1	bc3ed4d-path1	putative_ATP-dependent_RNA_helicase_Pl10_isoform_X1_[Octopus_vulgaris]
1284	5.14932331837518e-05	0.558125365629121	0.295	0.166	0.409319710577643	13	XP-029643807.1	b807743-path0	coiled-coil_domain-containing_protein_6-like_isoform_X1_[Octopus_vulgaris]
1285	5.8501642176936e-05	0.435899560787426	0.719	0.556	0.465029553664464	13	XP-031145834.1	b9d1a26-path5	"uncharacterized_protein_LOC116043362,_partial_[Sander_lucioperca]"
1286	8.06874667540385e-05	0.579868350784464	0.252	0.135	0.641384673227852	13	XP-029645110.1	UnnamedSample_HQ_transcript-31642	uncharacterized_protein_LOC115219148_[Octopus_vulgaris]
1287	9.71627349648965e-05	0.516805483199939	0.396	0.251	0.772346580235962	13	XP-029635169.1	UnnamedSample_HQ_transcript-14308	arginine_and_glutamate-rich_protein_1-like_[Octopus_vulgaris]
1288	0.000107255112953285	0.59458920562168	0.36	0.223	0.85257089286566	13	XP-022313018.1	UnnamedSample_HQ_transcript-24155	eukaryotic_translation_initiation_factor_3_subunit_E-like_[Crassostrea_virginica]
1289	0.000110560229240943	0.547460847935122	0.252	0.135	0.878843262236258	13	XP-029641588.1	UnnamedSample_HQ_transcript-30754	bcl-2-like_protein_2_isoform_X1_[Octopus_vulgaris]
1290	0.00012201602187167	0.484141751722182	0.266	0.143	0.969905357857905	13	XP-029643569.1	UnnamedSample_HQ_transcript-15444	WD_repeat_domain_phosphoinositide-interacting_protein_3-like_[Octopus_vulgaris]
1291	0.000152210382353421	0.511653934090077	0.439	0.29	1	13	XP-029639229.1	bac3ebf-path0	"probable_splicing_factor,_arginine/serine-rich_6_isoform_X3_[Octopus_vulgaris]"
1292	0.00015721048346828	0.505346257890732	0.367	0.229	1	13	XP-029645940.1	b5a30d3-path0	uncharacterized_protein_LOC115219804_[Octopus_vulgaris]
1293	0.000193913447686019	0.57935132137152	0.266	0.15	1	13	XP-023930258.1	UnnamedSample_HQ_transcript-396	dual_specificity_protein_kinase_Ttk-like_isoform_X2_[Lingula_anatina]
1294	0.000266153658539851	0.388760165483605	0.54	0.371	1	13	XP-029633629.1	bc9c7a1-path0	T-complex_protein_1_subunit_epsilon-like_[Octopus_vulgaris]
1295	0.000506350944756737	0.513404649494016	0.36	0.23	1	13	XP-029647946.1	bd40632-path0	zinc_finger_CCCH_domain-containing_protein_13-like_isoform_X4_[Octopus_vulgaris]
1296	0.000604780407760664	0.494589202489905	0.288	0.176	1	13	XP-029653432.1	UnnamedSample_HQ_transcript-28936	chromatin_target_of_PRMT1_protein-like_isoform_X4_[Octopus_vulgaris]
1297	0.000638173137981112	0.372149661260447	0.439	0.287	1	13	XP-029647954.1	UnnamedSample_HQ_transcript-280	cohesin_subunit_SA-1-like_isoform_X3_[Octopus_vulgaris]
1298	0.000683866074216728	0.458872679411136	0.281	0.167	1	13	XP-029656664.1	UnnamedSample_HQ_transcript-9221	serine/arginine_repetitive_matrix_protein_2-like_[Octopus_vulgaris]
1299	0.000820954503160637	0.522549398913525	0.317	0.205	1	13	XP-029645638.1	UnnamedSample_HQ_transcript-7783	formin-J-like_[Octopus_vulgaris]
1300	0.000902799397256706	0.456070190938128	0.41	0.294	1	13	XP-029641150.1	b1c139d-path0	uncharacterized_protein_LOC115215926_[Octopus_vulgaris]
1301	0.000941153547365181	0.445643955035373	0.381	0.255	1	13	XP-029636389.1	b8fe3eb-path0	cleavage_and_polyadenylation_specificity_factor_subunit_5-like_isoform_X1_[Octopus_vulgaris]
1302	0.00105972457566309	0.31095366548306	0.899	0.758	1	13	XP-029650094.1	ba1f3ad-path0	polyadenylate-binding_protein_4-like_[Octopus_vulgaris]
1303	0.00107683164299923	0.428155312008783	0.324	0.207	1	13	XP-029643694.1	UnnamedSample_HQ_transcript-22397	triosephosphate_isomerase_B-like_[Octopus_vulgaris]
1304	0.00127701913401059	0.47837829890355	0.266	0.167	1	13	XP-029643028.1	UnnamedSample_HQ_transcript-22195	uncharacterized_protein_LOC115217462_[Octopus_vulgaris]
1305	0.00133970802139163	0.420525468308705	0.576	0.433	1	13	XP-029644859.1	UnnamedSample_HQ_transcript-10811	heterogeneous_nuclear_ribonucleoprotein_A1-like_[Octopus_vulgaris]
1306	0.00141588438568716	0.387539306773051	0.525	0.386	1	13	XP-029644030.1	b9636f8-path2	SWI/SNF-related_matrix-associated_actin-dependent_regulator_of_chromatin_subfamily_A_member_5-like_isoform_X2_[Octopus_vulgaris]
1307	0.00153288708460249	0.302483308815942	0.719	0.555	1	13	XP-029637672.1	bde0c4e-path0	interferon-inducible_double-stranded_RNA-dependent_protein_kinase_activator_A_homolog_[Octopus_vulgaris]
1308	0.00155612550089361	0.494043957430992	0.288	0.184	1	13	XP-029642208.1	UnnamedSample_HQ_transcript-27176	vacuolar_ATPase_assembly_integral_membrane_protein_VMA21-like_[Octopus_vulgaris]
1309	0.00195570531200093	0.282939863378815	0.46	0.312	1	13	XP-029651505.1	b578a03-path0	inactive_tyrosine-protein_kinase_transmembrane_receptor_ROR1-like_isoform_X1_[Octopus_vulgaris]
1310	0.00209329086510227	0.351939309847567	0.475	0.329	1	13	XP-022304382.1	UnnamedSample_HQ_transcript-19273	CUGBP_Elav-like_family_member_3-B_isoform_X9_[Crassostrea_virginica]
1311	0.00232634501384117	0.362545028922517	0.302	0.191	1	13	XP-029647500.1	UnnamedSample_HQ_transcript-3487	upstream_stimulatory_factor_2-like_[Octopus_vulgaris]
1312	0.00249938141779876	0.420386337376319	0.288	0.185	1	13	XP-029635314.1	UnnamedSample_HQ_transcript-19943	small_nuclear_ribonucleoprotein_Sm_D1_[Octopus_vulgaris]
1313	0.00256147910392442	0.44036924837529	0.381	0.265	1	13	XP-029635262.1	UnnamedSample_HQ_transcript-28309	proteasome_subunit_alpha_type-5-like_[Octopus_vulgaris]
1314	0.00258908823902087	0.331654412352183	0.576	0.428	1	13	XP-022342007.1	UnnamedSample_HQ_transcript-29862	coactosin-like_protein_[Crassostrea_virginica]
1315	0.00296990348739684	0.396533661383226	0.266	0.168	1	13	XP-025096671.1	UnnamedSample_HQ_transcript-5374	ubiquitin_carboxyl-terminal_hydrolase_22-like_isoform_X4_[Pomacea_canaliculata]
1316	0.00375689346167545	0.366895307098637	0.532	0.393	1	13	XP-029647904.1	UnnamedSample_HQ_transcript-1640	uncharacterized_protein_LOC115221811_[Octopus_vulgaris]
1317	0.00462574742396566	0.370311435545279	0.432	0.314	1	13	XP-029640205.1	bde91dd-path0	deoxyhypusine_hydroxylase-like_[Octopus_vulgaris]
1318	0.00519904816512893	0.446999804247847	0.295	0.196	1	13	XP-029645208.1	UnnamedSample_HQ_transcript-18399	E3_ubiquitin-protein_transferase_MAEA-like_[Octopus_vulgaris]
1319	0.00556495354683179	0.358075906549776	0.259	0.168	1	13	XP-029636203.1	UnnamedSample_HQ_transcript-22832	actin-related_protein_2/3_complex_subunit_1A-like_[Octopus_vulgaris]
1320	0.0056703602176587	0.484049467028162	0.367	0.27	1	13	XP-029653145.1	b206216-path0	uncharacterized_protein_LOC115226296_isoform_X1_[Octopus_vulgaris]
1321	0.00571815368883786	0.443632822947073	0.288	0.195	1	13	XP-029647517.1	b3451c1-path0	uncharacterized_protein_LOC115221472_[Octopus_vulgaris]
1322	0.00675704721171001	0.405739019521011	0.331	0.236	1	13	XP-029651448.1	b68767f-path0	GRB10-interacting_GYF_protein_2-like_isoform_X2_[Octopus_vulgaris]
1323	3.81557400617757e-29	1.13588752536319	0.97	0.702	3.03299977751055e-25	14	XP-029649750.1	b53501a-path0	centrosomal_protein_of_131_kDa-like_isoform_X1_[Octopus_vulgaris]
1324	4.33844703139757e-27	0.963709015734044	0.97	0.589	3.44863154525793e-23	14	XP-029633004.1	b9a2de7-path0	synaptogyrin-1-like_[Octopus_vulgaris]
1325	1.38312052927839e-22	1.03399404191456	0.437	0.129	1.0994425087234e-18	14	XP-029643795.1	UnnamedSample_HQ_transcript-6870	glyoxylate_reductase/hydroxypyruvate_reductase-like_[Octopus_vulgaris]
1326	5.9290839388063e-21	0.965991679965067	0.748	0.365	4.71302882295713e-17	14	XP-029640462.1	b6389b8-path0	synapse-associated_protein_1-like_[Octopus_vulgaris]
1327	2.55708134498421e-15	0.755560317631189	0.837	0.509	2.03262396112795e-11	14	XP-032563740.1	bec54a1-path17	uncharacterized_protein_LOC116796865_[Chiroxiphia_lanceolata]
1328	7.28024732955545e-14	0.980780408802002	0.519	0.237	5.78706860226362e-10	14	XP-029650797.1	b610816-path3	dihydropyrimidinase-like_isoform_X3_[Octopus_vulgaris]
1329	6.06294968544771e-13	0.5796895608461	0.963	0.8	4.81943870496239e-09	14	XP-029648044.1	bc36009-path0	muscleblind-like_protein_2a_[Octopus_vulgaris]
1330	2.80537658157762e-12	0.583754693017939	0.956	0.74	2.22999384469605e-08	14	XP-029643815.1	UnnamedSample_HQ_transcript-12490	14-3-3_family_protein_artA-like_[Octopus_vulgaris]
1331	1.14863449290864e-11	0.693954249316768	0.904	0.612	9.13049558413081e-08	14	XP-029638537.1	UnnamedSample_HQ_transcript-4735	ubiquitin_carboxyl-terminal_hydrolase-like_[Octopus_vulgaris]
1332	1.95913923875892e-11	0.846302600300476	0.452	0.209	1.55731978088947e-07	14	XP-029633812.1	b855308-path0	protein_NDRG3-like_isoform_X3_[Octopus_vulgaris]
1333	2.99279618292708e-10	0.666929047101063	0.519	0.254	2.37897368580874e-06	14	XP-029646067.1	b266248-path2	uncharacterized_protein_LOC115219900_[Octopus_vulgaris]
1334	3.03573926962795e-10	0.570570006407461	0.919	0.756	2.41310914542726e-06	14	XP-029644446.1	b928bc3-path0	V-type_proton_ATPase_16_kDa_proteolipid_subunit_[Octopus_vulgaris]
1335	2.25364649199382e-09	0.636376802529333	0.578	0.32	1.79142359648589e-05	14	XP-029632973.1	UnnamedSample_HQ_transcript-5772	protein_Jumonji-like_isoform_X1_[Octopus_vulgaris]
1336	6.77802725326077e-09	0.638011688984453	0.333	0.143	5.38785386361699e-05	14	XP-029635964.1	b086193-path0	heat_shock_protein_60A-like_[Octopus_vulgaris]
1337	7.88164130993041e-09	0.50005507693714	0.867	0.607	6.26511667726368e-05	14	XP-029636896.1	b53dba1-path0	rab_GDP_dissociation_inhibitor_alpha-like_isoform_X1_[Octopus_vulgaris]
1338	1.4863021910819e-08	0.585883746985603	0.719	0.456	0.0001181461611691	14	XP-029648798.1	bd3e734-path0	synaptobrevin_isoform_X1_[Octopus_vulgaris]
1339	4.72607564674527e-08	0.592715355978293	0.274	0.113	0.000375675753159781	14	XP-029641531.1	UnnamedSample_HQ_transcript-27485	programmed_cell_death_protein_6-like_isoform_X2_[Octopus_vulgaris]
1340	4.91519346683758e-08	0.525908860969842	0.637	0.362	0.000390708728678919	14	XP-029650801.1	b610816-path6	dihydropyrimidinase-like_isoform_X7_[Octopus_vulgaris]
1341	9.92335787312093e-08	0.683727979135942	0.4	0.203	0.000788807717334383	14	XP-029634468.1	b569963-path0	serine_incorporator_1-like_isoform_X1_[Octopus_vulgaris]
1342	1.96280240212415e-07	0.553637052299114	0.541	0.301	0.00156023162944849	14	XP-029639093.1	be2a5cd-path0	uncharacterized_protein_LOC115214158_[Octopus_vulgaris]
1343	3.30777987799709e-07	0.549647692694811	0.296	0.129	0.00262935422501989	14	XP-029638749.1	UnnamedSample_HQ_transcript-3106	protein_FAM91A1-like_[Octopus_vulgaris]
1344	6.95183009303277e-07	0.464948796610754	0.919	0.757	0.00552600974095175	14	XP-029650094.1	ba1f3ad-path0	polyadenylate-binding_protein_4-like_[Octopus_vulgaris]
1345	2.26360221288326e-06	0.484345399994933	0.422	0.227	0.017993373990209	14	XP-029645015.1	UnnamedSample_HQ_transcript-207	uncharacterized_protein_LOC115219087_isoform_X3_[Octopus_vulgaris]
1346	2.8084153240427e-06	0.632701407471679	0.267	0.124	0.0223240934108154	14	XP-029646655.1	bed72f1-path0	stress-activated_protein_kinase_JNK-like_isoform_X4_[Octopus_vulgaris]
1347	2.9002847163293e-06	0.363497287776171	0.281	0.125	0.0230543632101016	14	XP-029646040.1	UnnamedSample_HQ_transcript-7681	Kv_channel-interacting_protein_1-like_isoform_X2_[Octopus_vulgaris]
1348	2.93005441859384e-06	0.52680609088059	0.296	0.14	0.0232910025734024	14	XP-029653114.1	ba8ca08-path0	uncharacterized_protein_LOC115226230_[Octopus_vulgaris]
1349	5.54136130961907e-06	0.524234330974601	0.556	0.346	0.044048281050162	14	XP-029645875.1	b3704bb-path1	tropomodulin-2-like_isoform_X1_[Octopus_vulgaris]
1350	6.39227192149332e-06	0.617573185219961	0.304	0.155	0.0508121695039504	14	XP-029636001.1	UnnamedSample_HQ_transcript-20553	tubulin_beta_chain-like_[Octopus_vulgaris]
1351	6.5067817803722e-06	0.396822351444789	0.689	0.417	0.0517224083721786	14	XP-029638168.1	ba99f76-path0	GATA_zinc_finger_domain-containing_protein_14-like_[Octopus_vulgaris]
1352	7.03555534813215e-06	0.41665006630401	0.711	0.472	0.0559256294623024	14	XP-029633918.1	UnnamedSample_HQ_transcript-20443	uncharacterized_protein_LOC115209612_isoform_X4_[Octopus_vulgaris]
1353	9.26122975699455e-06	0.506580251649615	0.459	0.263	0.0736175153383497	14	XP-029633024.1	b320128-path6	mitogen-activated_protein_kinase_1-like_[Octopus_vulgaris]
1354	9.88968352977253e-06	0.443989753187112	0.748	0.569	0.0786130943781619	14	XP-029637368.1	bdafc3c-path0	heterogeneous_nuclear_ribonucleoprotein_A3_homolog_2-like_isoform_X6_[Octopus_vulgaris]
1355	1.19513275436651e-05	0.499902004008729	0.341	0.18	0.095001102644594	14	XP-029648756.1	UnnamedSample_HQ_transcript-28469	uncharacterized_protein_LOC115222598_[Octopus_vulgaris]
1356	1.47489153019322e-05	0.60880471818378	0.474	0.297	0.117239127735059	14	XP-029645510.1	UnnamedSample_HQ_transcript-19214	golgin_subfamily_A_member_7-like_[Octopus_vulgaris]
1357	2.42016602006895e-05	0.414604056599665	0.756	0.528	0.192378996935281	14	XP-029641872.1	bc3ed4d-path1	putative_ATP-dependent_RNA_helicase_Pl10_isoform_X1_[Octopus_vulgaris]
1358	4.52042863134807e-05	0.310240370498552	0.97	0.898	0.359328871905858	14	XP-029645637.1	bdb9cb0-path3	migration_and_invasion_enhancer_1-like_[Octopus_vulgaris]
1359	5.1765079528627e-05	0.477173906717141	0.326	0.177	0.411480617173056	14	XP-021365628.1	bba9022-path0	endophilin-A3-like_isoform_X1_[Mizuhopecten_yessoensis]
1360	5.51932918478877e-05	0.462884561779497	0.304	0.16	0.438731476898859	14	XP-029645632.1	b79fdf4-path0	intersectin-1-like_isoform_X3_[Octopus_vulgaris]
1361	5.70838851004029e-05	0.413529358798263	0.281	0.141	0.453759802663103	14	XP-029637441.1	bd01ec1-path6	cytoplasmic_dynein_1_intermediate_chain_2-like_isoform_X27_[Octopus_vulgaris]
1362	0.000101183095542804	0.438629106046561	0.667	0.443	0.804304426469753	14	XP-029640735.1	b20ad96-path0	tyrosine-protein_phosphatase_Lar-like_isoform_X8_[Octopus_vulgaris]
1363	0.000105251668865358	0.470995917289494	0.274	0.145	0.836645515810734	14	XP-029633640.1	b3e3cf2-path0	uncharacterized_protein_LOC115209391_isoform_X1_[Octopus_vulgaris]
1364	0.000130578204792345	0.423904621011316	0.489	0.299	1	14	XP-029638432.1	b569169-path0	serine/threonine-protein_phosphatase_2B_catalytic_subunit_alpha_isoform-like_isoform_X3_[Octopus_vulgaris]
1365	0.000161217348658461	0.381550128130054	0.652	0.439	1	14	XP-029642713.1	UnnamedSample_HQ_transcript-21303	ribonuclease_kappa-like_[Octopus_vulgaris]
1366	0.000177895115782862	0.381971123410959	0.341	0.189	1	14	XP-029648558.1	UnnamedSample_HQ_transcript-7387	AP-2_complex_subunit_mu_[Octopus_vulgaris]
1367	0.000187014215910364	0.462208249060449	0.296	0.161	1	14	XP-029633678.1	UnnamedSample_HQ_transcript-11902	uncharacterized_protein_LOC115209410_[Octopus_vulgaris]
1368	0.000191449559123053	0.41963041601497	0.289	0.156	1	14	XP-022090332.1	b3b6897-path0	phospholipid_scramblase_2-like_[Acanthaster_planci]
1369	0.000248101167023714	0.445418252031166	0.511	0.36	1	14	XP-029658334.1	b22fb08-path0	V-type_proton_ATPase_subunit_G-like_[Octopus_vulgaris]
1370	0.000275526348217444	0.485137369073452	0.407	0.259	1	14	XP-029641458.1	bf44181-path0	ATP-citrate_synthase-like_isoform_X1_[Octopus_vulgaris]
1371	0.000277253060710144	0.348861687941796	0.296	0.16	1	14	XP-029641809.1	UnnamedSample_HQ_transcript-8620	uroporphyrinogen_decarboxylase-like_[Octopus_vulgaris]
1372	0.000280750976870444	0.350707135215141	0.259	0.138	1	14	XP-029646627.1	UnnamedSample_HQ_transcript-15378	one_cut_domain_family_member_2-like_[Octopus_vulgaris]
1373	0.000286656431942435	0.429179934573759	0.274	0.148	1	14	XP-029650491.1	UnnamedSample_HQ_transcript-23310	V-type_proton_ATPase_21_kDa_proteolipid_subunit-like_[Octopus_vulgaris]
1374	0.000323321746785917	0.374615811621845	0.452	0.278	1	14	XP-029649995.1	UnnamedSample_HQ_transcript-14508	syntaxin-17-like_isoform_X1_[Octopus_vulgaris]
1375	0.000344970000749213	0.374492886695534	0.296	0.166	1	14	XP-029643028.1	UnnamedSample_HQ_transcript-22195	uncharacterized_protein_LOC115217462_[Octopus_vulgaris]
1376	0.000345993630760688	0.404558704639407	0.37	0.22	1	14	XP-029641958.1	b66af10-path0	V-type_proton_ATPase_116_kDa_subunit_a-like_isoform_X2_[Octopus_vulgaris]
1377	0.000385529285184616	0.383564608441119	0.733	0.555	1	14	XP-029637672.1	bde0c4e-path0	interferon-inducible_double-stranded_RNA-dependent_protein_kinase_activator_A_homolog_[Octopus_vulgaris]
1378	0.000413610683707802	0.460071788063024	0.304	0.173	1	14	XP-029658185.1	b8eed54-path0	serine_hydroxymethyltransferase-like_[Octopus_vulgaris]
1379	0.000443557614881766	0.325428886392705	0.296	0.162	1	14	XP-029646788.1	b87610d-path0	"glycerol-3-phosphate_dehydrogenase_[NAD(+)],_cytoplasmic-like_[Octopus_vulgaris]"
1380	0.000485052940805155	0.364047735201765	0.437	0.268	1	14	XP-029654690.1	UnnamedSample_HQ_transcript-5017	uncharacterized_protein_LOC115228188_[Octopus_vulgaris]
1381	0.000501582237340037	0.315323267145735	0.281	0.155	1	14	XP-029642556.1	b7594bc-path0	transmembrane_emp24_domain-containing_protein_10-like_[Octopus_vulgaris]
1382	0.000566014267292299	0.374907277403572	0.43	0.271	1	14	XP-029657790.1	ba98e44-path0	galactose-1-phosphate_uridylyltransferase-like_[Octopus_vulgaris]
1383	0.000616348284013234	0.376521852171845	0.422	0.26	1	14	XP-029650870.1	UnnamedSample_HQ_transcript-27381	RNA_polymerase_II_subunit_A_C-terminal_domain_phosphatase_SSU72-like_[Octopus_vulgaris]
1384	0.000723179199047776	0.389978644682456	0.363	0.227	1	14	XP-029634816.1	bec6493-path0	dolichyl-diphosphooligosaccharide--protein_glycosyltransferase_subunit_STT3B-like_[Octopus_vulgaris]
1385	0.000723665613380608	0.29653014652904	0.252	0.135	1	14	XP-029650250.1	UnnamedSample_HQ_transcript-10021	exostosin-like_3_[Octopus_vulgaris]
1386	0.000780822073842198	0.476636731062382	0.481	0.325	1	14	XP-029652482.1	b34a9a9-path1	"RNA-binding_motif,_single-stranded-interacting_protein_1-like_isoform_X8_[Octopus_vulgaris]"
1387	0.000947308259554523	0.353847598602333	0.333	0.197	1	14	XP-029634086.1	b56d205-path0	inositol_monophosphatase_1-like_[Octopus_vulgaris]
1388	0.00104258170406115	0.355842907134391	0.259	0.146	1	14	XP-029646303.1	UnnamedSample_HQ_transcript-12073	vacuolar_protein_sorting-associated_protein_26B-like_[Octopus_vulgaris]
1389	0.00113618133241888	0.354441563102795	0.459	0.305	1	14	XP-029640825.1	b57f8d7-path1	vacuolar_protein_sorting-associated_protein_VTA1_homolog_[Octopus_vulgaris]
1390	0.00121203805627207	0.410642377022524	0.4	0.263	1	14	XP-029643737.1	UnnamedSample_HQ_transcript-17455	T-complex_protein_1_subunit_gamma-like_[Octopus_vulgaris]
1391	0.00142399471995491	0.282818314273041	0.259	0.147	1	14	XP-029633315.1	UnnamedSample_HQ_transcript-745	E3_ubiquitin-protein_ligase_ZNF598-like_[Octopus_vulgaris]
1392	0.00146581779611821	0.343529114846614	0.281	0.166	1	14	XP-021340887.1	bb11f4e-path0	"alpha-(1,6)-fucosyltransferase-like_[Mizuhopecten_yessoensis]"
1393	0.00164302482366946	0.423731889263817	0.289	0.174	1	14	XP-029645676.1	UnnamedSample_HQ_transcript-18861	AP-1_complex_subunit_mu-1_isoform_X1_[Octopus_vulgaris]
1394	0.00178691684016681	0.256470992531698	0.252	0.142	1	14	XP-029636992.1	bc5f0cf-path0	cAMP-dependent_protein_kinase_type_II_regulatory_subunit-like_[Octopus_vulgaris]
1395	0.00249052929689211	0.323574113880253	0.533	0.374	1	14	XP-014791310.1	b02c028-path1	PREDICTED:_guanine_nucleotide-binding_protein_subunit_gamma-1-like_isoform_X1_[Octopus_bimaculoides]
1396	0.0025947668952357	0.317921083761677	0.415	0.267	1	14	XP-029635656.1	b80b13c-path0	tumor_protein_p53-inducible_nuclear_protein_1-like_[Octopus_vulgaris]
1397	0.00264498108458034	0.314395450356663	0.407	0.261	1	14	XP-029634670.1	UnnamedSample_HQ_transcript-31782	cytochrome_c_oxidase_subunit_NDUFA4-like_[Octopus_vulgaris]
1398	0.00293126659790427	0.258472885118648	0.363	0.228	1	14	XP-029638868.1	UnnamedSample_HQ_transcript-20270	transmembrane_protein_59-like_[Octopus_vulgaris]
1399	0.00301888466023025	0.319391713833627	0.385	0.251	1	14	XP-029640504.1	UnnamedSample_HQ_transcript-12602	uncharacterized_protein_LOC115215480_[Octopus_vulgaris]
1400	0.00312908123911272	0.287332293391022	0.444	0.295	1	14	XP-029648655.1	UnnamedSample_HQ_transcript-540	cleft_lip_and_palate_transmembrane_protein_1_homolog_[Octopus_vulgaris]
1401	0.00317124442235961	0.364056017300652	0.326	0.21	1	14	XP-029639416.1	bef58d6-path0	uncharacterized_protein_LOC115214358_isoform_X1_[Octopus_vulgaris]
1402	0.0035910161524341	0.408559617070701	0.385	0.262	1	14	XP-024906016.1	b3bdd43-path0	LOW_QUALITY_PROTEIN:_tubulin_alpha-1C_chain_[Pteropus_alecto]
1403	0.00374445867409126	0.371909297000466	0.511	0.369	1	14	XP-029642367.1	UnnamedSample_HQ_transcript-4861	plastin-1-like_[Octopus_vulgaris]
1404	0.00416009401410064	0.322377033412951	0.504	0.351	1	14	XP-029636743.1	b8a0c20-path0	glycogen_synthase_kinase-3_beta-like_[Octopus_vulgaris]
1405	0.00460540931319529	0.339904852136922	0.563	0.42	1	14	XP-029651114.1	UnnamedSample_HQ_transcript-4390	N-acetylglucosaminyl-phosphatidylinositol_de-N-acetylase-like_[Octopus_vulgaris]
1406	0.0046143878736144	0.310248075969169	0.719	0.538	1	14	XP-029650926.1	UnnamedSample_HQ_transcript-14165	ubiquitin-conjugating_enzyme_E2_E1-like_[Octopus_vulgaris]
1407	0.00466785483924072	0.342755732518109	0.422	0.293	1	14	XP-021346478.1	b5c8b56-path0	selenoprotein_K-like_[Mizuhopecten_yessoensis]
1408	0.00481061831859082	0.314426824615996	0.319	0.206	1	14	XP-029640238.1	UnnamedSample_HQ_transcript-1509	RING_finger_and_CHY_zinc_finger_domain-containing_protein_1-like_isoform_X1_[Octopus_vulgaris]
1409	0.00508346251168606	0.277684601552441	0.504	0.343	1	14	XP-029637243.1	b38e5a8-path0	DAZ-associated_protein_2-like_isoform_X2_[Octopus_vulgaris]
1410	0.00510235923292707	0.266093474763689	0.356	0.229	1	14	XP-029648046.1	UnnamedSample_HQ_transcript-3005	transmembrane_9_superfamily_member_2-like_[Octopus_vulgaris]
1411	0.00520093640467765	0.301150106582384	0.415	0.276	1	14	XP-029643003.1	UnnamedSample_HQ_transcript-10075	uncharacterized_protein_LOC115217442_[Octopus_vulgaris]
1412	0.00570550744359006	0.289020882997663	0.393	0.253	1	14	XP-029638342.1	UnnamedSample_HQ_transcript-14627	uncharacterized_protein_LOC115213486_[Octopus_vulgaris]
1413	0.00623274981334321	0.262911004226109	0.326	0.209	1	14	XP-029648804.1	UnnamedSample_HQ_transcript-8317	C-Jun-amino-terminal_kinase-interacting_protein_4-like_[Octopus_vulgaris]
1414	0.0068361121019686	0.252864485016154	0.37	0.24	1	14	XP-029639903.1	UnnamedSample_HQ_transcript-5691	zinc_finger_RNA-binding_protein-like_[Octopus_vulgaris]
1415	0.00711900426261316	0.327552163515969	0.252	0.155	1	14	XP-029643346.1	b875d55-path0	FERM_domain-containing_protein_5-like_isoform_X7_[Octopus_vulgaris]
1416	0.00745608898634731	0.303983110987887	0.385	0.266	1	14	XP-029650399.1	b222cc1-path0	SH2_domain-containing_protein_4B-like_isoform_X1_[Octopus_vulgaris]
1417	0.00768139026273879	0.328218674193364	0.422	0.302	1	14	XP-029657049.1	bf5dd57-path0	acyl-protein_thioesterase_1-like_[Octopus_vulgaris]
1418	0.00938178417105705	0.268251176198283	0.252	0.159	1	14	XP-029644403.1	UnnamedSample_HQ_transcript-16791	post-GPI_attachment_to_proteins_factor_2-like_[Octopus_vulgaris]
1419	0.00954737690215451	0.307141886408206	0.281	0.181	1	14	XP-029651718.1	b094ce2-path0	vigilin-like_[Octopus_vulgaris]
1420	0.00964721987871319	0.266501903928653	0.289	0.183	1	14	XP-029637270.1	UnnamedSample_HQ_transcript-2752	E3_ubiquitin-protein_ligase_AMFR-like_[Octopus_vulgaris]
1421	0.00970332367256064	0.302093577634837	0.289	0.187	1	14	XP-029635232.1	UnnamedSample_HQ_transcript-6468	ubiquitin-conjugating_enzyme_E2_A_[Octopus_vulgaris]
1422	0.00996072200047299	0.421546295187643	0.341	0.236	1	14	XP-022306667.1	bbbe273-path0	cathepsin_L1-like_[Crassostrea_virginica]
1423	2.23898692384723e-207	3.52868113144885	0.978	0.113	1.77977070576616e-203	15	XP-029647438.1	b8a8b9d-path0	ammonium_transporter_Rh_type_B-like_[Octopus_vulgaris]
1424	2.06328159574876e-147	2.73621986250318	0.761	0.085	1.64010254046069e-143	15	XP-029648435.1	b7874d7-path0	protein_quaking-B-like_isoform_X9_[Octopus_vulgaris]
1425	8.82808277792452e-141	2.2048381367598	0.664	0.063	7.0174430001722e-137	15	XP-029655372.1	UnnamedSample_HQ_transcript-16896	laminin_subunit_alpha-like_[Octopus_vulgaris]
1426	3.68554579876718e-120	1.65540500217354	0.366	0.02	2.92964035544003e-116	15	XP-029641699.1	UnnamedSample_HQ_transcript-7950	aquaporin-like_isoform_X2_[Octopus_vulgaris]
1427	1.79690123500276e-99	3.49051167695613	1	0.368	1.4283567917037e-95	15	XP-029641163.1	UnnamedSample_HQ_transcript-28414	nucleoredoxin-like_protein_2_[Octopus_vulgaris]
1428	6.61689413743818e-99	1.89871712558611	0.53	0.056	5.25976914984961e-95	15	XP-029636725.1	UnnamedSample_HQ_transcript-336	laminin_subunit_gamma-1-like_[Octopus_vulgaris]
1429	5.90870107264334e-90	1.89156890724049	0.418	0.039	4.69682648264419e-86	15	XP-029650927.1	bbc7768-path0	heat_shock_protein_HSP_90-alpha-like_[Octopus_vulgaris]
1430	6.36362219583665e-88	2.41216178290222	0.94	0.257	5.05844328347055e-84	15	XP-029654274.1	bf27063-path0	LIM/homeobox_protein_Lhx1-like_[Octopus_vulgaris]
1431	6.43870920528537e-68	1.85577171397002	0.634	0.118	5.11812994728134e-64	15	XP-029648931.1	b3444e4-path0	uncharacterized_protein_LOC115222763_isoform_X2_[Octopus_vulgaris]
1432	2.57923030633743e-62	1.33170110423767	0.261	0.021	2.05023017050762e-58	15	XP-029645034.1	UnnamedSample_HQ_transcript-24554	multifunctional_protein_ADE2-like_[Octopus_vulgaris]
1433	1.5985409647995e-58	1.63546033105209	0.478	0.076	1.27068021291912e-54	15	XP-029639583.1	b8b44d7-path0	ETS-related_transcription_factor_Elf-2-like_[Octopus_vulgaris]
1434	3.93304567626553e-54	1.86178625511431	0.649	0.159	3.12637800806347e-50	15	XP-029645883.1	UnnamedSample_HQ_transcript-18410	neurotensin_receptor_type_1-like_[Octopus_vulgaris]
1435	4.0664694783918e-48	1.71734902465514	0.619	0.142	3.23243658837364e-44	15	XP-029636241.1	b0f8d75-path2	peptidyl-prolyl_cis-trans_isomerase_B-like_[Octopus_vulgaris]
1436	1.08188864930379e-46	1.56793781015032	0.672	0.178	8.59993287331586e-43	15	XP-029653152.1	b0685e6-path2	LOW_QUALITY_PROTEIN:_talin-2-like_[Octopus_vulgaris]
1437	1.90585337153994e-42	1.67433363740139	0.679	0.199	1.5149628450371e-38	15	XP-029647963.1	UnnamedSample_HQ_transcript-63	XP-029647963.1-like_[Octopus_vulgaris]
1438	5.69711712189946e-42	1.4088637362295	0.261	0.032	4.52863840019788e-38	15	XP-029636563.1	b435242-path0	ETS-like_protein_pointed_isoform_X3_[Octopus_vulgaris]
1439	5.09072492722598e-41	1.38655471758719	0.433	0.085	4.04661724465193e-37	15	XP-029649953.1	b3eabee-path0	serine/threonine-protein_phosphatase_6_regulatory_ankyrin_repeat_subunit_A-like_[Octopus_vulgaris]
1440	5.79893481815507e-41	1.3507390520874	0.522	0.117	4.60957328695146e-37	15	XP-029648740.1	b59c35c-path0	nidogen-1-like_isoform_X1_[Octopus_vulgaris]
1441	4.99616896332217e-40	1.43785931427828	0.925	0.495	3.97145470894479e-36	15	XP-029649095.1	UnnamedSample_HQ_transcript-11479	CD63_antigen-like_[Octopus_vulgaris]
1442	1.26694109239599e-38	1.29528088187508	0.478	0.104	1.00709147434558e-34	15	XP-029641863.1	UnnamedSample_HQ_transcript-2013	importin-5-like_[Octopus_vulgaris]
1443	3.76150366733469e-38	1.39784725121779	0.627	0.17	2.99001926516434e-34	15	XP-029645037.1	be2f2a0-path0	insulin-like_growth_factor-binding_protein-related_protein_1_[Octopus_vulgaris]
1444	1.57018985745613e-36	1.79435803413864	0.91	0.507	1.24814391769188e-32	15	XP-032563740.1	bec54a1-path17	uncharacterized_protein_LOC116796865_[Chiroxiphia_lanceolata]
1445	2.15257858169599e-34	1.16426762056452	0.269	0.041	1.71108471459015e-30	15	XP-029641686.1	UnnamedSample_HQ_transcript-31225	2-iminobutanoate/2-iminopropanoate_deaminase-like_[Octopus_vulgaris]
1446	3.70230414674923e-30	0.980565898547885	0.978	0.808	2.94296156625096e-26	15	XP-029647441.1	b325d1d-path0	eukaryotic_translation_initiation_factor_5A-1-like_[Octopus_vulgaris]
1447	1.65448369588745e-26	0.911346905349574	0.97	0.799	1.31514908986094e-22	15	XP-029648044.1	bc36009-path0	muscleblind-like_protein_2a_[Octopus_vulgaris]
1448	1.94595247878303e-26	1.39308447480127	0.425	0.121	1.54683762538463e-22	15	XP-029644922.1	b55ef1d-path0	dynactin_subunit_1-like_isoform_X4_[Octopus_vulgaris]
1449	5.23273112903528e-26	1.31031443749195	0.373	0.093	4.15949797447014e-22	15	XP-029647964.1	b628a97-path0	collagen_alpha-1(IV)_chain-like_[Octopus_vulgaris]
1450	8.56638580401009e-25	1.21193399584928	0.507	0.157	6.80942007560762e-21	15	XP-029652175.1	b82e364-path0	dystroglycan-like_[Octopus_vulgaris]
1451	3.51581735491977e-23	1.14894906607134	0.746	0.348	2.79472321542573e-19	15	XP-029652568.1	b1b05c0-path1	uncharacterized_protein_LOC115225763_[Octopus_vulgaris]
1452	5.5646598053728e-22	0.777482988569128	0.993	0.805	4.42334807929084e-18	15	XP-029653196.1	UnnamedSample_HQ_transcript-7643	zinc_finger_protein_85-like_[Octopus_vulgaris]
1453	4.17950777827649e-20	1.00982384125549	0.448	0.145	3.32229073295198e-16	15	XP-029643321.1	UnnamedSample_HQ_transcript-11570	delta(14)-sterol_reductase-like_isoform_X1_[Octopus_vulgaris]
1454	1.10448695063439e-19	0.740495119102665	0.948	0.662	8.77956677059275e-16	15	XP-029651632.1	UnnamedSample_HQ_transcript-31765	uncharacterized_protein_LOC115224833_[Octopus_vulgaris]
1455	1.61693346235361e-18	1.17395061746942	0.627	0.287	1.28530040922489e-14	15	XP-029636302.1	bfad5ee-path0	nucleolin-like_[Octopus_vulgaris]
1456	4.41033558643699e-18	0.816177294588786	0.925	0.631	3.50577575765876e-14	15	XP-029634699.1	b1f00ae-path0	LOW_QUALITY_PROTEIN:_nucleolar_and_coiled-body_phosphoprotein_1-like_[Octopus_vulgaris]
1457	2.93826149795878e-16	0.857744627512492	0.306	0.089	2.33562406472744e-12	15	XP-029654471.1	UnnamedSample_HQ_transcript-14240	LOW_QUALITY_PROTEIN:_lupus_La_protein-like_[Octopus_vulgaris]
1458	2.35106772950456e-15	0.825824835125385	0.687	0.321	1.86886373818317e-11	15	XP-029647505.1	UnnamedSample_HQ_transcript-22276	eukaryotic_translation_initiation_factor_2_subunit_2-like_[Octopus_vulgaris]
1459	2.31602134814528e-14	0.779002310678906	0.269	0.077	1.84100536964068e-10	15	XP-029638512.1	bef4548-path0	troponin_I-like_isoform_X3_[Octopus_vulgaris]
1460	2.33355149170195e-13	0.773139311263443	0.612	0.284	1.85494008075388e-09	15	XP-029638836.1	b5fd1bd-path0	cyclic_AMP-dependent_transcription_factor_ATF-4-like_[Octopus_vulgaris]
1461	7.37938125700777e-13	0.873755467940102	0.358	0.134	5.86587016119548e-09	15	XP-029634203.1	bb87f8e-path0	zinc_finger_protein_628-like_[Octopus_vulgaris]
1462	1.25109577986745e-12	0.755054157549266	0.746	0.425	9.94496035416634e-09	15	XP-029650878.1	UnnamedSample_HQ_transcript-22268	"dynein_light_chain_LC6,_flagellar_outer_arm_[Octopus_vulgaris]"
1463	4.46480731974975e-12	0.829007056052115	0.254	0.081	3.54907533846908e-08	15	XP-029646906.1	UnnamedSample_HQ_transcript-29174	proliferation-associated_protein_2G4-like_[Octopus_vulgaris]
1464	2.6015220307646e-10	0.618823766012074	0.269	0.094	2.06794986225478e-06	15	XP-029642559.1	UnnamedSample_HQ_transcript-10855	uncharacterized_protein_LOC115217102_[Octopus_vulgaris]
1465	9.10398496939938e-10	0.767763994195479	0.343	0.143	7.23675765217557e-06	15	XP-029637756.1	UnnamedSample_HQ_transcript-31665	translocon-associated_protein_subunit_beta-like_[Octopus_vulgaris]
1466	3.14825008411025e-09	0.522792595757039	0.925	0.757	2.50254399185924e-05	15	XP-029650094.1	ba1f3ad-path0	polyadenylate-binding_protein_4-like_[Octopus_vulgaris]
1467	4.92190809459542e-09	0.667700713544707	0.313	0.128	3.9124247443939e-05	15	XP-029648656.1	b9a983b-path0	kinectin-like_isoform_X1_[Octopus_vulgaris]
1468	5.43520249015967e-09	0.648525630121423	0.313	0.129	4.32044245942792e-05	15	XP-029649800.1	b157820-path0	lamin-B1-like_isoform_X1_[Octopus_vulgaris]
1469	7.66556254040203e-09	0.628714704085314	0.657	0.391	6.09335566336557e-05	15	XP-029650028.1	b0537ad-path0	methionine_aminopeptidase_2-like_[Octopus_vulgaris]
1470	1.3941172515917e-08	0.523309289083915	0.373	0.162	0.000110818380329024	15	XP-029642224.1	b657724-path0	fibroblast_growth_factor_receptor_1-like_[Octopus_vulgaris]
1471	1.67779329159751e-08	0.566655533401856	0.269	0.105	0.000133367788749086	15	XP-029649729.1	b6d541a-path0	eyes_absent_homolog_1-like_[Octopus_vulgaris]
1472	2.81893510337787e-08	0.623827893005537	0.313	0.133	0.000224077151367507	15	XP-029645110.1	UnnamedSample_HQ_transcript-31642	uncharacterized_protein_LOC115219148_[Octopus_vulgaris]
1473	3.3053884801135e-08	0.558838162174334	0.396	0.181	0.000262745330284222	15	XP-029653204.1	b606146-path0	flotillin-2-like_[Octopus_vulgaris]
1474	4.50650500770799e-08	0.668669145186709	0.291	0.125	0.000358222083062708	15	XP-029638485.1	b70d589-path0	ATP-binding_cassette_sub-family_F_member_1-like_[Octopus_vulgaris]
1475	4.68890000117036e-08	0.549296096086043	0.299	0.124	0.000372720661093032	15	XP-029637145.1	bf4ae9e-path0	importin-7-like_isoform_X2_[Octopus_vulgaris]
1476	6.73442473243904e-08	0.61383362846096	0.321	0.142	0.000535319421981579	15	XP-029657569.1	UnnamedSample_HQ_transcript-13130	eukaryotic_translation_initiation_factor_3_subunit_G-like_isoform_X2_[Octopus_vulgaris]
1477	1.16557860180923e-07	0.511305046032224	0.866	0.576	0.000926518430578159	15	XP-029636317.1	bb19597-path0	nucleolin-like_[Octopus_vulgaris]
1478	3.98773631223726e-07	0.657584723646911	0.493	0.287	0.0031698515945974	15	XP-029650823.1	UnnamedSample_HQ_transcript-751	eukaryotic_translation_initiation_factor_4_gamma_1-like_[Octopus_vulgaris]
1479	4.48159746957191e-07	0.60931417890319	0.701	0.438	0.00356242182856271	15	XP-029635210.1	b76fbb4-path0	uncharacterized_protein_LOC115210677_isoform_X3_[Octopus_vulgaris]
1480	4.49629687963481e-07	0.53383205039591	0.261	0.111	0.00357410638962171	15	XP-029641328.1	UnnamedSample_HQ_transcript-7740	coiled-coil_domain-containing_protein_47-like_[Octopus_vulgaris]
1481	7.55453892743184e-07	0.498956864089144	0.44	0.225	0.00600510299341557	15	XP-029634816.1	bec6493-path0	dolichyl-diphosphooligosaccharide--protein_glycosyltransferase_subunit_STT3B-like_[Octopus_vulgaris]
1482	9.38780293475549e-07	0.606128719675955	0.306	0.144	0.00746236455283714	15	XP-029635964.1	b086193-path0	heat_shock_protein_60A-like_[Octopus_vulgaris]
1483	1.061129798387e-06	0.487097948275464	0.56	0.314	0.00843492076737828	15	XP-029637841.1	UnnamedSample_HQ_transcript-16345	T-complex_protein_1_subunit_zeta-like_[Octopus_vulgaris]
1484	1.17468694344685e-06	0.522635683753999	0.261	0.115	0.00933758651345902	15	XP-029650614.1	b66a60a-path0	transaldolase-like_[Octopus_vulgaris]
1485	1.22441687903369e-06	0.507027605754681	0.552	0.309	0.00973288977143879	15	XP-029651505.1	b578a03-path0	inactive_tyrosine-protein_kinase_transmembrane_receptor_ROR1-like_isoform_X1_[Octopus_vulgaris]
1486	1.27341741856162e-06	0.37091784304709	0.366	0.171	0.0101223950601463	15	XP-029655802.1	UnnamedSample_HQ_transcript-7524	partner_of_Y14_and_mago-like_[Octopus_vulgaris]
1487	1.35400428642839e-06	0.432099961355271	0.485	0.257	0.0107629800728193	15	XP-029639183.1	UnnamedSample_HQ_transcript-28821	tetraspanin-18-like_[Octopus_vulgaris]
1488	1.72194504991593e-06	0.578663001019914	0.343	0.172	0.0136877412017817	15	XP-029658185.1	b8eed54-path0	serine_hydroxymethyltransferase-like_[Octopus_vulgaris]
1489	7.27346555704748e-06	0.506963412486753	0.455	0.254	0.0578167777129704	15	XP-029641952.1	bd614ab-path0	adenosylhomocysteinase-like_isoform_X1_[Octopus_vulgaris]
1490	1.10974146775231e-05	0.422935976674316	0.366	0.19	0.0882133492716313	15	XP-029633393.1	UnnamedSample_HQ_transcript-31345	peptidyl-prolyl_cis-trans_isomerase_B-like_isoform_X1_[Octopus_vulgaris]
1491	3.53736764042305e-05	0.529724433460319	0.343	0.181	0.281185353737228	15	XP-029657232.1	UnnamedSample_HQ_transcript-3553	collagen_alpha-1(XXVI)_chain-like_[Octopus_vulgaris]
1492	3.874449967666e-05	0.541976524669203	0.299	0.157	0.30798002792977	15	XP-025111958.1	b15d29a-path1	carboxyl-terminal_PDZ_ligand_of_neuronal_nitric_oxide_synthase_protein-like_isoform_X2_[Pomacea_canaliculata]
1493	4.0507985970997e-05	0.500158970940295	0.373	0.21	0.321997980483455	15	XP-029638238.1	b5749bd-path1	diphosphomevalonate_decarboxylase-like_[Octopus_vulgaris]
1494	4.08993461955828e-05	0.413695149593974	0.403	0.221	0.325108902908688	15	XP-029648521.1	bc52eb2-path0	eukaryotic_translation_initiation_factor_4_gamma_1-like_isoform_X4_[Octopus_vulgaris]
1495	4.16483833300338e-05	0.422230476892619	0.493	0.297	0.331062999090439	15	XP-029652746.1	b5d007a-path0	moesin-like_isoform_X3_[Octopus_vulgaris]
1496	4.72095096007338e-05	0.384438871994402	0.739	0.523	0.375268391816233	15	XP-029641454.1	UnnamedSample_HQ_transcript-31343	elongation_factor_1-beta-like_[Octopus_vulgaris]
1497	6.01625194726042e-05	0.427882985636711	0.44	0.262	0.478231867287731	15	XP-029643737.1	UnnamedSample_HQ_transcript-17455	T-complex_protein_1_subunit_gamma-like_[Octopus_vulgaris]
1498	7.62627196206184e-05	0.36568420473598	0.425	0.24	0.606212358264296	15	XP-029649637.1	UnnamedSample_HQ_transcript-31955	transmembrane_protein_258-like_[Octopus_vulgaris]
1499	8.81048436231036e-05	0.454084841841556	0.597	0.369	0.700345401960051	15	XP-029633629.1	bc9c7a1-path0	T-complex_protein_1_subunit_epsilon-like_[Octopus_vulgaris]
1500	0.000104077391886437	0.388073620864491	0.313	0.167	0.827311188105289	15	XP-029656055.1	b3b1e18-path0	MICOS_complex_subunit_Mic60-like_[Octopus_vulgaris]
1501	0.000117350438211422	0.403571674237025	0.328	0.18	0.932818633342595	15	XP-029651718.1	b094ce2-path0	vigilin-like_[Octopus_vulgaris]
1502	0.000178634826058644	0.52433329767628	0.381	0.239	1	15	XP-029640548.1	b2f6eaf-path0	microtubule-associated_protein_futsch-like_isoform_X3_[Octopus_vulgaris]
1503	0.000234577981090976	0.400361567193286	0.321	0.18	1	15	XP-029644725.1	UnnamedSample_HQ_transcript-2779	ras-related_protein_Rab-21-like_[Octopus_vulgaris]
1504	0.000286038672907515	0.353636492215412	0.478	0.293	1	15	XP-029644395.1	bb68b65-path0	endoplasmic_reticulum_chaperone_BiP-like_[Octopus_vulgaris]
1505	0.000342847086824244	0.285137916154545	0.321	0.178	1	15	XP-029637780.1	UnnamedSample_HQ_transcript-30943	small_nuclear_ribonucleoprotein-associated_protein_B-like_isoform_X1_[Octopus_vulgaris]
1506	0.000396193803186838	0.339658462615468	0.328	0.184	1	15	XP-029635314.1	UnnamedSample_HQ_transcript-19943	small_nuclear_ribonucleoprotein_Sm_D1_[Octopus_vulgaris]
1507	0.000397352698776172	0.320283503123177	0.478	0.294	1	15	XP-029648655.1	UnnamedSample_HQ_transcript-540	cleft_lip_and_palate_transmembrane_protein_1_homolog_[Octopus_vulgaris]
1508	0.000413822374006985	0.324403512511839	0.284	0.155	1	15	XP-029642556.1	b7594bc-path0	transmembrane_emp24_domain-containing_protein_10-like_[Octopus_vulgaris]
1509	0.000417748091302434	0.424039474647287	0.269	0.147	1	15	XP-029633315.1	UnnamedSample_HQ_transcript-745	E3_ubiquitin-protein_ligase_ZNF598-like_[Octopus_vulgaris]
1510	0.000475365243250681	0.278375217224889	0.836	0.637	1	15	XP-029637913.1	UnnamedSample_HQ_transcript-31249	eukaryotic_translation_initiation_factor_1-like_isoform_X2_[Octopus_vulgaris]
1511	0.00110058135303641	0.253956269229668	0.5	0.309	1	15	XP-029657579.1	b6773de-path0	protein_disulfide-isomerase-like_[Octopus_vulgaris]
1512	0.00125412110416257	0.30605196937642	0.343	0.209	1	15	XP-029645656.1	bf25f2e-path0	mid1-interacting_protein_1A-like_[Octopus_vulgaris]
1513	0.00128030222904838	0.3513264531974	0.358	0.219	1	15	XP-029633656.1	b10f51f-path11	ribonucleoprotein_PTB-binding_1-like_isoform_X1_[Octopus_vulgaris]
1514	0.00130241401565418	0.36133167850409	0.284	0.167	1	15	XP-029642922.1	UnnamedSample_HQ_transcript-31503	eukaryotic_translation_initiation_factor_3_subunit_K-like_[Octopus_vulgaris]
1515	0.00173725102130236	0.295371218833981	0.343	0.21	1	15	XP-029642419.1	bf07f1d-path0	26S_proteasome_non-ATPase_regulatory_subunit_1-like_[Octopus_vulgaris]
1516	0.00210728057864272	0.347218990610769	0.388	0.243	1	15	XP-029649747.1	b3d4f7d-path0	T-complex_protein_1_subunit_alpha-like_[Octopus_vulgaris]
1517	0.0022195170186216	0.380338490557726	0.739	0.62	1	15	XP-029652117.1	bc59af7-path0	cellular_nucleic_acid-binding_protein-like_isoform_X1_[Octopus_vulgaris]
1518	0.00227331788142821	0.301327847978551	0.47	0.304	1	15	XP-029646210.1	UnnamedSample_HQ_transcript-2200	la-related_protein_6-like_[Octopus_vulgaris]
1519	0.00254800439261692	0.276992157512871	0.366	0.23	1	15	XP-026465303.1	UnnamedSample_HQ_transcript-31848	cytochrome_c_oxidase_copper_chaperone-like_[Ctenocephalides_felis]
1520	0.00294864506557776	0.25380413289197	0.485	0.322	1	15	XP-029632973.1	UnnamedSample_HQ_transcript-5772	protein_Jumonji-like_isoform_X1_[Octopus_vulgaris]
1521	0.00484116100440468	0.273430841856522	0.679	0.521	1	15	XP-029635761.1	UnnamedSample_HQ_transcript-31582	uncharacterized_protein_LOC115211037_[Octopus_vulgaris]
1522	0.00695277900643475	0.330349976179081	0.366	0.245	1	15	XP-029653022.1	b07ae0c-path0	ataxin-2-like_[Octopus_vulgaris]
1523	0	2.92623169039766	0.458	0.006	0	16	XP-014782150.1	b101264-path2	PREDICTED:_tubulin_alpha-1C_chain_[Octopus_bimaculoides]
1524	3.29280420969487e-188	1.67447560663851	0.267	0.004	2.61745006628645e-184	16	XP-029640284.1	UnnamedSample_HQ_transcript-8405	cilia-_and_flagella-associated_protein_53-like_[Octopus_vulgaris]
1525	8.88189220815409e-149	3.09777776346355	0.405	0.02	7.06021611626168e-145	16	XP-014777243.1	UnnamedSample_HQ_transcript-30242	PREDICTED:_tubulin_polymerization-promoting_protein_family_member_2-like_isoform_X1_[Octopus_bimaculoides]
1526	2.05192721979989e-140	1.78109785022921	0.298	0.01	1.63107694701893e-136	16	XP-022337057.1	UnnamedSample_HQ_transcript-22194	kinectin-like_isoform_X7_[Crassostrea_virginica]
1527	1.91610830108571e-127	2.80685386307279	0.321	0.014	1.52311448853303e-123	16	XP-014781023.1	b0bda94-path1	PREDICTED:_uncharacterized_protein_C17orf105-like_isoform_X1_[Octopus_bimaculoides]
1528	3.35893740571977e-103	1.70993876763577	0.252	0.01	2.67001934380664e-99	16	XP-029644974.1	UnnamedSample_HQ_transcript-7892	putative_uncharacterized_protein_DDB_G0292292_[Octopus_vulgaris]
1529	5.21095298834529e-85	1.7949286793132	0.344	0.027	4.14218653043567e-81	16	XP-029646982.1	bb4a6a9-path0	cilia-_and_flagella-associated_protein_20_[Octopus_vulgaris]
1530	1.07418909642304e-81	2.193806382351	0.374	0.034	8.53872912746671e-78	16	unknown-6	b982ffa-path0	gene_id_unknown-6_transcript_id_unknown-6
1531	1.22130901609137e-66	1.73713962667737	0.29	0.025	9.70818536891028e-63	16	XP-014790517.1	UnnamedSample_HQ_transcript-25422	PREDICTED:_uncharacterized_protein_LOC106883890_[Octopus_bimaculoides]
1532	1.83543466160149e-51	1.73280050417723	0.328	0.042	1.45898701250703e-47	16	XP-006342371.1	b2db9f8-path0	PREDICTED:_uncharacterized_protein_LOC102604140_isoform_X1_[Solanum_tuberosum]
1533	2.02916159659181e-50	2.10196588498199	0.389	0.061	1.61298055313083e-46	16	XP-014791007.1	b2e8e8a-path0	PREDICTED:_RNA-binding_protein_24-A-like_isoform_X1_[Octopus_bimaculoides]
1534	6.59650877095925e-41	2.25744469287325	0.313	0.047	5.24356482203551e-37	16	XP-029646050.1	UnnamedSample_HQ_transcript-7173	heat_shock_70_kDa_protein-like_[Octopus_vulgaris]
1535	6.53068948864805e-32	2.11819252266865	0.298	0.054	5.19124507452633e-28	16	XP-029634374.1	b0a692a-path0	"dTDP-D-glucose_4,6-dehydratase-like_[Octopus_vulgaris]"
1536	1.66410013625438e-31	1.53289146951363	0.275	0.046	1.32279319830861e-27	16	XP-029652604.1	b6d11d9-path1	polypeptide_N-acetylgalactosaminyltransferase_5-like_isoform_X1_[Octopus_vulgaris]
1537	2.05183996594452e-26	1.25672788972426	0.336	0.076	1.6310075889293e-22	16	XP-029649600.1	UnnamedSample_HQ_transcript-6399	band_7_protein_AGAP004871-like_isoform_X1_[Octopus_vulgaris]
1538	3.12626915194408e-23	1.50740648900838	0.351	0.094	2.48507134888035e-19	16	XP-014779704.1	UnnamedSample_HQ_transcript-30659	PREDICTED:_C-Myc-binding_protein-like_[Octopus_bimaculoides]
1539	2.2742239794673e-19	1.83571976869551	0.328	0.097	1.80778064127855e-15	16	XP-029635212.1	b355715-path1	glutathione_S-transferase_A-like_[Octopus_vulgaris]
1540	1.97143956453664e-17	1.25331351683832	0.305	0.088	1.56709730985018e-13	16	XP-029650384.1	UnnamedSample_HQ_transcript-4976	nicotinate_phosphoribosyltransferase-like_[Octopus_vulgaris]
1541	1.472444547167e-16	1.2771202188944	0.74	0.5	1.17044617054305e-12	16	XP-029649095.1	UnnamedSample_HQ_transcript-11479	CD63_antigen-like_[Octopus_vulgaris]
1542	8.32094779578643e-15	1.04796835026721	0.382	0.142	6.61432140287064e-11	16	unknown-420	UnnamedSample_HQ_transcript-19765	gene_id_unknown-420_transcript_id_unknown-420
1543	1.92702157678301e-12	1.01132603633944	0.328	0.124	1.53178945138482e-08	16	XP-014777142.1	UnnamedSample_HQ_transcript-31227	PREDICTED:_caltractin-like_isoform_X1_[Octopus_bimaculoides]
1544	5.48294642677249e-12	1.01577532958517	0.427	0.193	4.35839411464145e-08	16	XP-014776945.1	beb9d96-path0	PREDICTED:_actophorin-like_[Octopus_bimaculoides]
1545	5.04125242461546e-10	0.911641464461202	0.435	0.207	4.00729155232683e-06	16	XP-029645656.1	bf25f2e-path0	mid1-interacting_protein_1A-like_[Octopus_vulgaris]
1546	1.10666577464191e-09	0.835137237717101	0.656	0.418	8.79688624262851e-06	16	unknown-591	UnnamedSample_HQ_transcript-31169	gene_id_unknown-591_transcript_id_unknown-591
1547	1.45676081155401e-09	0.880505022393347	0.252	0.092	1.15797916910428e-05	16	unknown-773	UnnamedSample_HQ_transcript-11322	gene_id_unknown-773_transcript_id_unknown-773
1548	1.62516402509542e-09	0.7752511767969	0.412	0.191	1.29184288354835e-05	16	XP-014779826.1	UnnamedSample_HQ_transcript-3817	PREDICTED:_protein_SGT1_homolog_[Octopus_bimaculoides]
1549	1.83005093672504e-09	0.873390035013611	0.656	0.428	1.45470748960273e-05	16	XP-029650878.1	UnnamedSample_HQ_transcript-22268	"dynein_light_chain_LC6,_flagellar_outer_arm_[Octopus_vulgaris]"
1550	2.00414645396564e-09	0.94718123118565	0.298	0.123	1.59309601625729e-05	16	XP-029641970.1	UnnamedSample_HQ_transcript-23677	uncharacterized_protein_LOC115216627_[Octopus_vulgaris]
1551	2.27187251702107e-09	1.02278842801778	0.405	0.199	1.80591146378005e-05	16	XP-014777908.1	UnnamedSample_HQ_transcript-15494	PREDICTED:_somatomedin-B_and_thrombospondin_type-1_domain-containing_protein-like_[Octopus_bimaculoides]
1552	3.6393230166571e-09	0.872886613174737	0.26	0.098	2.89289786594073e-05	16	XP-029633729.1	UnnamedSample_HQ_transcript-704	RNA-binding_protein_Musashi_homolog_2-like_[Octopus_vulgaris]
1553	9.14471372859287e-09	0.63306912713143	0.855	0.648	7.26913294285847e-05	16	XP-014775877.1	UnnamedSample_HQ_transcript-18018	PREDICTED:_gamma-aminobutyric_acid_receptor-associated_protein_[Octopus_bimaculoides]
1554	2.97511861364578e-08	0.699675762601261	0.298	0.127	0.000236492178598703	16	XP-029648931.1	b3444e4-path0	uncharacterized_protein_LOC115222763_isoform_X2_[Octopus_vulgaris]
1555	1.30261801004284e-07	0.367879707200197	0.992	0.926	0.00103545105618306	16	XP-014773438.1	b7abaf5-path8	PREDICTED:_14-3-3_protein_epsilon-like_[Octopus_bimaculoides]
1556	1.88302431858877e-07	0.676739404320748	0.267	0.114	0.00149681603084622	16	XP-029637526.1	bc73d05-path1	small_integral_membrane_protein_14-like_[Octopus_vulgaris]
1557	2.61734794693409e-07	0.50057392387537	0.954	0.878	0.00208052988301791	16	unknown-611	UnnamedSample_HQ_transcript-31861	gene_id_unknown-611_transcript_id_unknown-611
1558	3.07079399919618e-07	0.597879890042115	0.901	0.822	0.00244097414996104	16	unknown-201	bec54a1-path89	gene_id_unknown-201_transcript_id_unknown-201
1559	4.05849034541775e-07	0.43215207284388	0.954	0.914	0.00322609397557257	16	rp-XP-029650515.1	rp-UnnamedSample_HQ_transcript-30640	60S_ribosomal_protein_L15-like_[Octopus_vulgaris]
1560	4.86959165003206e-07	1.01365606644482	0.573	0.368	0.00387083840261048	16	RPA86851.1	UnnamedSample_HQ_transcript-23827	thioredoxin_domain-containing_protein_[Ascobolus_immersus_RN42]
1561	5.34449540547887e-07	0.773337280546462	0.412	0.226	0.00424833939781515	16	XP-029634816.1	bec6493-path0	dolichyl-diphosphooligosaccharide--protein_glycosyltransferase_subunit_STT3B-like_[Octopus_vulgaris]
1562	6.58550709853567e-07	0.936465871133099	0.382	0.216	0.005234819592626	16	XP-014783472.1	UnnamedSample_HQ_transcript-31573	PREDICTED:_dynein_light_chain_Tctex-type_1-like_[Octopus_bimaculoides]
1563	7.51078269262563e-07	0.641163907097116	0.336	0.161	0.00597032116236811	16	unknown-289	UnnamedSample_HQ_transcript-29832	gene_id_unknown-289_transcript_id_unknown-289
1564	4.29584743890413e-06	0.611858811456061	0.321	0.165	0.0341476912918489	16	XP-021340887.1	bb11f4e-path0	"alpha-(1,6)-fucosyltransferase-like_[Mizuhopecten_yessoensis]"
1565	7.83526064278629e-06	0.565169619179975	0.733	0.57	0.0622824868495082	16	XP-029637368.1	bdafc3c-path0	heterogeneous_nuclear_ribonucleoprotein_A3_homolog_2-like_isoform_X6_[Octopus_vulgaris]
1566	2.04639675903166e-05	0.888466523862651	0.656	0.514	0.162668078375426	16	XP-032563740.1	bec54a1-path17	uncharacterized_protein_LOC116796865_[Chiroxiphia_lanceolata]
1567	2.06706537412225e-05	0.548304346167235	0.267	0.134	0.164311026588978	16	XP-014773801.1	b34ef28-path0	PREDICTED:_mucin-5AC-like_isoform_X1_[Octopus_bimaculoides]
1568	2.32363848700442e-05	0.561139377014319	0.313	0.166	0.184706023331981	16	XP-014778833.1	b10e716-path0	PREDICTED:_surfeit_locus_protein_4-like_[Octopus_bimaculoides]
1569	2.44894094659982e-05	0.537900758638391	0.267	0.133	0.19466631584522	16	XP-029643795.1	UnnamedSample_HQ_transcript-6870	glyoxylate_reductase/hydroxypyruvate_reductase-like_[Octopus_vulgaris]
1570	2.60155955863362e-05	0.623014897698211	0.298	0.157	0.206797969315786	16	unknown-630	UnnamedSample_HQ_transcript-27812	gene_id_unknown-630_transcript_id_unknown-630
1571	2.67818633721983e-05	0.925323596811777	0.336	0.199	0.212889031945604	16	XP-013389351.1	b0362ed-path0	heme-binding_protein_2-like_[Lingula_anatina]
1572	2.72911953666034e-05	0.526580386400753	0.351	0.191	0.21693771196913	16	XP-029638211.1	UnnamedSample_HQ_transcript-23329	SAGA-associated_factor_29-like_isoform_X1_[Octopus_vulgaris]
1573	2.84910591242712e-05	0.632173944281456	0.885	0.777	0.226475428978832	16	XP-018006991.1	bf91091-path0	PREDICTED:_heat_shock_protein_HSP_90-alpha-like_[Hyalella_azteca]
1574	3.4170793177386e-05	0.424739118244839	0.855	0.747	0.271623634967041	16	rp-XP-014768270.1	rp-UnnamedSample_HQ_transcript-29607	PREDICTED:_40S_ribosomal_protein_SA-like_[Octopus_bimaculoides]
1575	3.91429420033099e-05	0.454677906953108	0.771	0.619	0.31114724598431	16	XP-029652117.1	bc59af7-path0	cellular_nucleic_acid-binding_protein-like_isoform_X1_[Octopus_vulgaris]
1576	4.61802041315885e-05	0.63763733888842	0.374	0.229	0.367086442641997	16	XP-011445341.1	b655f39-path0	PREDICTED:_transmembrane_emp24_domain-containing_protein_eca_isoform_X1_[Crassostrea_gigas]
1577	7.78799480715277e-05	0.552984040001838	0.321	0.178	0.619067707220574	16	XP-029645037.1	be2f2a0-path0	insulin-like_growth_factor-binding_protein-related_protein_1_[Octopus_vulgaris]
1578	8.75601942205562e-05	0.348783395603491	0.931	0.904	0.696015983859201	16	rp-XP-014782998.1	rp-UnnamedSample_HQ_transcript-31864	PREDICTED:_40S_ribosomal_protein_S14_[Octopus_bimaculoides]
1579	8.90181205307371e-05	0.564006711552796	0.282	0.156	0.707605040098829	16	XP-022090332.1	b3b6897-path0	phospholipid_scramblase_2-like_[Acanthaster_planci]
1580	9.18464896795869e-05	0.565160032615914	0.374	0.228	0.730087746463036	16	XP-029638868.1	UnnamedSample_HQ_transcript-20270	transmembrane_protein_59-like_[Octopus_vulgaris]
1581	0.000113168566019791	0.628134370366431	0.664	0.513	0.899576931291321	16	XP-014769416.1	b827e51-path0	PREDICTED:_programmed_cell_death_protein_4-like_[Octopus_bimaculoides]
1582	0.000113930809034372	0.599121144712286	0.267	0.148	0.905636001014221	16	XP-014785712.1	UnnamedSample_HQ_transcript-8110	PREDICTED:_UBX_domain-containing_protein_4-like_[Octopus_bimaculoides]
1583	0.00012451963011523	0.597885226124944	0.29	0.162	0.989806539785965	16	XP-029646788.1	b87610d-path0	"glycerol-3-phosphate_dehydrogenase_[NAD(+)],_cytoplasmic-like_[Octopus_vulgaris]"
1584	0.000161380961772744	0.472132687141379	0.366	0.221	1	16	XP-029653016.1	bd5a386-path0	RING_finger_protein_10-like_[Octopus_vulgaris]
1585	0.000164246613133378	0.522653109478795	0.374	0.235	1	16	XP-022306667.1	bbbe273-path0	cathepsin_L1-like_[Crassostrea_virginica]
1586	0.000182618693404735	0.551389611017246	0.466	0.31	1	16	XP-029657579.1	b6773de-path0	protein_disulfide-isomerase-like_[Octopus_vulgaris]
1587	0.000228190194766573	0.417539738241607	0.588	0.409	1	16	unknown-364	UnnamedSample_HQ_transcript-22321	gene_id_unknown-364_transcript_id_unknown-364
1588	0.000233907699449501	0.324687560345882	0.901	0.855	1	16	rp-XP-014769892.1	rp-UnnamedSample_HQ_transcript-31903	PREDICTED:_ubiquitin-60S_ribosomal_protein_L40-like_[Octopus_bimaculoides]
1589	0.000394527855676907	0.326644950186028	0.962	0.86	1	16	rp-XP-029636677.1	rp-UnnamedSample_HQ_transcript-31562	60S_ribosomal_protein_L18-like_[Octopus_vulgaris]
1590	0.000396568197204329	0.556009369359435	0.305	0.187	1	16	XP-014780796.1	b5f8695-path2	PREDICTED:_probable_protein_disulfide-isomerase_A6_[Octopus_bimaculoides]
1591	0.000415312789759213	0.448324999395945	0.275	0.155	1	16	XP-014769959.1	ba5882e-path0	PREDICTED:_transmembrane_and_coiled-coil_domain-containing_protein_1-like_[Octopus_bimaculoides]
1592	0.000465171121852788	0.446870896300231	0.466	0.327	1	16	XP-029656842.1	b7f31aa-path0	BCL2/adenovirus_E1B_19_kDa_protein-interacting_protein_3-like_[Octopus_vulgaris]
1593	0.000563433816227494	0.577107398387543	0.252	0.144	1	16	XP-029643569.1	UnnamedSample_HQ_transcript-15444	WD_repeat_domain_phosphoinositide-interacting_protein_3-like_[Octopus_vulgaris]
1594	0.000601854622559926	0.540108322022432	0.267	0.157	1	16	XP-014774918.1	b0b5073-path2	PREDICTED:_glycogenin-1-like_isoform_X2_[Octopus_bimaculoides]
1595	0.000662569633437555	0.425276086089165	0.618	0.509	1	16	unknown-200	bec54a1-path55	gene_id_unknown-200_transcript_id_unknown-200
1596	0.000833663756437947	0.314921853579671	0.878	0.839	1	16	rp-XP-014781216.1	rp-UnnamedSample_HQ_transcript-31540	PREDICTED:_60S_ribosomal_protein_L10-like_[Octopus_bimaculoides]
1597	0.000884535327516658	0.424799013470766	0.504	0.355	1	16	XP-029652568.1	b1b05c0-path1	uncharacterized_protein_LOC115225763_[Octopus_vulgaris]
1598	0.000922918713165645	0.487701587661208	0.389	0.262	1	16	XP-029634670.1	UnnamedSample_HQ_transcript-31782	cytochrome_c_oxidase_subunit_NDUFA4-like_[Octopus_vulgaris]
1599	0.000992069283770298	0.504365249889815	0.397	0.267	1	16	XP-029635656.1	b80b13c-path0	tumor_protein_p53-inducible_nuclear_protein_1-like_[Octopus_vulgaris]
1600	0.00101735162507575	0.285604876562198	0.26	0.146	1	16	unknown-187	b6d11a7-path1	gene_id_unknown-187_transcript_id_unknown-187
1601	0.0013143264126658	0.311823228652249	0.878	0.796	1	16	rp-XP-014779425.1	rp-UnnamedSample_HQ_transcript-31811	PREDICTED:_40S_ribosomal_protein_S10-like_[Octopus_bimaculoides]
1602	0.00155475263488688	0.426343415481621	0.252	0.15	1	16	XP-014781272.1	UnnamedSample_HQ_transcript-9876	PREDICTED:_uncharacterized_protein_LOC106877007_[Octopus_bimaculoides]
1603	0.00194851468511206	0.327911181715569	0.282	0.169	1	16	XP-014786742.1	UnnamedSample_HQ_transcript-4353	PREDICTED:_general_transcription_factor_IIF_subunit_1-like_isoform_X1_[Octopus_bimaculoides]
1604	0.00231286538148156	0.49407426935235	0.42	0.289	1	16	XP-029638836.1	b5fd1bd-path0	cyclic_AMP-dependent_transcription_factor_ATF-4-like_[Octopus_vulgaris]
1605	0.0023828032869606	0.470942674610908	0.275	0.174	1	16	XP-029645676.1	UnnamedSample_HQ_transcript-18861	AP-1_complex_subunit_mu-1_isoform_X1_[Octopus_vulgaris]
1606	0.00244821222142016	0.410435911976756	0.733	0.599	1	16	XP-014786917.1	UnnamedSample_HQ_transcript-18782	PREDICTED:_ras-related_protein_Rab-2_[Octopus_bimaculoides]
1607	0.00244921747252113	0.622043631909076	0.305	0.199	1	16	XP-029647039.1	b719f40-path0	glutaredoxin-C4-like_[Octopus_vulgaris]
1608	0.00456207655090548	0.358363684122024	0.344	0.233	1	16	XP-029637132.1	UnnamedSample_HQ_transcript-5828	ER_membrane_protein_complex_subunit_7-like_[Octopus_vulgaris]
1609	0.00519569519712758	0.395156863561577	0.252	0.157	1	16	XP-029650478.1	UnnamedSample_HQ_transcript-2271	clathrin_interactor_1-like_isoform_X3_[Octopus_vulgaris]
1610	0.00524504644534068	0.281783705397492	0.267	0.163	1	16	XP-029652175.1	b82e364-path0	dystroglycan-like_[Octopus_vulgaris]
1611	0.00554114924877091	0.301890892610009	0.382	0.263	1	16	XP-014789338.1	b75e5be-path0	PREDICTED:_heterogeneous_nuclear_ribonucleoprotein_U-like_protein_1_isoform_X2_[Octopus_bimaculoides]
1612	0.00567428923237975	0.359201080180402	0.282	0.178	1	16	XP-029642345.1	b3521cd-path0	membrane-associated_protein_Hem-like_isoform_X1_[Octopus_vulgaris]
1613	0.00593353007962197	0.439577940323709	0.275	0.184	1	16	XP-029637270.1	UnnamedSample_HQ_transcript-2752	E3_ubiquitin-protein_ligase_AMFR-like_[Octopus_vulgaris]
1614	0.00649527146568501	0.268700560499236	0.832	0.755	1	16	rp-XP-014773785.1	rp-UnnamedSample_HQ_transcript-30539	PREDICTED:_60S_ribosomal_protein_L6-like_[Octopus_bimaculoides]
1615	0.00656565659187219	0.352366664622317	0.786	0.673	1	16	XP-014769904.1	ba818e9-path0	PREDICTED:_myosin-2_essential_light_chain-like_[Octopus_bimaculoides]
1616	0.00666071844076997	0.318754068849154	0.435	0.299	1	16	XP-029652746.1	b5d007a-path0	moesin-like_isoform_X3_[Octopus_vulgaris]
1617	0.00735823759133808	0.341410316022732	0.351	0.237	1	16	XP-013413328.1	UnnamedSample_HQ_transcript-9670	uncharacterized_protein_LOC106175745_[Lingula_anatina]
1618	0.00749200637630118	0.411796194879805	0.374	0.281	1	16	XP-014778781.1	UnnamedSample_HQ_transcript-1652	PREDICTED:_follistatin-related_protein_5-like_[Octopus_bimaculoides]
1619	0.00766815683112267	0.310956563970968	0.473	0.344	1	16	XP-029637243.1	b38e5a8-path0	DAZ-associated_protein_2-like_isoform_X2_[Octopus_vulgaris]
1620	0.00796627054761213	0.404170729619682	0.282	0.187	1	16	XP-029635232.1	UnnamedSample_HQ_transcript-6468	ubiquitin-conjugating_enzyme_E2_A_[Octopus_vulgaris]
1621	0.009269739116988	0.389185264738374	0.252	0.164	1	16	XP-014785522.1	b4d46c2-path0	PREDICTED:_protein_disulfide-isomerase_A3-like_[Octopus_bimaculoides]
1622	0.00945043942598986	0.34042050591531	0.458	0.334	1	16	XP-014775340.1	UnnamedSample_HQ_transcript-11550	PREDICTED:_protein_transport_protein_Sec61_subunit_alpha-like_1_[Octopus_bimaculoides]
1623	4.4431657996964e-170	3.16785478775989	0.519	0.025	3.53187249417867e-166	17	BAR90775.1	UnnamedSample_HQ_transcript-6047	retinochrome2_[Idiosepius_paradoxus]
1624	1.88400776169679e-145	2.63591228577575	0.396	0.016	1.49759776977278e-141	17	CAA11261.1	UnnamedSample_HQ_transcript-7037	trp-like_protein_[Loligo_forbesii]
1625	1.86086425131574e-131	2.68916422415486	0.472	0.027	1.47920099337088e-127	17	AAK84368.1	UnnamedSample_HQ_transcript-620	visual_arrestin_[Doryteuthis_pealeii]
1626	1.68139669953118e-123	3.64832063072274	0.792	0.104	1.33654223645734e-119	17	ACB05687.1	b49458e-path0	retinal-binding_protein_[Euprymna_scolopes]
1627	6.07524378345533e-98	2.58566132461112	0.34	0.019	4.82921128346864e-94	17	CAA54275.1	UnnamedSample_HQ_transcript-23766	Phosphatidylinositol-specific_Phospholipase_C_[Loligo_forbesii]
1628	1.649501575e-76	1.88439546091037	0.283	0.017	1.3111888019675e-72	17	AKI33349.1	ba3c543-path0	retinochrome_[Doryteuthis_pealeii]
1629	1.77298595475375e-63	2.27906194082348	0.396	0.043	1.40934653543376e-59	17	XP-014787131.1	bc7388a-path0	PREDICTED:_tetraspanin-6-like_isoform_X1_[Octopus_bimaculoides]
1630	1.27118177532987e-62	4.69531742423781	0.906	0.36	1.01046239320972e-58	17	P24603.1	UnnamedSample_HQ_transcript-4852	RecName:_Full=Rhodopsin_[Loligo_forbesii]
1631	3.05906613886866e-57	2.82545809371573	0.632	0.134	2.4316516737867e-53	17	XP-029640863.1	UnnamedSample_HQ_transcript-1170	cytoplasmic_phosphatidylinositol_transfer_protein_1-like_[Octopus_vulgaris]
1632	1.51601074939811e-30	2.17267490385843	0.557	0.177	1.20507694469656e-26	17	XP-014784320.1	b163dcb-path0	PREDICTED:_regulator_of_G-protein_signaling_4-like_[Octopus_bimaculoides]
1633	8.4486410541934e-27	1.30642441725984	0.943	0.694	6.71582477397833e-23	17	unknown-10	b8410fb-path0	gene_id_unknown-10_transcript_id_unknown-10
1634	3.36323090887725e-25	1.4577269450933	0.736	0.353	2.67343224946653e-21	17	ABO61332.1	b9490ee-path0	Na+/K+_ATPase_alpha_subunit_[Doryteuthis_pealeii]
1635	9.83831658944008e-24	1.35047175924692	0.896	0.558	7.82047785694592e-20	17	unknown-143	b238320-path1	gene_id_unknown-143_transcript_id_unknown-143
1636	6.5112672277775e-22	1.15652896973187	0.934	0.688	5.17580631936033e-18	17	KOF97905.1	be5f5a3-path0	hypothetical_protein_OCBIM_22028073mg_[Octopus_bimaculoides]
1637	5.74599475486989e-16	1.59835831759344	0.377	0.132	4.56749123064608e-12	17	AAR19398.1	UnnamedSample_HQ_transcript-10723	rhodopsin_kinase_[Loligo_forbesii]
1638	3.10441563777122e-14	1.21581790770328	0.585	0.301	2.46769999046435e-10	17	XP-029639093.1	be2a5cd-path0	uncharacterized_protein_LOC115214158_[Octopus_vulgaris]
1639	1.02822673756923e-13	0.88618141369913	0.887	0.761	8.17337433693777e-10	17	unknown-279	UnnamedSample_HQ_transcript-21536	gene_id_unknown-279_transcript_id_unknown-279
1640	1.16986058009466e-13	1.4257110209345	0.462	0.209	9.29922175117242e-10	17	XP-014768386.1	UnnamedSample_HQ_transcript-10001	PREDICTED:_CD63_antigen-like_[Octopus_bimaculoides]
1641	7.9315266952791e-11	1.19666617399265	0.358	0.147	6.30477057007736e-07	17	XP-014773353.1	b3804ba-path1	PREDICTED:_poly(rC)-binding_protein_3-like_isoform_X4_[Octopus_bimaculoides]
1642	2.33325628757596e-10	0.489231853259053	1	0.984	1.85470542299413e-06	17	NP-062845.1	UnnamedSample_HQ_transcript-30614	ATP_synthase_F0_subunit_6_[Heterololigo_bleekeri]
1643	3.51191849594247e-08	0.450723786486993	0.991	0.973	0.000279162401242467	17	YP-002971000.1	UnnamedSample_HQ_transcript-31623	cytochrome_c_oxidase_subunit_II_[Doryteuthis_opalescens]
1644	4.71518950892652e-08	0.907542083280987	0.604	0.422	0.000374810414064569	17	ABO61331.1	b3042e6-path0	Na+/K+_ATPase_beta_subunit_[Doryteuthis_opalescens]
1645	3.54724954291518e-06	0.315952128319014	1	0.999	0.0281970866166328	17	YP-006234069.1	UnnamedSample_HQ_transcript-9182	COX1_gene_product_[Uroteuthis_edulis]
1646	4.25505221743003e-06	0.774963225402062	0.519	0.355	0.0338234100763513	17	XP-029652568.1	b1b05c0-path1	uncharacterized_protein_LOC115225763_[Octopus_vulgaris]
1647	5.6456433463996e-06	0.746305403556507	0.594	0.447	0.0448772189605304	17	AKI33348.1	b1992ba-path0	Gq-alpha_[Doryteuthis_pealeii]
1648	8.00073242196726e-06	0.577310571500004	0.604	0.404	0.0635978220222178	17	KFD59669.1	bec54a1-path78	"hypothetical_protein_M514_28150,_partial_[Trichuris_suis]"
1649	1.63426915586346e-05	0.282567247665663	1	0.995	0.129908055199586	17	YP-006234063.1	UnnamedSample_HQ_transcript-31366	COX3_gene_product_[Uroteuthis_edulis]
1650	3.07043300709794e-05	0.592414729455754	0.566	0.404	0.244068719734216	17	unknown-462	UnnamedSample_HQ_transcript-32063	gene_id_unknown-462_transcript_id_unknown-462
1651	5.92752003861571e-05	0.792932908639953	0.406	0.269	0.471178567869562	17	unknown-742	UnnamedSample_HQ_transcript-30652	gene_id_unknown-742_transcript_id_unknown-742
1652	6.06718364839634e-05	0.269505130331907	1	0.999	0.482280428211025	17	YP-006234071.1	b39b640-path0	ND5_gene_product_[Uroteuthis_edulis]
1653	0.000124878602897701	0.469131082620193	0.84	0.806	0.992660014433827	17	unknown-35	b3519d3-path0	gene_id_unknown-35_transcript_id_unknown-35
1654	0.000139421640807517	0.45523914609643	0.821	0.833	1	17	XP-014783700.1	UnnamedSample_HQ_transcript-14422	PREDICTED:_guanine_nucleotide-binding_protein_subunit_beta_isoform_X1_[Octopus_bimaculoides]
1655	0.000148125985893814	0.321966730485602	0.934	0.899	1	17	XP-029645637.1	bdb9cb0-path3	migration_and_invasion_enhancer_1-like_[Octopus_vulgaris]
1656	0.000156855322627106	0.35409218421836	0.887	0.806	1	17	XP-012936567.1	UnnamedSample_HQ_transcript-15837	PREDICTED:_uncharacterized_protein_LOC101848036_[Aplysia_californica]
1657	0.000173874373818863	0.919989162156523	0.406	0.284	1	17	unknown-812	UnnamedSample_HQ_transcript-31619	gene_id_unknown-812_transcript_id_unknown-812
1658	0.00020312044606297	0.690032266472556	0.264	0.144	1	17	unknown-628	UnnamedSample_HQ_transcript-29454	gene_id_unknown-628_transcript_id_unknown-628
1659	0.00022161065235058	0.576932587669443	0.481	0.354	1	17	mt-XP-014774603.1	mt-b9581b4-path0	"PREDICTED:_malate_dehydrogenase,_mitochondrial-like_[Octopus_bimaculoides]"
1660	0.000277238165699779	0.766888553718747	0.443	0.323	1	17	unknown-125	b1de7ce-path0	gene_id_unknown-125_transcript_id_unknown-125
1661	0.000330703817077077	0.61005043840538	0.472	0.357	1	17	unknown-616	UnnamedSample_HQ_transcript-31416	gene_id_unknown-616_transcript_id_unknown-616
1662	0.00034090563228545	0.788907864904292	0.443	0.345	1	17	XP-014768141.1	befedc2-path0	PREDICTED:_uncharacterized_protein_ZK1073.1-like_isoform_X1_[Octopus_bimaculoides]
1663	0.000477115256120154	0.509923680849325	0.415	0.28	1	17	XP-014778781.1	UnnamedSample_HQ_transcript-1652	PREDICTED:_follistatin-related_protein_5-like_[Octopus_bimaculoides]
1664	0.000702495288444244	0.771501328425432	0.264	0.158	1	17	XP-014787562.1	UnnamedSample_HQ_transcript-9935	PREDICTED:_ras-related_protein_Rab-32-like_[Octopus_bimaculoides]
1665	0.000926595348129528	0.556802524057068	0.425	0.309	1	17	unknown-8	b97d58e-path0	gene_id_unknown-8_transcript_id_unknown-8
1666	0.000988176973456609	0.275107694840048	0.943	0.915	1	17	unknown-425	UnnamedSample_HQ_transcript-31561	gene_id_unknown-425_transcript_id_unknown-425
1667	0.0019500503269569	0.698308375975691	0.33	0.231	1	17	XP-011445341.1	b655f39-path0	PREDICTED:_transmembrane_emp24_domain-containing_protein_eca_isoform_X1_[Crassostrea_gigas]
1668	0.00262919691879758	0.431561733465805	0.406	0.301	1	17	unknown-433	UnnamedSample_HQ_transcript-18588	gene_id_unknown-433_transcript_id_unknown-433
1669	0.0028022787398121	0.448268594856189	0.604	0.518	1	17	XP-014778245.1	b14d330-path0	PREDICTED:_vesicle-associated_membrane_protein/synaptobrevin-binding_protein-like_isoform_X2_[Octopus_bimaculoides]
1670	0.00424816892220121	0.542912540655749	0.349	0.242	1	17	unknown-705	UnnamedSample_HQ_transcript-28000	gene_id_unknown-705_transcript_id_unknown-705
1671	0.00427175577036286	0.696643060253074	0.33	0.239	1	17	XP-014768648.1	UnnamedSample_HQ_transcript-17869	PREDICTED:_ras-related_protein_Rab-20-like_[Octopus_bimaculoides]
1672	0.0043485744200871	0.595960561501441	0.292	0.205	1	17	XP-014790766.1	b19d01e-path13	PREDICTED:_uncharacterized_protein_LOC106884065_isoform_X1_[Octopus_bimaculoides]
1673	0.00514209470499414	0.310064055103366	0.66	0.6	1	17	unknown-22	bff242b-path1	gene_id_unknown-22_transcript_id_unknown-22
1674	0.00532698603639954	0.340369071329465	0.887	0.822	1	17	unknown-201	bec54a1-path89	gene_id_unknown-201_transcript_id_unknown-201
1675	0.00551720298896971	0.600070355781102	0.283	0.193	1	17	XP-019918355.1	UnnamedSample_HQ_transcript-1300	PREDICTED:_proton_myo-inositol_cotransporter-like_isoform_X1_[Crassostrea_gigas]
1676	0.00631419219471643	0.418890558635762	0.651	0.578	1	17	XP-029647232.1	UnnamedSample_HQ_transcript-9549	N-alpha-acetyltransferase_50-like_[Octopus_vulgaris]
1677	0.00659250853397939	0.50226855950785	0.509	0.447	1	17	mt-XP-014779370.1	mt-UnnamedSample_HQ_transcript-4763	"PREDICTED:_citrate_synthase,_mitochondrial-like_[Octopus_bimaculoides]"
1678	0.00665167860351514	0.617541290534914	0.274	0.184	1	17	XP-029657232.1	UnnamedSample_HQ_transcript-3553	collagen_alpha-1(XXVI)_chain-like_[Octopus_vulgaris]
1679	0.00764382150227322	0.850859559417761	0.349	0.271	1	17	XP-029637341.1	b79b25e-path0	lethal(2)_giant_larvae_protein_homolog_2-like_isoform_X3_[Octopus_vulgaris]
1680	0.0082080439255649	0.355348155567341	0.5	0.41	1	17	XP-014783704.1	b5949da-path1	PREDICTED:_calcineurin_subunit_B_type_1_[Octopus_bimaculoides]
1681	0.00911174165669886	0.361192622276906	0.509	0.422	1	17	XP-014774719.1	be9b615-path0	PREDICTED:_amyloid_beta_A4_precursor_protein-binding_family_B_member_1-like_[Octopus_bimaculoides]
1682	0.00931707837096497	0.498070039687473	0.453	0.391	1	17	unknown-381	UnnamedSample_HQ_transcript-25596	gene_id_unknown-381_transcript_id_unknown-381
1683	4.39692314579817e-33	1.688548841453	0.752	0.268	3.49511420859497e-29	18	XP-029638437.1	UnnamedSample_HQ_transcript-15708	protein_phosphatase_1_regulatory_subunit_14B-like_[Octopus_vulgaris]
1684	3.21553528788228e-21	1.61734424897235	0.457	0.139	2.55602900033762e-17	18	XP-029646242.1	b471526-path0	sarcolemmal_membrane-associated_protein-like_isoform_X2_[Octopus_vulgaris]
1685	6.79000038622736e-17	1.18432592819366	0.6	0.249	5.39737130701213e-13	18	XP-029642528.1	b268f45-path0	RNA-binding_protein_lark-like_[Octopus_vulgaris]
1686	3.07338396307537e-15	1.13104582516873	0.314	0.088	2.44303291224861e-11	18	XP-029634587.1	b9f3a4a-path0	cyclin-dependent_kinase_14-like_isoform_X1_[Octopus_vulgaris]
1687	4.76590280420054e-15	1.11870256258283	0.524	0.21	3.78841613905901e-11	18	XP-029652269.1	b77d8d9-path0	nucleolin-like_isoform_X4_[Octopus_vulgaris]
1688	1.762191997856e-14	1.04418023541464	0.295	0.083	1.40076641909573e-10	18	XP-029656707.1	UnnamedSample_HQ_transcript-11764	dual_specificity_protein_phosphatase_10-like_[Octopus_vulgaris]
1689	1.13259635328932e-12	0.591909810141137	0.933	0.664	9.00300841229677e-09	18	XP-029651632.1	UnnamedSample_HQ_transcript-31765	uncharacterized_protein_LOC115224833_[Octopus_vulgaris]
1690	1.41920657124666e-11	0.521817748855546	1	0.882	1.12812730348397e-07	18	XP-029638352.1	b615c95-path1	heterogeneous_nuclear_ribonucleoprotein_A3_homolog_2-like_[Octopus_vulgaris]
1691	1.34903587270033e-10	0.582534972919318	0.962	0.806	1.07234861520949e-06	18	XP-029653196.1	UnnamedSample_HQ_transcript-7643	zinc_finger_protein_85-like_[Octopus_vulgaris]
1692	1.58322958288068e-10	0.912732031807531	0.543	0.26	1.25850919543186e-06	18	XP-029651535.1	UnnamedSample_HQ_transcript-8969	tRNA_pseudouridine(38/39)_synthase-like_[Octopus_vulgaris]
1693	5.9642373160664e-10	0.87254366791109	0.438	0.191	4.74097224254118e-06	18	XP-029642467.1	UnnamedSample_HQ_transcript-31084	proteasome_subunit_alpha_type-6-like_[Octopus_vulgaris]
1694	8.41793234131204e-10	0.878115254230406	0.6	0.325	6.69141441810894e-06	18	XP-029647505.1	UnnamedSample_HQ_transcript-22276	eukaryotic_translation_initiation_factor_2_subunit_2-like_[Octopus_vulgaris]
1695	4.82939477474098e-09	0.708965107605441	0.857	0.61	3.8388859064416e-05	18	XP-029642320.1	ba53f97-path0	spectrin_beta_chain-like_[Octopus_vulgaris]
1696	5.0699686429787e-09	0.711632439252061	0.857	0.632	4.03011807430377e-05	18	XP-029642286.1	b15b4f8-path2	protein_PRRC2C-like_isoform_X1_[Octopus_vulgaris]
1697	1.11371631116933e-08	0.756973248510297	0.352	0.142	8.852930957485e-05	18	XP-029646778.1	UnnamedSample_HQ_transcript-10423	PP2C-like_domain-containing_protein_CG9801_isoform_X4_[Octopus_vulgaris]
1698	2.69644485978166e-08	0.721235918792021	0.714	0.441	0.000214340401904044	18	XP-029640266.1	bf66ab4-path0	DNA_topoisomerase_2-alpha-like_isoform_X1_[Octopus_vulgaris]
1699	3.39777829519659e-08	0.804210816569736	0.333	0.143	0.000270089396685177	18	XP-029657569.1	UnnamedSample_HQ_transcript-13130	eukaryotic_translation_initiation_factor_3_subunit_G-like_isoform_X2_[Octopus_vulgaris]
1700	3.53159690506818e-08	0.873446254385904	0.562	0.316	0.000280726637983869	18	XP-029642661.1	UnnamedSample_HQ_transcript-31536	peptidyl-prolyl_cis-trans_isomerase_FKBP2-like_[Octopus_vulgaris]
1701	7.18593054156774e-08	0.606699207450425	0.714	0.477	0.00057120961874922	18	XP-029650404.1	UnnamedSample_HQ_transcript-31373	glutathione_S-transferase_Mu_3-like_[Octopus_vulgaris]
1702	2.242469313513e-07	0.567323860091441	0.781	0.496	0.00178253885731148	18	XP-029637352.1	bd86c7d-path13	heterogeneous_nuclear_ribonucleoprotein_A2_homolog_1-like_[Octopus_vulgaris]
1703	2.76635215444716e-07	0.709902481576713	0.495	0.258	0.00219897332757004	18	XP-029639183.1	UnnamedSample_HQ_transcript-28821	tetraspanin-18-like_[Octopus_vulgaris]
1704	3.75197162096577e-07	0.679726315988156	0.476	0.249	0.00298244224150569	18	XP-029648277.1	bd66413-path0	STE20-like_serine/threonine-protein_kinase_isoform_X1_[Octopus_vulgaris]
1705	4.3248957195626e-07	0.413642682044097	0.8	0.511	0.00343785960748031	18	XP-032563740.1	bec54a1-path17	uncharacterized_protein_LOC116796865_[Chiroxiphia_lanceolata]
1706	5.3862775038456e-07	0.840943628549982	0.371	0.184	0.00428155198780687	18	XP-029634114.1	UnnamedSample_HQ_transcript-7537	LOW_QUALITY_PROTEIN:_uncharacterized_protein_LOC115209744_[Octopus_vulgaris]
1707	5.42636731715975e-07	0.865172505748135	0.305	0.136	0.00431341938041028	18	XP-029634203.1	bb87f8e-path0	zinc_finger_protein_628-like_[Octopus_vulgaris]
1708	6.15331963181649e-07	0.58128473787067	0.79	0.579	0.00489127377533092	18	XP-029636317.1	bb19597-path0	nucleolin-like_[Octopus_vulgaris]
1709	1.45582933246999e-06	0.700127547157158	0.381	0.191	0.011572387363804	18	XP-029633393.1	UnnamedSample_HQ_transcript-31345	peptidyl-prolyl_cis-trans_isomerase_B-like_isoform_X1_[Octopus_vulgaris]
1710	1.75139634295296e-06	0.717113071449615	0.276	0.119	0.013921849530133	18	XP-029649799.1	UnnamedSample_HQ_transcript-3090	neurabin-1-like_isoform_X7_[Octopus_vulgaris]
1711	1.99910350631196e-06	0.681773639930868	0.524	0.308	0.0158908737716737	18	XP-029634111.1	b449edd-path0	dual_specificity_mitogen-activated_protein_kinase_kinase_4-like_isoform_X2_[Octopus_vulgaris]
1712	2.57981385622232e-06	0.512464450436516	0.79	0.519	0.0205069403431112	18	XP-029635761.1	UnnamedSample_HQ_transcript-31582	uncharacterized_protein_LOC115211037_[Octopus_vulgaris]
1713	4.50184561498073e-06	0.665715177296477	0.505	0.303	0.0357851707934818	18	XP-029643966.1	UnnamedSample_HQ_transcript-13383	calnexin-like_isoform_X1_[Octopus_vulgaris]
1714	4.55252956918234e-06	0.635687686373065	0.581	0.337	0.0361880575454305	18	XP-029658229.1	bf30b0c-path0	disco-interacting_protein_2_homolog_C-like_isoform_X9_[Octopus_vulgaris]
1715	4.85523876040407e-06	0.564457710018292	0.257	0.108	0.0385942929064519	18	XP-029637458.1	b072f46-path0	ras-related_protein_Rab-7a_[Octopus_vulgaris]
1716	5.09246719142509e-06	0.625193727500368	0.438	0.223	0.0404800217046381	18	XP-029646930.1	UnnamedSample_HQ_transcript-25109	GTP-binding_protein_Rheb_homolog_[Octopus_vulgaris]
1717	5.47526611858601e-06	0.803197645357538	0.286	0.129	0.0435228903766402	18	XP-029653894.1	UnnamedSample_HQ_transcript-3611	forkhead_box_protein_D1-like_[Octopus_vulgaris]
1718	1.0393235641677e-05	0.543457367489154	0.714	0.502	0.0826158301156903	18	XP-029654325.1	b6a9142-path1	spectrin_alpha_chain-like_isoform_X1_[Octopus_vulgaris]
1719	1.23098464948014e-05	0.603645209544728	0.295	0.139	0.097850969787176	18	XP-029647227.1	UnnamedSample_HQ_transcript-25665	ralA-binding_protein_1-like_[Octopus_vulgaris]
1720	1.32170356028637e-05	0.514655354371816	0.829	0.614	0.105062216007164	18	XP-029637319.1	UnnamedSample_HQ_transcript-9114	elongation_factor_2-like_[Octopus_vulgaris]
1721	1.3337627731454e-05	0.70865933568396	0.419	0.239	0.106020802837328	18	XP-029640548.1	b2f6eaf-path0	microtubule-associated_protein_futsch-like_isoform_X3_[Octopus_vulgaris]
1722	1.43232083523989e-05	0.696387744360409	0.39	0.212	0.113855183193218	18	XP-029639133.1	b26ddad-path0	liprin-alpha-1-like_isoform_X3_[Octopus_vulgaris]
1723	1.73432128955308e-05	0.505479766853368	0.476	0.268	0.137861199306574	18	XP-029653145.1	b206216-path0	uncharacterized_protein_LOC115226296_isoform_X1_[Octopus_vulgaris]
1724	2.1430954479983e-05	0.701621808967498	0.362	0.197	0.170354657161385	18	XP-029651045.1	UnnamedSample_HQ_transcript-22257	growth_factor_receptor-bound_protein_2-like_[Octopus_vulgaris]
1725	2.27502950392191e-05	0.633735553902723	0.381	0.212	0.180842095266752	18	XP-029642834.1	b5c50d6-path0	MAP/microtubule_affinity-regulating_kinase_3-like_[Octopus_vulgaris]
1726	2.40208630629641e-05	0.562439740591873	0.295	0.141	0.190941840487501	18	XP-029636860.1	b3a9aeb-path0	myotubularin-related_protein_13-like_[Octopus_vulgaris]
1727	3.04211338118761e-05	0.477931489107252	0.733	0.536	0.241817592670603	18	XP-029646681.1	bb8c4c7-path0	TAR_DNA-binding_protein_43-like_isoform_X1_[Octopus_vulgaris]
1728	3.47220675273081e-05	0.653559735052001	0.524	0.32	0.276005714774572	18	XP-029640566.1	UnnamedSample_HQ_transcript-1069	formin-like_protein_isoform_X4_[Octopus_vulgaris]
1729	4.44192669250477e-05	0.537311731530091	0.657	0.436	0.353088752787204	18	XP-029634648.1	b309dd3-path0	ras_GTPase-activating_protein-binding_protein_2-like_[Octopus_vulgaris]
1730	6.5567452396829e-05	0.633244633523726	0.39	0.229	0.521195679102394	18	XP-029646860.1	UnnamedSample_HQ_transcript-7818	scaffold_attachment_factor_B1-like_isoform_X1_[Octopus_vulgaris]
1731	6.72357556670426e-05	0.487135133249774	0.41	0.225	0.534457021797322	18	XP-029646856.1	UnnamedSample_HQ_transcript-2977	ski_oncogene-like_isoform_X1_[Octopus_vulgaris]
1732	7.93425402533342e-05	0.677342479526482	0.257	0.126	0.630693852473753	18	XP-029644922.1	b55ef1d-path0	dynactin_subunit_1-like_isoform_X4_[Octopus_vulgaris]
1733	8.28266363939985e-05	0.589916584291539	0.257	0.125	0.658388932695894	18	XP-029641786.1	b8349ad-path0	myb-like_protein_U_[Octopus_vulgaris]
1734	9.59490803095552e-05	0.479943989416268	0.8	0.639	0.762699239380654	18	XP-029637913.1	UnnamedSample_HQ_transcript-31249	eukaryotic_translation_initiation_factor_1-like_isoform_X2_[Octopus_vulgaris]
1735	0.000100119263775125	0.599046143371565	0.314	0.169	0.795848027748472	18	XP-029645883.1	UnnamedSample_HQ_transcript-18410	neurotensin_receptor_type_1-like_[Octopus_vulgaris]
1736	0.000144279789139723	0.50488013081618	0.267	0.13	1	18	XP-029644583.1	UnnamedSample_HQ_transcript-12653	zinc_finger_protein_470-like_[Octopus_vulgaris]
1737	0.000148653310340676	0.486733729750753	0.733	0.524	1	18	XP-029641454.1	UnnamedSample_HQ_transcript-31343	elongation_factor_1-beta-like_[Octopus_vulgaris]
1738	0.000173589268366119	0.62261262980764	0.276	0.143	1	18	XP-029638423.1	b348a1f-path0	rho_GTPase-activating_protein_190-like_isoform_X7_[Octopus_vulgaris]
1739	0.000191669732718688	0.505794426613113	0.514	0.326	1	18	XP-029658274.1	b1c024e-path0	serine/arginine_repetitive_matrix_protein_1-like_isoform_X2_[Octopus_vulgaris]
1740	0.000201158340310042	0.521225444461926	0.314	0.168	1	18	XP-029656055.1	b3b1e18-path0	MICOS_complex_subunit_Mic60-like_[Octopus_vulgaris]
1741	0.000211994795358148	0.546945707117136	0.4	0.243	1	18	XP-029649747.1	b3d4f7d-path0	T-complex_protein_1_subunit_alpha-like_[Octopus_vulgaris]
1742	0.000260489089001377	0.516204280325829	0.41	0.245	1	18	XP-029653022.1	b07ae0c-path0	ataxin-2-like_[Octopus_vulgaris]
1743	0.000266860894718118	0.510912832505153	0.286	0.149	1	18	XP-029637603.1	XP-029637603.1	bromodomain-containing_protein_7-like_[Octopus_vulgaris]
1744	0.000278770136702007	0.526222780665373	0.524	0.348	1	18	XP-029645875.1	b3704bb-path1	tropomodulin-2-like_isoform_X1_[Octopus_vulgaris]
1745	0.000297492791836063	0.400962913185803	0.771	0.541	1	18	XP-029653107.1	UnnamedSample_HQ_transcript-23528	ubiquitin-conjugating_enzyme_E2_G1-like_[Octopus_vulgaris]
1746	0.000354799406374975	0.584262673358817	0.457	0.295	1	18	XP-029647400.1	UnnamedSample_HQ_transcript-2578	FACT_complex_subunit_SPT16-like_[Octopus_vulgaris]
1747	0.000402110642836472	0.557915292309525	0.429	0.273	1	18	XP-029643825.1	UnnamedSample_HQ_transcript-31855	proteasome_maturation_protein-like_[Octopus_vulgaris]
1748	0.000423969327083876	0.527363134199501	0.467	0.302	1	18	XP-029649658.1	UnnamedSample_HQ_transcript-11137	26S_proteasome_non-ATPase_regulatory_subunit_4-like_[Octopus_vulgaris]
1749	0.000466784052249981	0.428737110448646	0.581	0.386	1	18	XP-029644030.1	b9636f8-path2	SWI/SNF-related_matrix-associated_actin-dependent_regulator_of_chromatin_subfamily_A_member_5-like_isoform_X2_[Octopus_vulgaris]
1750	0.000587640640991272	0.511404050868465	0.552	0.394	1	18	XP-029647904.1	UnnamedSample_HQ_transcript-1640	uncharacterized_protein_LOC115221811_[Octopus_vulgaris]
1751	0.00065663809307576	0.341724700031419	0.952	0.81	1	18	XP-029647441.1	b325d1d-path0	eukaryotic_translation_initiation_factor_5A-1-like_[Octopus_vulgaris]
1752	0.000683643597191664	0.476763395360277	0.371	0.222	1	18	XP-029648521.1	bc52eb2-path0	eukaryotic_translation_initiation_factor_4_gamma_1-like_isoform_X4_[Octopus_vulgaris]
1753	0.000751157275161681	0.293167871335808	0.876	0.692	1	18	XP-029650261.1	UnnamedSample_HQ_transcript-20069	uncharacterized_protein_LOC115223720_[Octopus_vulgaris]
1754	0.000783356728699572	0.485629683234597	0.41	0.258	1	18	XP-029647221.1	UnnamedSample_HQ_transcript-730	genetic_suppressor_element_1-like_isoform_X2_[Octopus_vulgaris]
1755	0.000879606838578383	0.374466352460057	0.619	0.426	1	18	XP-029644159.1	b8a1675-path1	transcriptional_regulator_ATRX-like_[Octopus_vulgaris]
1756	0.000963113502305223	0.347491256777678	0.924	0.788	1	18	XP-029635559.1	bff242b-path0	histone_H3.v1-like_[Octopus_vulgaris]
1757	0.00105953819485588	0.383057668359306	0.314	0.177	1	18	XP-029652786.1	b7e6223-path0	protein_polybromo-1-like_[Octopus_vulgaris]
1758	0.00107918005559779	0.412351615772302	0.667	0.486	1	18	XP-029652489.1	b431946-path5	non-POU_domain-containing_octamer-binding_protein-like_isoform_X1_[Octopus_vulgaris]
1759	0.00118316925872132	0.418964686249519	0.333	0.192	1	18	XP-029646688.1	bd2d376-path0	casein_kinase_II_subunit_alpha_isoform_X4_[Octopus_vulgaris]
1760	0.00127966318341344	0.331394139628019	0.829	0.676	1	18	XP-029651341.1	b34ddb4-path1	chromodomain-helicase-DNA-binding_protein_4-like_isoform_X14_[Octopus_vulgaris]
1761	0.00133307377022031	0.573394016726889	0.429	0.294	1	18	XP-029641150.1	b1c139d-path0	uncharacterized_protein_LOC115215926_[Octopus_vulgaris]
1762	0.00139742725847075	0.55275992646089	0.286	0.168	1	18	XP-029636203.1	UnnamedSample_HQ_transcript-22832	actin-related_protein_2/3_complex_subunit_1A-like_[Octopus_vulgaris]
1763	0.00152145668548882	0.547594883816215	0.4	0.28	1	18	XP-029646684.1	bc30e32-path0	TAR_DNA-binding_protein_43-like_[Octopus_vulgaris]
1764	0.00174903784974222	0.426025751376222	0.448	0.298	1	18	XP-029635420.1	UnnamedSample_HQ_transcript-10254	heterogeneous_nuclear_ribonucleoprotein_R-like_[Octopus_vulgaris]
1765	0.00189365574162855	0.391540197800174	0.343	0.205	1	18	XP-029645638.1	UnnamedSample_HQ_transcript-7783	formin-J-like_[Octopus_vulgaris]
1766	0.00196459075757278	0.472952500846068	0.286	0.161	1	18	XP-029645632.1	b79fdf4-path0	intersectin-1-like_isoform_X3_[Octopus_vulgaris]
1767	0.00217196725226374	0.518686166971039	0.257	0.148	1	18	XP-029650914.1	UnnamedSample_HQ_transcript-31077	density-regulated_protein_homolog_[Octopus_vulgaris]
1768	0.0022158413447814	0.646901042871629	0.257	0.151	1	18	XP-029643172.1	b4221b9-path0	regulator_of_microtubule_dynamics_protein_1-like_isoform_X1_[Octopus_vulgaris]
1769	0.00250199547813812	0.433441295575174	0.467	0.322	1	18	XP-029639106.1	b4362b2-path0	heterogeneous_nuclear_ribonucleoprotein_D-like-A_isoform_X2_[Octopus_vulgaris]
1770	0.00259315539835747	0.471124010140308	0.267	0.155	1	18	XP-029643346.1	b875d55-path0	FERM_domain-containing_protein_5-like_isoform_X7_[Octopus_vulgaris]
1771	0.002962506630648	0.429639918097988	0.295	0.177	1	18	XP-029653432.1	UnnamedSample_HQ_transcript-28936	chromatin_target_of_PRMT1_protein-like_isoform_X4_[Octopus_vulgaris]
1772	0.00298146788260108	0.35117236983863	0.4	0.253	1	18	XP-029646427.1	bd1a781-path1	protein_SON-like_isoform_X1_[Octopus_vulgaris]
1773	0.00341318162578624	0.365951552895799	0.295	0.175	1	18	XP-029650814.1	b970bdc-path3	striatin-like_isoform_X1_[Octopus_vulgaris]
1774	0.00380033805400648	0.434921933251622	0.314	0.191	1	18	XP-029643727.1	UnnamedSample_HQ_transcript-31831	activated_RNA_polymerase_II_transcriptional_coactivator_p15-like_[Octopus_vulgaris]
1775	0.00419817379131414	0.361650127492468	0.505	0.348	1	18	XP-029658440.1	b9b576c-path1	heterochromatin_protein_1-binding_protein_3-like_[Octopus_vulgaris]
1776	0.00627477283376547	0.355572603243411	0.286	0.171	1	18	XP-029639607.1	b43df9e-path0	kinesin-like_protein_KIF21A_isoform_X3_[Octopus_vulgaris]
1777	0.00629430020284698	0.448170932658013	0.362	0.24	1	18	XP-029642773.1	bc08c8b-path0	dual_specificity_tyrosine-phosphorylation-regulated_kinase_mbk-2-like_[Octopus_vulgaris]
1778	0.00657558059748778	0.414400736524233	0.438	0.293	1	18	XP-029636302.1	bfad5ee-path0	nucleolin-like_[Octopus_vulgaris]
1779	0.00664916441645857	0.445406311235405	0.333	0.214	1	18	XP-029637031.1	b1df730-path1	probable_ATP-dependent_RNA_helicase_DDX5_isoform_X2_[Octopus_vulgaris]
1780	0.00722878352308815	0.310104423938836	0.314	0.196	1	18	XP-029642293.1	UnnamedSample_HQ_transcript-3908	low-density_lipoprotein_receptor-related_protein_6-like_[Octopus_vulgaris]
1781	0.00751815840838835	0.306410352471567	0.971	0.871	1	18	XP-029648445.1	be646b0-path0	NADPH-dependent_methylglyoxal_reductase_GRE2-like_[Octopus_vulgaris]
1782	0.00764776569376998	0.259968179372447	0.781	0.635	1	18	XP-029634699.1	b1f00ae-path0	LOW_QUALITY_PROTEIN:_nucleolar_and_coiled-body_phosphoprotein_1-like_[Octopus_vulgaris]
1783	0	4.19248181733003	0.741	0.003	0	19	XP-029637101.1	UnnamedSample_HQ_transcript-30914	uncharacterized_protein_LOC115212366_[Octopus_vulgaris]
1784	6.20993679327067e-241	2.27385924775676	0.519	0.004	4.93627875697086e-237	19	XP-029645179.1	UnnamedSample_HQ_transcript-19935	uncharacterized_protein_LOC115219199_[Octopus_vulgaris]
1785	3.5105274877734e-210	3.67019300045089	0.852	0.016	2.79051830003108e-206	19	XP-014783625.1	bd71dc0-path0	"PREDICTED:_high_affinity_cGMP-specific_3',5'-cyclic_phosphodiesterase_9A-like_[Octopus_bimaculoides]"
1786	1.85287232870759e-130	4.23017140166863	0.926	0.035	1.47284821408967e-126	19	XP-029647291.1	be459d2-path0	AMP_deaminase_2-like_isoform_X3_[Octopus_vulgaris]
1787	2.78359141762007e-92	2.51327403274996	0.444	0.01	2.21267681786619e-88	19	XP-029639890.1	b047c0b-path1	carbonic_anhydrase_2-like_isoform_X1_[Octopus_vulgaris]
1788	6.71785984966902e-92	2.26092876355624	0.407	0.008	5.34002679450191e-88	19	XP-029640284.1	UnnamedSample_HQ_transcript-8405	cilia-_and_flagella-associated_protein_53-like_[Octopus_vulgaris]
1789	2.85379662081869e-83	2.2375618691561	0.519	0.016	2.26848293388877e-79	19	XP-029656978.1	b972a7f-path0	"uncharacterized_protein_LOC115231021,_partial_[Octopus_vulgaris]"
1790	7.86119951390369e-81	2.03069340698045	0.481	0.014	6.24886749360204e-77	19	XP-029644974.1	UnnamedSample_HQ_transcript-7892	putative_uncharacterized_protein_DDB_G0292292_[Octopus_vulgaris]
1791	1.79328891079381e-76	1.36608689540772	0.259	0.004	1.42548535519e-72	19	XP-029649257.1	UnnamedSample_HQ_transcript-11151	calcyphosin-2-like_[Octopus_vulgaris]
1792	3.51164655945715e-74	1.65757155888685	0.296	0.005	2.79140785011249e-70	19	XP-029658498.1	UnnamedSample_HQ_transcript-11049	"dynein_intermediate_chain_2,_ciliary-like_isoform_X2_[Octopus_vulgaris]"
1793	4.45229332522581e-68	1.51248811837551	0.296	0.006	3.539127964222e-64	19	XP-029635378.1	UnnamedSample_HQ_transcript-19803	dynein_regulatory_complex_subunit_4-like_isoform_X1_[Octopus_vulgaris]
1794	1.02191845332862e-65	2.46412734252012	0.519	0.021	8.12322978550918e-62	19	XP-029635161.1	UnnamedSample_HQ_transcript-3198	ABC_transporter_G_family_member_14-like_[Octopus_vulgaris]
1795	3.76839224556054e-64	2.6175555115238	0.519	0.021	2.99549499599608e-60	19	XP-029654428.1	UnnamedSample_HQ_transcript-19346	guanine_nucleotide-binding_protein_G(i)_subunit_alpha-2-like_[Octopus_vulgaris]
1796	1.29724279069897e-62	1.40914958577701	0.296	0.007	1.03117829432661e-58	19	XP-029639345.1	UnnamedSample_HQ_transcript-19752	tektin-2-like_[Octopus_vulgaris]
1797	7.23632940625136e-54	2.18906787925609	0.407	0.015	5.7521582450292e-50	19	XP-014782150.1	b101264-path2	PREDICTED:_tubulin_alpha-1C_chain_[Octopus_bimaculoides]
1798	2.11206878820818e-53	2.6287291508036	0.481	0.022	1.67888347974668e-49	19	XP-029650022.1	UnnamedSample_HQ_transcript-8591	phosphoglucomutase-2-like_[Octopus_vulgaris]
1799	1.30684314648789e-49	2.78210285426586	0.63	0.042	1.03880961714322e-45	19	XP-029649281.1	UnnamedSample_HQ_transcript-29129	guanylate_kinase-like_isoform_X1_[Octopus_vulgaris]
1800	5.08365767448504e-36	1.91446666720304	0.444	0.028	4.04099948544816e-32	19	XP-029637198.1	UnnamedSample_HQ_transcript-11733	sorbin_and_SH3_domain-containing_protein_1-like_isoform_X4_[Octopus_vulgaris]
1801	8.46599667533108e-32	2.56659362904458	0.444	0.033	6.72962075722068e-28	19	XP-029646982.1	bb4a6a9-path0	cilia-_and_flagella-associated_protein_20_[Octopus_vulgaris]
1802	2.61304143440432e-29	1.60839964780899	0.296	0.015	2.07710663620799e-25	19	XP-022337057.1	UnnamedSample_HQ_transcript-22194	kinectin-like_isoform_X7_[Crassostrea_virginica]
1803	1.75881706738666e-18	2.26803386370229	0.815	0.21	1.39808368686566e-14	19	XP-029645656.1	bf25f2e-path0	mid1-interacting_protein_1A-like_[Octopus_vulgaris]
1804	2.76201332761964e-18	2.13550339446454	0.593	0.096	2.19552439412485e-14	19	XP-029642559.1	XP-029642559.1	uncharacterized_protein_LOC115217102_[Octopus_vulgaris]
1805	3.45694210950527e-18	1.35126886318886	0.333	0.031	2.74792328284574e-14	19	XP-029656988.1	UnnamedSample_HQ_transcript-1165	alpha-mannosidase_2-like_[Octopus_vulgaris]
1806	6.42005198355566e-17	2.02846882974286	0.852	0.227	5.10329932172839e-13	19	XP-029634816.1	bec6493-path0	dolichyl-diphosphooligosaccharide--protein_glycosyltransferase_subunit_STT3B-like_[Octopus_vulgaris]
1807	1.16529008116919e-12	1.95955908628133	0.704	0.187	9.2628908552139e-09	19	XP-029638169.1	b3117bc-path0	disks_large-associated_protein_1-like_isoform_X1_[Octopus_vulgaris]
1808	2.73660628534405e-12	1.87229759593314	0.444	0.08	2.17532833621998e-08	19	XP-029642943.1	UnnamedSample_HQ_transcript-14616	choline/ethanolamine_kinase-like_isoform_X1_[Octopus_vulgaris]
1809	8.01913621804759e-12	1.98489090643197	0.519	0.112	6.37441137972603e-08	19	XP-014785823.1	UnnamedSample_HQ_transcript-3738	PREDICTED:_transmembrane_protein_184B-like_[Octopus_bimaculoides]
1810	1.29922968290748e-11	1.29654332630747	0.333	0.047	1.03275767494316e-07	19	XP-014781679.1	bd812e3-path1	PREDICTED:_oxidation_resistance_protein_1-like_isoform_X7_[Octopus_bimaculoides]
1811	2.22704540888459e-10	1.50822203200374	0.556	0.131	1.77027839552236e-06	19	XP-029645346.1	UnnamedSample_HQ_transcript-22126	endoplasmic_reticulum_resident_protein_29-like_[Octopus_vulgaris]
1812	2.84892544912211e-10	1.33971172091323	0.481	0.101	2.26461083950716e-06	19	XP-029646149.1	UnnamedSample_HQ_transcript-20339	RNA_polymerase-associated_protein_LEO1-like_[Octopus_vulgaris]
1813	2.98669374015896e-09	1.11132678433761	0.259	0.037	2.37412285405236e-05	19	XP-029651215.1	UnnamedSample_HQ_transcript-15286	protein_XRP2-like_[Octopus_vulgaris]
1814	3.38453938739399e-09	1.10313104195777	0.296	0.047	2.69037035903948e-05	19	XP-029642438.1	bff7365-path0	echinoderm_microtubule-associated_protein-like_2_isoform_X2_[Octopus_vulgaris]
1815	1.60473344900494e-08	1.11412299140264	0.778	0.262	0.000127560261861403	19	XP-029634670.1	UnnamedSample_HQ_transcript-31782	cytochrome_c_oxidase_subunit_NDUFA4-like_[Octopus_vulgaris]
1816	4.02503265595452e-08	1.32060832471111	0.407	0.095	0.000319949845821825	19	XP-029652986.1	b4988b4-path0	dynein_light_chain_roadblock-type_2_[Octopus_vulgaris]
1817	6.7522227594398e-08	1.23600096924271	0.333	0.068	0.000536734187147869	19	XP-014782892.1	UnnamedSample_HQ_transcript-5069	PREDICTED:_uncharacterized_protein_LOC106878238_[Octopus_bimaculoides]
1818	1.06959418557259e-07	1.18431862397938	0.778	0.3	0.000850220418111654	19	XP-029652746.1	b5d007a-path0	moesin-like_isoform_X3_[Octopus_vulgaris]
1819	1.36226585384714e-07	1.51890791558842	0.333	0.071	0.00108286512722309	19	XP-029647941.1	UnnamedSample_HQ_transcript-11833	tetraspanin-7-like_[Octopus_vulgaris]
1820	1.68289331688564e-07	1.65816223746393	0.481	0.142	0.00133773189759239	19	XP-029640863.1	UnnamedSample_HQ_transcript-1170	cytoplasmic_phosphatidylinositol_transfer_protein_1-like_[Octopus_vulgaris]
1821	1.80464889676626e-07	1.33144552092874	0.667	0.224	0.0014345154080395	19	XP-029635694.1	UnnamedSample_HQ_transcript-5272	mesencephalic_astrocyte-derived_neurotrophic_factor_homolog_[Octopus_vulgaris]
1822	2.23693192081759e-07	1.43171611520317	0.704	0.295	0.0017781371838579	19	XP-029644395.1	bb68b65-path0	endoplasmic_reticulum_chaperone_BiP-like_[Octopus_vulgaris]
1823	2.98848071220599e-07	1.56361173683315	0.519	0.173	0.00237554331813254	19	XP-029652432.1	bd7db00-path0	G-protein-signaling_modulator_2-like_[Octopus_vulgaris]
1824	7.93309743944126e-07	1.2395064748753	0.296	0.063	0.00630601915461186	19	XP-029637639.1	b4b63ac-path0	CSC1-like_protein_2_isoform_X1_[Octopus_vulgaris]
1825	9.9367039884537e-07	0.845233648613967	0.259	0.048	0.00789868600042184	19	XP-014787318.1	UnnamedSample_HQ_transcript-22919	PREDICTED:_uncharacterized_protein_LOC106881444_[Octopus_bimaculoides]
1826	1.23108794563903e-06	1.0660092156151	0.296	0.063	0.00978591807988465	19	XP-014784710.1	UnnamedSample_HQ_transcript-29102	PREDICTED:_coatomer_subunit_epsilon-like_[Octopus_bimaculoides]
1827	1.85672739953038e-06	1.17851861921156	0.556	0.19	0.014759126098867	19	XP-029639947.1	bcc9158-path1	hippocampus_abundant_transcript_1_protein-like_isoform_X1_[Octopus_vulgaris]
1828	2.06408432312472e-06	1.41978296706701	0.407	0.115	0.0164074062845184	19	XP-029646446.1	b9d2f2c-path0	tyrosine-protein_phosphatase_vhp-1-like_isoform_X1_[Octopus_vulgaris]
1829	2.13949394526855e-06	1.39683665413009	0.333	0.081	0.0170068373709397	19	XP-029648194.1	XP-029648194.1	uncharacterized_protein_LOC115222185_isoform_X2_[Octopus_vulgaris]
1830	2.23145266501191e-06	0.763130641504154	0.259	0.05	0.0177378172341797	19	XP-014785107.1	UnnamedSample_HQ_transcript-14835	PREDICTED:_BTB/POZ_domain-containing_protein_6-B-like_isoform_X1_[Octopus_bimaculoides]
1831	1.00545208172685e-05	0.914872928732927	0.296	0.07	0.0799233859764673	19	XP-014791204.1	b1be59f-path0	PREDICTED:_histidine-rich_membrane_protein_KE4_homolog_2-like_[Octopus_bimaculoides]
1832	1.16258318801986e-05	0.963012040949128	0.37	0.101	0.0924137376156987	19	XP-029633729.1	UnnamedSample_HQ_transcript-704	RNA-binding_protein_Musashi_homolog_2-like_[Octopus_vulgaris]
1833	3.44326860005336e-05	0.939871408402355	0.407	0.13	0.273705421018241	19	XP-029648931.1	XP-029648931.1	uncharacterized_protein_LOC115222763_isoform_X2_[Octopus_vulgaris]
1834	4.9274745458925e-05	0.812409565269461	0.852	0.561	0.391684951652995	19	XP-025103728.1	b9a1364-path1	ras-related_protein_Rab-1A_[Pomacea_canaliculata]
1835	5.59208822154439e-05	0.972402490702759	0.37	0.113	0.444515092730563	19	XP-029641832.1	ba32a76-path3	sperm-associated_antigen_1-like_[Octopus_vulgaris]
1836	6.72341581976421e-05	1.28959102799442	0.593	0.259	0.534444323513057	19	XP-029646067.1	XP-029646067.1	uncharacterized_protein_LOC115219900_[Octopus_vulgaris]
1837	0.000101148125848729	0.914213680849695	0.259	0.066	0.804026452371548	19	XP-029652988.1	UnnamedSample_HQ_transcript-4539	sodium-_and_chloride-dependent_GABA_transporter_ine-like_isoform_X1_[Octopus_vulgaris]
1838	0.000144445501846963	0.977833122493435	0.704	0.432	1	19	XP-029650878.1	UnnamedSample_HQ_transcript-22268	"dynein_light_chain_LC6,_flagellar_outer_arm_[Octopus_vulgaris]"
1839	0.000148485067894617	1.00844176014375	0.778	0.505	1	19	XP-029649095.1	UnnamedSample_HQ_transcript-11479	CD63_antigen-like_[Octopus_vulgaris]
1840	0.000184095463950528	0.900206069690947	0.778	0.573	1	19	XP-029637368.1	bdafc3c-path0	heterogeneous_nuclear_ribonucleoprotein_A3_homolog_2-like_isoform_X6_[Octopus_vulgaris]
1841	0.000186554889223564	0.802777068897807	0.259	0.069	1	19	XP-029655717.1	UnnamedSample_HQ_transcript-8244	60_kDa_SS-A/Ro_ribonucleoprotein-like_[Octopus_vulgaris]
1842	0.000196231812248614	1.2395150747491	0.519	0.213	1	19	XP-029646080.1	UnnamedSample_HQ_transcript-15732	"mannosyl-oligosaccharide_1,2-alpha-mannosidase_IA-like_[Octopus_vulgaris]"
1843	0.000210843127631205	0.992267128137695	0.407	0.154	1	19	XP-029645212.1	b668b6a-path0	monoacylglycerol_lipase_ABHD2-like_[Octopus_vulgaris]
1844	0.000266174959438538	0.807143583194556	0.259	0.071	1	19	XP-014783456.1	UnnamedSample_HQ_transcript-9789	PREDICTED:_coiled-coil_domain-containing_protein_103-like_[Octopus_bimaculoides]
1845	0.000345969187821339	0.747640288398843	0.556	0.232	1	19	XP-029655673.1	b8b88cf-path0	26S_proteasome_non-ATPase_regulatory_subunit_6-like_[Octopus_vulgaris]
1846	0.000357287376705238	0.804115474182553	0.333	0.109	1	19	XP-029650930.1	XP-029650930.1	ubiquitin-conjugating_enzyme_E2_J2-like_[Octopus_vulgaris]
1847	0.0003799270068849	0.851606013975002	0.259	0.074	1	19	XP-029647766.1	UnnamedSample_HQ_transcript-30776	"DNA-directed_RNA_polymerases_I,_II,_and_III_subunit_RPABC3-like_[Octopus_vulgaris]"
1848	0.000385866351654028	0.791265147580558	0.889	0.57	1	19	XP-014785883.1	bb86c00-path0	PREDICTED:_basic_leucine_zipper_and_W2_domain-containing_protein_1-like_[Octopus_bimaculoides]
1849	0.000556708734670049	0.783030620723593	0.815	0.553	1	19	XP-014788052.1	b5ef857-path0	PREDICTED:_serine/threonine-protein_phosphatase_PP2A_[Octopus_bimaculoides]
1850	0.000662204466408461	0.629056648016	0.259	0.076	1	19	XP-029650602.1	UnnamedSample_HQ_transcript-29969	coiled-coil_domain-containing_protein_43-like_isoform_X2_[Octopus_vulgaris]
1851	0.000721087932970655	1.00330070414034	0.296	0.102	1	19	XP-029635212.1	b355715-path1	glutathione_S-transferase_A-like_[Octopus_vulgaris]
1852	0.000755469694420681	1.19281727079377	0.37	0.147	1	19	XP-029635964.1	b086193-path0	heat_shock_protein_60A-like_[Octopus_vulgaris]
1853	0.000875657778893702	1.11879696655494	0.333	0.121	1	19	XP-029648635.1	UnnamedSample_HQ_transcript-1530	tudor_domain-containing_protein_3-like_[Octopus_vulgaris]
1854	0.000922329840963263	0.794498747044226	0.593	0.292	1	19	XP-029635582.1	UnnamedSample_HQ_transcript-2511	pre-mRNA-processing_factor_6-like_[Octopus_vulgaris]
1855	0.00113676144487176	0.540107835465992	0.259	0.078	1	19	XP-029635550.1	bc91cfa-path0	heat_shock_factor_protein-like_isoform_X2_[Octopus_vulgaris]
1856	0.00141454649316913	0.80104079957829	0.37	0.147	1	19	XP-029637756.1	UnnamedSample_HQ_transcript-31665	translocon-associated_protein_subunit_beta-like_[Octopus_vulgaris]
1857	0.00151847937012072	0.801035499753632	0.481	0.226	1	19	XP-029636066.1	b11829f-path0	serine/threonine-protein_phosphatase_2A_65_kDa_regulatory_subunit_A_alpha_isoform-like_isoform_X2_[Octopus_vulgaris]
1858	0.00164487861913438	1.17047394553274	0.333	0.131	1	19	XP-029647127.1	b2cf214-path3	probable_E3_ubiquitin-protein_ligase_MGRN1_isoform_X1_[Octopus_vulgaris]
1859	0.00207912611405993	0.929939043585259	0.296	0.111	1	19	XP-029638492.1	bfa4dd6-path0	stearoyl-CoA_desaturase_5-like_isoform_X1_[Octopus_vulgaris]
1860	0.0022873472028635	0.776395082629112	0.593	0.306	1	19	XP-029643966.1	UnnamedSample_HQ_transcript-13383	calnexin-like_isoform_X1_[Octopus_vulgaris]
1861	0.00231547955626114	0.688467865291051	0.444	0.188	1	19	XP-029635232.1	XP-029635232.1	ubiquitin-conjugating_enzyme_E2_A_[Octopus_vulgaris]
1862	0.00233433145403738	0.947807460708411	0.444	0.215	1	19	XP-029637031.1	b1df730-path1	probable_ATP-dependent_RNA_helicase_DDX5_isoform_X2_[Octopus_vulgaris]
1863	0.00244957073467824	0.873169481471343	0.296	0.111	1	19	XP-029651070.1	UnnamedSample_HQ_transcript-29747	type-1_angiotensin_II_receptor-associated_protein-like_[Octopus_vulgaris]
1864	0.00245023414836046	0.538330501347646	0.259	0.085	1	19	XP-029647471.1	UnnamedSample_HQ_transcript-4631	coatomer_subunit_delta-like_[Octopus_vulgaris]
1865	0.00274058678042052	0.810041859449621	0.259	0.091	1	19	XP-032844215.1	XP-032844215.1	uncharacterized_protein_LOC116960579_[Tyto_alba_alba]
1866	0.00275567106550496	0.77176741989818	0.556	0.301	1	19	XP-029655698.1	bf301ea-path0	Golgi_to_ER_traffic_protein_4_homolog_[Octopus_vulgaris]
1867	0.00294508449229376	0.787029351009962	0.481	0.225	1	19	XP-022313018.1	UnnamedSample_HQ_transcript-24155	eukaryotic_translation_initiation_factor_3_subunit_E-like_[Crassostrea_virginica]
1868	0.00382578807308013	0.795258881320172	0.407	0.183	1	19	XP-029652693.1	bbac084-path0	ORM1-like_protein_2_[Octopus_vulgaris]
1869	0.00386230747865906	0.637181720069837	0.481	0.23	1	19	XP-014785155.1	UnnamedSample_HQ_transcript-4883	PREDICTED:_sorting_nexin-4-like_[Octopus_bimaculoides]
1870	0.00391498715682431	0.708876978143094	0.556	0.298	1	19	XP-029648655.1	UnnamedSample_HQ_transcript-540	cleft_lip_and_palate_transmembrane_protein_1_homolog_[Octopus_vulgaris]
1871	0.00402363331926774	0.643018040849539	0.63	0.345	1	19	XP-029637243.1	b38e5a8-path0	DAZ-associated_protein_2-like_isoform_X2_[Octopus_vulgaris]
1872	0.00471796516479801	0.650826842062239	0.259	0.092	1	19	XP-029650384.1	UnnamedSample_HQ_transcript-4976	nicotinate_phosphoribosyltransferase-like_[Octopus_vulgaris]
1873	0.00520061058505021	0.63907307595549	0.259	0.094	1	19	XP-029640096.1	UnnamedSample_HQ_transcript-9557	G_protein-coupled_receptor_kinase_5-like_isoform_X1_[Octopus_vulgaris]
1874	0.00536446760920838	0.866840219509576	0.296	0.118	1	19	XP-014784359.1	UnnamedSample_HQ_transcript-6621	PREDICTED:_protein_phosphatase_1_regulatory_subunit_3C-B-like_[Octopus_bimaculoides]
1875	0.00606206264235039	0.730966571327501	0.407	0.195	1	19	XP-029642467.1	UnnamedSample_HQ_transcript-31084	proteasome_subunit_alpha_type-6-like_[Octopus_vulgaris]
1876	0.00626428069087729	0.744917123501241	0.333	0.143	1	19	XP-014782702.1	UnnamedSample_HQ_transcript-1919	PREDICTED:_staphylococcal_nuclease_domain-containing_protein_1-like_[Octopus_bimaculoides]
1877	0.00639037456554427	0.717890867201003	0.333	0.145	1	19	XP-029646778.1	UnnamedSample_HQ_transcript-10423	PP2C-like_domain-containing_protein_CG9801_isoform_X4_[Octopus_vulgaris]
1878	0.00711769315257197	0.550820049120721	0.333	0.137	1	19	XP-029638907.1	XP-029638907.1	ubiquitin-fold_modifier_1-like_[Octopus_vulgaris]
1879	0.00816657366822662	0.800948591478572	0.333	0.155	1	19	XP-029642249.1	UnnamedSample_HQ_transcript-31286	proteasome_subunit_beta_type-2-like_[Octopus_vulgaris]
1880	0.00819311514054255	0.784449359669247	0.259	0.101	1	19	XP-029642732.1	b06c904-path3	signal_recognition_particle_54_kDa_protein-like_[Octopus_vulgaris]
1881	0.00908405190178319	0.934497084741419	0.259	0.108	1	19	XP-029651210.1	b357ece-path0	macrophage_migration_inhibitory_factor-like_[Octopus_vulgaris]
1882	0.00998036508400531	0.639471822414591	0.259	0.104	1	19	XP-029635785.1
