# Supplementary material for: Molecular characterization of cell types in the squid Loligo vulgaris
Source: eLife. 2023 Jan 3;12:e80670. doi: 10.7554/eLife.80670 (PMC9839350; doi:10.7554/eLife.80670)
Supplement: Supplementary file 3. — The 100 most differentially expressed markers obtained with Seurat in progenitor subclusters. [file elife-80670-supp3.zip › Supplementary table 3.csv]

	gene_id	gene_short_name	cell_group	marker_score	mean_expression	fraction_expressing	specificity	pseudo_R2	marker_test_p_value	marker_test_q_value	Annotation
18	XP-014767548.1	XP-014767548.1	1	0.160328366977351	5.41770083793297	0.992526158445441	0.161535658897361	0.397427027920976	0	0	PREDICTED:_ELAV-like_protein_4_[Octopus_bimaculoides]
52	XP-014776310.1	XP-014776310.1	1	0.138642679151916	4.5726874910986	0.995515695067265	0.139267195724672	0.298663420783791	0	0	PREDICTED:_uncharacterized_protein_LOC106873457_[Octopus_bimaculoides]
67	YP-006234071.1	YP-006234071.1	1	0.144562459977734	5.99045333610535	1	0.144562459977734	0.396274981069148	0	0	ND5_gene_product_[Uroteuthis_edulis]
165	YP-002971000.1	YP-002971000.1	1	0.152970149925944	4.80605127972539	0.997757847533632	0.153313903071845	0.339584977485966	0	0	cytochrome_c_oxidase_subunit_II_[Doryteuthis_opalescens]
224	NP-062835.1	NP-062835.1	1	0.138140849092361	7.94766188628857	1	0.138140849092361	0.386347929445624	0	0	cytochrome_b_[Heterololigo_bleekeri]
229	YP-006234069.1	YP-006234069.1	1	0.143584218907849	5.85194520444615	1	0.143584218907849	0.381589152937326	0	0	COX1_gene_product_[Uroteuthis_edulis]
254	unknown-670	unknown-670	1	0.137332440251606	6.06163499338067	1	0.137332440251606	0.370977526653197	0	0	gene_id_unknown-670_transcript_id_unknown-670
257	YP-006234063.1	YP-006234063.1	1	0.145093341639977	5.25971509569416	1	0.145093341639977	0.353467726491317	0	0	COX3_gene_product_[Uroteuthis_edulis]
289	CAM36311.1	CAM36311.1	1	0.140393797455472	6.99021714967483	1	0.140393797455472	0.386013954391606	0	0	hypothetical_protein_[Thermobia_domestica]
286	unknown-830	unknown-830	1	0.141481064245778	2.61724354481726	0.769058295964126	0.183966631643198	0.108323259494908	1.51389170750911e-114	1.44407102195879e-109	gene_id_unknown-830_transcript_id_unknown-830
193	unknown-462	unknown-462	1	0.133258816593623	1.95049102019787	0.600896860986547	0.221766538062522	0.125860690744842	1.64771878892507e-133	1.57172599837984e-128	gene_id_unknown-462_transcript_id_unknown-462
221	unknown-543	unknown-543	1	0.149766778138608	2.73762463462554	0.778774289985052	0.192310891698136	0.135939167792959	1.66903082550123e-144	1.59205512382911e-139	gene_id_unknown-543_transcript_id_unknown-543
159	unknown-285	unknown-285	1	0.147315708984198	3.56194266240851	0.88863976083707	0.165776634668509	0.113679881475997	2.57240687544232e-120	2.45376747034692e-115	gene_id_unknown-285_transcript_id_unknown-285
62	unknown-72	unknown-72	1	0.140749424525088	3.46607568594722	0.908071748878924	0.154998131699233	0.0846415242861599	2.87450973575701e-89	2.7419373467439e-84	gene_id_unknown-72_transcript_id_unknown-72
115	unknown-184	unknown-184	1	0.135450347104569	2.55658383768647	0.761584454409567	0.177853350761446	0.0986594524179328	3.46972164321513e-104	3.30969808103005e-99	gene_id_unknown-184_transcript_id_unknown-184
31	CFW94149.1	CFW94149.1	1	0.144641426721065	4.20388305419078	0.958893871449925	0.150841955536075	0.151087290287136	3.64741647243257e-161	3.47919762472398e-156	"Csa-calmodulin_1,_partial_[Cupiennius_salei]"
153	unknown-279	unknown-279	1	0.133143429873763	2.96499841394604	0.844544095665172	0.157651247054066	0.0750185794752384	4.22795075241521e-79	4.03295766371382e-74	gene_id_unknown-279_transcript_id_unknown-279
102	KOF97905.1	KOF97905.1	1	0.154281165279743	3.23911722961876	0.861733931240658	0.179035732128617	0.139198883052253	4.47880106478093e-148	4.27223875967323e-143	hypothetical_protein_OCBIM_22028073mg_[Octopus_bimaculoides]
213	XP-008398737.1	XP-008398737.1	1	0.144415004175708	4.01437380376259	0.955156950672646	0.151195051320107	0.1226854465085	4.63424033861862e-130	4.42050917420153e-125	PREDICTED:_thymosin_beta-12-like_[Poecilia_reticulata]
2	unknown-10	unknown-10	1	0.152050728544928	3.36393377659936	0.869207772795217	0.174930244878	0.123582105143563	4.9282948609092e-131	4.70100190192407e-126	gene_id_unknown-10_transcript_id_unknown-10
80	XP-029633004.1	XP-029633004.1	1	0.136165524254749	2.51102043882989	0.734678624813154	0.185340255801479	0.107737183505605	6.45939116465647e-114	6.16148404414251e-109	synaptogyrin-1-like_[Octopus_vulgaris]
189	unknown-425	unknown-425	1	0.14075890584991	3.91452262003276	0.965620328849028	0.145770445841471	0.119775644062131	6.61608684937107e-127	6.31095292387807e-122	gene_id_unknown-425_transcript_id_unknown-425
101	unknown-143	unknown-143	1	0.134907129470782	2.52461993721797	0.733183856502242	0.184001772917336	0.100244702223166	6.99986740270872e-106	6.67703351809579e-101	gene_id_unknown-143_transcript_id_unknown-143
266	NP-062845.1	NP-062845.1	1	0.142395010319453	4.84165231310848	0.996263079222721	0.142929125136856	0.274848133277457	7.31116890911145e-304	6.97397779902323e-299	ATP_synthase_F0_subunit_6_[Heterololigo_bleekeri]
187	KOF86060.1	KOF86060.1	1	0.143104122994258	2.97946041727144	0.841554559043348	0.170047350414136	0.107590114565449	9.29545408390065e-114	8.86674774155115e-109	hypothetical_protein_OCBIM_22019283mg_[Octopus_bimaculoides]
220	rp-XP-014768405.1	rp-XP-014768405.1	2	0.122332774184538	2.54639840534468	0.946611909650924	0.129232236502972	0.0616694276977811	1.46972040763951e-57	1.40193690243917e-52	PREDICTED:_40S_ribosomal_protein_S25-like_[Octopus_bimaculoides]
111	XP-014772004.1	XP-014772004.1	2	0.12822476694034	3.23294186999111	0.98870636550308	0.129689431983272	0.0681315667942872	1.65038177564918e-63	1.57426616815624e-58	PREDICTED:_high_mobility_group-T_protein-like_[Octopus_bimaculoides]
281	rp-XP-029652085.1	rp-XP-029652085.1	2	0.125557685239252	2.98659788868127	0.98870636550308	0.126991885174488	0.0572567721539071	1.65624860996184e-53	1.5798624240704e-48	40S_ribosomal_protein_S13_[Octopus_vulgaris]
170	rp-XP-014777739.1	rp-XP-014777739.1	2	0.123909162358112	2.84454322504539	0.989733059548255	0.125194527112864	0.0616038922635624	1.68840123691738e-57	1.61053217187075e-52	PREDICTED:_60S_ribosomal_protein_L27a-like_[Octopus_bimaculoides]
285	XP-014788749.1	XP-014788749.1	2	0.123353673524748	1.85911732254797	0.828542094455852	0.148880394068283	0.080002554865066	1.72717378336647e-74	1.64751652847761e-69	PREDICTED:_rho_GDP-dissociation_inhibitor_1-like_isoform_X2_[Octopus_bimaculoides]
276	rp-XP-014772855.1	rp-XP-014772855.1	2	0.122241403776118	3.04239123216948	0.993839835728953	0.122999098427622	0.0495356850436937	1.94364096696896e-46	1.85400024557236e-41	PREDICTED:_60S_ribosomal_protein_L27-like_[Octopus_bimaculoides]
208	XP-029651632.1	XP-029651632.1	2	0.127275116659549	2.76400102573038	0.928131416837782	0.137130490737169	0.064756468031628	2.12516998920066e-60	2.02715714929872e-55	uncharacterized_protein_LOC115224833_[Octopus_vulgaris]
283	rp-XP-014767610.1	rp-XP-014767610.1	2	0.12476690148077	2.23331120272567	0.908624229979466	0.137314081403694	0.0722996733915252	2.34322522527724e-67	2.23515567788745e-62	PREDICTED:_40S_ribosomal_protein_S9_[Octopus_bimaculoides]
215	XP-008398737.1	XP-008398737.1	2	0.123341936118294	3.11980756008062	0.989733059548255	0.124621416783421	0.0461459300937438	2.42353380508708e-43	2.31176042599647e-38	PREDICTED:_thymosin_beta-12-like_[Poecilia_reticulata]
246	rp-XP-029646381.1	rp-XP-029646381.1	2	0.12668483225318	2.82629345932899	0.983572895277207	0.128800654086219	0.0743864373419055	2.75653832962338e-69	2.62940678186115e-64	60S_ribosomal_protein_L24-like_[Octopus_vulgaris]
248	rp-XP-014769425.1	rp-XP-014769425.1	2	0.127037566013703	2.80145174100559	0.967145790554415	0.131353067194635	0.068941522666553	2.95468260853552e-64	2.81841264662986e-59	PREDICTED:_60S_ribosomal_protein_L26-like_[Octopus_bimaculoides]
194	rp-XP-014778923.1	rp-XP-014778923.1	2	0.12677279834276	2.78925506810073	0.97741273100616	0.129702421833874	0.066680486786509	3.59127398786587e-62	3.4256444315455e-57	PREDICTED:_40S_ribosomal_protein_S7-like_[Octopus_bimaculoides]
141	VDP11285.1	VDP11285.1	2	0.125394466956392	2.34940753990277	0.937371663244353	0.133772410531792	0.0710135161719367	3.6140222899775e-66	3.44734358196374e-61	unnamed_protein_product_[Onchocerca_flexuosa]
39	XP-014770176.1	XP-014770176.1	2	0.133661379242341	1.90119040060679	0.848049281314168	0.15761039150368	0.11171613216725	3.66958929704454e-104	3.50034783866485e-99	PREDICTED:_nucleolin-like_isoform_X2_[Octopus_bimaculoides]
174	rp-XP-014779659.1	rp-XP-014779659.1	2	0.137268295269857	2.63192772716125	0.963039014373717	0.142536588052069	0.109565703525411	3.91516318850903e-102	3.734595862255e-97	PREDICTED:_40S_ribosomal_protein_S17-like_[Octopus_bimaculoides]
185	XP-014785199.1	XP-014785199.1	2	0.126178205144843	1.99641998432407	0.83264887063655	0.151538312960637	0.0849889097801239	4.02724466365802e-79	3.84150813977011e-74	PREDICTED:_calreticulin-like_[Octopus_bimaculoides]
13	XP-014774385.1	XP-014774385.1	2	0.126440302421065	1.80137988603146	0.785420944558522	0.160984123605382	0.0978431779689536	4.04527805279924e-91	3.85870982900413e-86	"PREDICTED:_KH_domain-containing,_RNA-binding,_signal_transduction-associated_protein_2-like_isoform_X2_[Octopus_bimaculoides]"
106	XP-014776436.1	XP-014776436.1	2	0.126720530728986	2.44061540710406	0.944558521560575	0.134158474923949	0.0730629726390561	4.61631815195708e-68	4.40341355878882e-63	PREDICTED:_chromobox_protein_homolog_1-like_isoform_X1_[Octopus_bimaculoides]
282	XP-029647904.1	XP-029647904.1	2	0.124130028642738	1.41195560353843	0.693018480492813	0.179115033923003	0.117949349670767	4.7025851924113e-110	4.48570196333729e-105	uncharacterized_protein_LOC115221811_[Octopus_vulgaris]
233	XP-022304382.1	XP-022304382.1	2	0.141500717423063	1.38854540547938	0.677618069815195	0.208820755712217	0.161653513906503	5.97977688721416e-152	5.70398957717584e-147	CUGBP_Elav-like_family_member_3-B_isoform_X9_[Crassostrea_virginica]
251	rp-XP-029637669.1	rp-XP-029637669.1	2	0.125903069931464	2.30838684318209	0.921971252566735	0.136558563600497	0.0738996214724033	7.77435833413385e-69	7.4158049277636e-64	60S_ribosomal_protein_L14-like_[Octopus_vulgaris]
273	XP-029650404.1	XP-029650404.1	2	0.164099558873164	2.12513728437091	0.853182751540041	0.192338111122096	0.184012078410747	8.61667912800141e-174	8.21927788661798e-169	glutathione_S-transferase_Mu_3-like_[Octopus_vulgaris]
157	rp-XP-029658204.1	rp-XP-029658204.1	2	0.129121082091223	2.61180597552209	0.953798767967146	0.135375601675836	0.0835565933399343	8.64706701246173e-78	8.248264281847e-73	60S_ribosomal_protein_L28-like_[Octopus_vulgaris]
162	rp-XP-029642961.1	rp-XP-029642961.1	2	0.124607820704189	2.71391371139417	0.982546201232033	0.126821334760586	0.0651260826284277	9.70702941006346e-61	9.25934121367133e-56	60S_ribosomal_protein_L10a-2-like_[Octopus_vulgaris]
138	XP-029648445.1	XP-029648445.1	2	0.125453417969286	2.83582871914324	0.972279260780287	0.129030231364398	0.0509590638193204	9.71080440554324e-48	9.26294210635958e-43	NADPH-dependent_methylglyoxal_reductase_GRE2-like_[Octopus_vulgaris]
134	XP-014781015.1	XP-014781015.1	3	0.108795731028437	3.64794911242006	0.931464174454829	0.116800768094075	0.00294238537129415	0.000546469675089826	1	PREDICTED:_retinol_dehydrogenase_12-like_[Octopus_bimaculoides]
1	XP-009060406.1	XP-009060406.1	3	0.116696913126826	4.35744148186775	0.977154724818276	0.119425215027772	0.0020844287085736	0.0036231742805632	1	hypothetical_protein_LOTGIDRAFT_183446_[Lottia_gigantea]
104	unknown-148	unknown-148	3	0.109761013384533	4.07214451314283	0.95846313603323	0.114517720356777	0.000431707635626941	0.185607957231083	1	gene_id_unknown-148_transcript_id_unknown-148
192	unknown-427	unknown-427	3	0.113331507548347	3.57237764012775	0.91588785046729	0.123739503139521	0.000279710694238035	0.286669894616341	1	gene_id_unknown-427_transcript_id_unknown-427
232	YP-006234069.1	YP-006234069.1	3	0.138309880029341	5.5728379789915	1	0.138309880029341	0.221242555358114	1.01387820238801e-209	9.67118139693872e-205	COX1_gene_product_[Uroteuthis_edulis]
190	unknown-425	unknown-425	3	0.129140061543384	3.63986558494265	0.936656282450675	0.137873480339555	0.0356109097157294	1.36574125029983e-33	1.30275326383601e-28	gene_id_unknown-425_transcript_id_unknown-425
63	unknown-72	unknown-72	3	0.120903046801912	3.09531986105229	0.850467289719626	0.14216072536049	0.0200154814303378	1.61553218703143e-19	1.54102384256554e-14	gene_id_unknown-72_transcript_id_unknown-72
161	unknown-285	unknown-285	3	0.119064826999936	3.05791216977793	0.806853582554517	0.14756683191884	0.025472368899737	1.94629475703313e-24	1.85653164283876e-19	gene_id_unknown-285_transcript_id_unknown-285
21	XP-014767548.1	XP-014767548.1	3	0.148761950612742	4.95046948955962	0.9865005192108	0.150797640463233	0.173224630596726	2.14812033838713e-162	2.04904902838072e-157	PREDICTED:_ELAV-like_protein_4_[Octopus_bimaculoides]
260	YP-006234063.1	YP-006234063.1	3	0.139815468702123	5.01797699986641	0.998961578400831	0.139960807027177	0.203815345132109	2.17159084188029e-192	2.07143707225277e-187	COX3_gene_product_[Uroteuthis_edulis]
216	XP-008398737.1	XP-008398737.1	3	0.124693763523205	3.57957511864067	0.900311526479751	0.13850068543581	0.0264434228298535	2.59119148146851e-25	2.47168573034318e-20	PREDICTED:_thymosin_beta-12-like_[Poecilia_reticulata]
227	NP-062835.1	NP-062835.1	3	0.132695416932308	7.54172310249131	1	0.132695416932308	0.202724453115121	2.60434624468886e-191	2.48423379588381e-186	cytochrome_b_[Heterololigo_bleekeri]
168	YP-002971000.1	YP-002971000.1	3	0.147162144220158	4.60515092435831	0.991692627206646	0.148394916108914	0.194563475632105	2.91867701068571e-183	2.78406762695289e-178	cytochrome_c_oxidase_subunit_II_[Doryteuthis_opalescens]
4	unknown-10	unknown-10	3	0.11244263409847	2.74844667964852	0.749740394600208	0.149975424704746	0.0174310348045644	3.45211262765615e-17	3.29290119326865e-12	gene_id_unknown-10_transcript_id_unknown-10
269	NP-062845.1	NP-062845.1	3	0.137184491537914	4.62675916421069	0.993769470404984	0.138044582393951	0.153286383995477	3.96693298954939e-143	3.78397804007137e-138	ATP_synthase_F0_subunit_6_[Heterololigo_bleekeri]
54	XP-014776310.1	XP-014776310.1	3	0.126690361463111	4.14844588020597	0.980269989615784	0.129240273399339	0.0516340211666085	3.9785713367002e-48	3.79507962665158e-43	PREDICTED:_uncharacterized_protein_LOC106873457_[Octopus_bimaculoides]
256	unknown-670	unknown-670	3	0.130794745011647	5.68837264046966	1	0.130794745011647	0.170875314567845	4.10846750857092e-160	3.91898498707563e-155	gene_id_unknown-670_transcript_id_unknown-670
188	KOF86060.1	KOF86060.1	3	0.110508577220108	2.52011286716424	0.738317757009346	0.149676174209513	0.0217783005881082	4.16318757876905e-21	3.97118136763622e-16	hypothetical_protein_OCBIM_22019283mg_[Octopus_bimaculoides]
34	CFW94149.1	CFW94149.1	3	0.120549546461241	3.59793719692639	0.900311526479751	0.13389759312823	0.0128729993769779	4.48103757335378e-13	4.2743721204707e-08	"Csa-calmodulin_1,_partial_[Cupiennius_salei]"
202	XP-029651715.1	XP-029651715.1	3	0.118701186926171	4.26532255885197	0.978193146417445	0.121347391730258	0.0105976081802681	5.12650033858033e-11	4.89006614296501e-06	ciliogenesis_and_planar_polarity_effector_2-like_[Octopus_vulgaris]
292	CAM36311.1	CAM36311.1	3	0.135416432700148	6.66866591158685	1	0.135416432700148	0.220516193754457	5.39411759108022e-209	5.1453408877796e-204	hypothetical_protein_[Thermobia_domestica]
182	P24603.1	P24603.1	3	0.116921076558644	1.86348528299954	0.533748701973001	0.219056413863763	0.0862330893162408	6.88410826252591e-80	6.56661318945822e-75	RecName:_Full=Rhodopsin_[Loligo_forbesii]
35	unknown-35	unknown-35	3	0.107563672506325	2.78782688468209	0.795430944963655	0.135226914652208	0.00493495821071456	7.53193630692416e-06	0.718456340444882	gene_id_unknown-35_transcript_id_unknown-35
70	YP-006234071.1	YP-006234071.1	3	0.13918186161287	5.70090147138532	1	0.13918186161287	0.230318542521784	8.10388581454669e-219	7.7301346007798e-214	ND5_gene_product_[Uroteuthis_edulis]
287	unknown-830	unknown-830	3	0.11757719404298	2.33588697343988	0.696780893042575	0.168743424535603	0.0424245201497655	9.24791901147193e-40	8.82140498666285e-35	gene_id_unknown-830_transcript_id_unknown-830
89	XP-029648740.1	XP-029648740.1	4	0.27905073706179	1.90854120935068	0.765680473372781	0.364448025992601	0.390038067675157	0	0	nidogen-1-like_isoform_X1_[Octopus_vulgaris]
143	CCG28027.1	CCG28027.1	4	0.118557240512894	3.8894047210869	0.992899408284024	0.119405087286526	0.0213876684597918	1.14995990657185e-19	1.09692375568076e-14	actin_II_[Sepia_officinalis]
163	XP-029644988.1	XP-029644988.1	4	0.163708076229486	0.865627125430614	0.411834319526627	0.39750955291355	0.202332486193242	1.16233426435239e-179	1.10872740808045e-174	soma_ferritin-like_[Octopus_vulgaris]
183	unknown-373	unknown-373	4	0.129335002999198	0.707248136742787	0.328994082840237	0.393122581058714	0.146382537101075	1.30570910071726e-128	1.24548979699218e-123	gene_id_unknown-373_transcript_id_unknown-373
240	XP-029639183.1	XP-029639183.1	4	0.136596432681229	1.40702228814794	0.596449704142012	0.229015844475473	0.126246442869309	1.31433479946674e-110	1.25371767851533e-105	tetraspanin-18-like_[Octopus_vulgaris]
135	XP-029636563.1	XP-029636563.1	4	0.124742010943382	0.713858620196541	0.333727810650888	0.373783685273609	0.150813962531785	1.34341125572692e-132	1.28145312861279e-127	ETS-like_protein_pointed_isoform_X3_[Octopus_vulgaris]
242	XP-029649095.1	XP-029649095.1	4	0.182394820775687	3.01213994850819	0.955029585798817	0.190983424480118	0.232202598700755	1.45580456475374e-207	1.3886628582273e-202	CD63_antigen-like_[Octopus_vulgaris]
152	XP-029646050.1	XP-029646050.1	4	0.132090884278485	1.38876455062931	0.47810650887574	0.27627920102802	0.154031313279519	1.68725593580406e-135	1.60943969204478e-130	heat_shock_70_kDa_protein-like_[Octopus_vulgaris]
99	AAK85118.1	AAK85118.1	4	0.116159966107987	2.10833020437798	0.841420118343195	0.138052280395568	0.0458228494906444	1.70652618053066e-40	1.62782119308459e-35	non-muscle_myosin_II_heavy_chain_[Doryteuthis_pealeii]
71	XP-029645037.1	XP-029645037.1	4	0.116958162781688	1.17359676473716	0.524260355029586	0.223091755193062	0.111442809326877	1.71548440921872e-97	1.63636626826555e-92	insulin-like_growth_factor-binding_protein-related_protein_1_[Octopus_vulgaris]
139	XP-029648445.1	XP-029648445.1	4	0.134092996670062	3.10555959227791	0.969230769230769	0.13834991719927	0.0644192884133133	1.80608046345505e-56	1.7227840324805e-51	NADPH-dependent_methylglyoxal_reductase_GRE2-like_[Octopus_vulgaris]
250	AAN35172.1	AAN35172.1	4	0.160665816292807	1.46248358335122	0.637869822485207	0.251878691590764	0.183679693960066	1.80715755127626e-162	1.7238114450114e-157	"profilin,_partial_[Euprymna_scolopes]"
87	XP-014774918.1	XP-014774918.1	4	0.135750798698732	1.30733546541318	0.592899408284024	0.228960927944966	0.13612875013713	2.02802558363347e-119	1.9344930437163e-114	PREDICTED:_glycogenin-1-like_isoform_X2_[Octopus_bimaculoides]
145	XP-018006991.1	XP-018006991.1	4	0.121802821724451	3.04902815409079	0.944378698224852	0.128976672126768	0.0316684422084112	2.05861949966216e-28	1.96367596833774e-23	PREDICTED:_heat_shock_protein_HSP_90-alpha-like_[Hyalella_azteca]
253	XP-029651459.1	XP-029651459.1	4	0.134780359676994	0.811261536547592	0.377514792899408	0.357020075006457	0.177056664845181	2.08561020617987e-156	1.98942186347086e-151	uncharacterized_protein_LOC115224727_[Octopus_vulgaris]
237	unknown-591	unknown-591	4	0.133972579348672	2.05113757512181	0.782248520710059	0.171266005370087	0.0941795920286071	2.53992642052228e-82	2.42278501400779e-77	gene_id_unknown-591_transcript_id_unknown-591
17	XP-029653152.1	XP-029653152.1	4	0.204144090380287	1.67304983030169	0.712426035502959	0.286547768058708	0.259334168223799	2.56901805136328e-233	2.45053493883441e-228	LOW_QUALITY_PROTEIN:_talin-2-like_[Octopus_vulgaris]
109	unknown-163	unknown-163	4	0.182473646932581	1.2587666245276	0.568047337278107	0.321229649287565	0.222340515575598	2.67235778093077e-198	2.54910864007424e-193	gene_id_unknown-163_transcript_id_unknown-163
126	XP-032563740.1	XP-032563740.1	4	0.118177792522827	3.27922231857739	0.886390532544379	0.13332474590359	0.0699002616955051	3.33458475857214e-61	3.18079370950679e-56	uncharacterized_protein_LOC116796865_[Chiroxiphia_lanceolata]
37	KOF96901.1	KOF96901.1	4	0.12772414414427	1.80234848513306	0.712426035502959	0.179280567777256	0.106562904761629	3.43656983687394e-93	3.27807523599731e-88	hypothetical_protein_OCBIM_22032899mg_[Octopus_bimaculoides]
88	XP-014769615.1	XP-014769615.1	4	0.140828155580843	1.86895151600847	0.711242603550296	0.198002980808341	0.118864960235408	4.68836206665243e-104	4.47213480813842e-99	PREDICTED:_uncharacterized_protein_LOC106868732_isoform_X1_[Octopus_bimaculoides]
98	C4N147.1	C4N147.1	4	0.146485425039354	2.43479860576915	0.840236686390533	0.174338287546837	0.114208823746805	6.18489642483264e-100	5.89964900171936e-95	RecName:_Full=Sodium/calcium_exchanger_regulatory_protein_1_Short=ReP1-NCXSQ_AltName:_Full=Fatty_acid-binding_protein_1_AltName:_Full=Na(+)/Ca(2+)_exchanger_regulatory_protein_1_[Doryteuthis_pealeii]
223	unknown-552	unknown-552	4	0.149137353378248	0.915260768696348	0.427218934911243	0.349088818849363	0.180912053958109	6.20789204869493e-160	5.92158406740912e-155	gene_id_unknown-552_transcript_id_unknown-552
171	XP-025090868.1	XP-025090868.1	4	0.223009242731034	2.07037327751556	0.744378698224852	0.299591113048846	0.293075367402321	6.58969391467033e-266	6.28577723132574e-261	glutathione_peroxidase-like_[Pomacea_canaliculata]
199	XP-029653894.1	XP-029653894.1	4	0.151523710523741	1.27275259015806	0.540828402366864	0.280169661690505	0.16975664606077	9.46213186566554e-150	9.02573834402104e-145	forkhead_box_protein_D1-like_[Octopus_vulgaris]
288	XP-029639968.1	XP-029639968.1	5	0.146159237401365	0.901298257853931	0.528957528957529	0.276315638590902	0.186758542090598	1.04356021889453e-158	9.95431221599117e-154	inner_centromere_protein_A-like_[Octopus_vulgaris]
45	XP-029636302.1	XP-029636302.1	5	0.150587319810297	1.83286264786904	0.801801801801802	0.187811151673516	0.147514082197223	1.56725692979629e-124	1.49497504019408e-119	nucleolin-like_[Octopus_vulgaris]
296	OWK59259.1	OWK59259.1	5	0.172983456678555	2.16910610281367	0.893178893178893	0.193671679883627	0.233664461565469	1.7353099820111e-200	1.65527748564075e-195	histone_H3_[Lonchura_striata_domestica]
244	mt-XP-011449220.1	mt-XP-011449220.1	5	0.153043479491123	0.931728718951395	0.541827541827542	0.282457918205707	0.187543522853995	2.12718770117004e-159	2.02908180439207e-154	"PREDICTED:_deoxyuridine_5'-triphosphate_nucleotidohydrolase,_mitochondrial_[Crassostrea_gigas]"
90	XP-014783693.1	XP-014783693.1	5	0.151634681206462	2.02040530232258	0.900900900900901	0.168314496139173	0.141536590161633	2.19200670330701e-119	2.09091135415049e-114	PREDICTED:_elongation_factor_1-gamma-like_[Octopus_bimaculoides]
264	KOF71654.1	KOF71654.1	5	0.160047152371104	0.854530023583585	0.516087516087516	0.31011630272406	0.204488282871249	2.23088197247941e-174	2.12799369590866e-169	hypothetical_protein_OCBIM_22000758mg_[Octopus_bimaculoides]
204	rp-XP-014772553.1	rp-XP-014772553.1	5	0.143948303640263	3.00672478929832	0.990990990990991	0.145256924582447	0.119259773479044	2.41298251143356e-100	2.30169575800625e-95	PREDICTED:_40S_ribosomal_protein_S23_[Octopus_bimaculoides]
79	XP-029636692.1	XP-029636692.1	5	0.147446242587342	0.895113304829775	0.526383526383526	0.280111810489889	0.185155542764414	2.67998743959119e-157	2.55638641887724e-152	structural_maintenance_of_chromosomes_protein_4-like_[Octopus_vulgaris]
203	XP-014769981.1	XP-014769981.1	5	0.142756238766919	2.07356214091908	0.903474903474903	0.158007973677914	0.115650334544305	2.80588323433143e-97	2.67647589956407e-92	PREDICTED:_transcription_factor_BTF3_homolog_4-like_[Octopus_bimaculoides]
265	XP-014790682.1	XP-014790682.1	5	0.14764192764703	1.69753387134867	0.814671814671815	0.181228716874791	0.135557975146871	2.96506341830088e-114	2.82831469344884e-109	PREDICTED:_nascent_polypeptide-associated_complex_subunit_alpha-like_[Octopus_bimaculoides]
206	CEP09592.1	CEP09592.1	5	0.144146269936308	2.78046321600638	0.980694980694981	0.146983794935054	0.123795102211086	3.33380727557267e-104	3.18005208402326e-99	hypothetical_protein_[Parasitella_parasitica]
26	CCG28034.1	CCG28034.1	5	0.154780179800544	2.6689488540904	0.978120978120978	0.158242368032925	0.163296897978363	3.41392028275e-138	3.25647027930957e-133	beta_tubulin_1_[Sepia_officinalis]
58	XP-014789054.1	XP-014789054.1	5	0.145704961508388	2.82433245956312	0.983268983268983	0.148184234413636	0.141304883251363	3.46731716130508e-119	3.30740449382569e-114	PREDICTED:_acidic_leucine-rich_nuclear_phosphoprotein_32_family_member_A-like_isoform_X1_[Octopus_bimaculoides]
112	XP-014777384.1	XP-014777384.1	5	0.14539579604881	3.96083821371072	0.998712998712999	0.145583161765367	0.153969849315272	4.1705195219648e-130	3.97817516161178e-125	PREDICTED:_histone_H1.0-B-like_[Octopus_bimaculoides]
84	XP-014781573.1	XP-014781573.1	5	0.150190418036201	1.66539532692349	0.803088803088803	0.18701595322777	0.151599104223618	4.67302437511846e-128	4.457504490938e-123	PREDICTED:_GTP-binding_nuclear_protein_Ran_[Octopus_bimaculoides]
252	rp-XP-029637669.1	rp-XP-029637669.1	5	0.152808083178009	2.73829598031808	0.981981981981982	0.155611901217972	0.144608956609277	4.98824042183379e-122	4.75818277357882e-117	60S_ribosomal_protein_L14-like_[Octopus_vulgaris]
158	rp-XP-029658204.1	rp-XP-029658204.1	5	0.150471693048433	3.01899201800651	0.994851994851995	0.151250330528632	0.145756364273993	5.12718108563709e-123	4.8907154939675e-118	60S_ribosomal_protein_L28-like_[Octopus_vulgaris]
299	rp-XP-029643101.1	rp-XP-029643101.1	5	0.148470370513298	2.84593532545933	0.990990990990991	0.149820101154328	0.134097590381394	5.28546539043399e-113	5.04169972662717e-108	60S_ribosomal_protein_L9-like_[Octopus_vulgaris]
92	NP-001248345.1	NP-001248345.1	5	0.159834176940735	3.4082146758865	0.987129987129987	0.16191806451493	0.193896633633002	5.33583630959935e-165	5.08974753900062e-160	histone_1o_[Aplysia_californica]
175	rp-XP-014779659.1	rp-XP-014779659.1	5	0.150987558113574	2.91628371838524	0.979407979407979	0.154162066562743	0.1374887522017	6.55562209344663e-116	6.25327680249687e-111	PREDICTED:_40S_ribosomal_protein_S17-like_[Octopus_bimaculoides]
85	XP-014788265.1	XP-014788265.1	5	0.153173664798383	1.1257176129065	0.630630630630631	0.242889668466007	0.18011464109706	7.1325252635691e-153	6.8035731984133e-148	PREDICTED:_protein_SET-like_isoform_X1_[Octopus_bimaculoides]
238	XP-029641454.1	XP-029641454.1	5	0.142645803139287	2.08435970983005	0.926640926640927	0.153938595887814	0.111572723454794	8.02948101260654e-94	7.65916134830512e-89	elongation_factor_1-beta-like_[Octopus_vulgaris]
75	NP-001116980.1	NP-001116980.1	5	0.14320790049338	3.1409129058906	0.994851994851995	0.14394895043125	0.139701174842029	8.27449526299051e-118	7.89287554146138e-113	histone_H2A.V_[Strongylocentrotus_purpuratus]
42	XP-029635210.1	XP-029635210.1	5	0.15063807799125	2.31769946808741	0.958815958815959	0.15710843838819	0.157032104102331	9.31829839546559e-133	8.88853847346671e-128	uncharacterized_protein_LOC115210677_isoform_X3_[Octopus_vulgaris]
284	rp-XP-014767610.1	rp-XP-014767610.1	5	0.150202472177488	2.61646780251058	0.969111969111969	0.154989801968005	0.131439473189117	9.95027494972927e-111	9.49136826904775e-106	PREDICTED:_40S_ribosomal_protein_S9_[Octopus_bimaculoides]
147	rp-XP-014790358.1	rp-XP-014790358.1	6	0.144334814561597	5.95083527313325	1	0.144334814561597	0.497313708133515	0	0	PREDICTED:_60S_acidic_ribosomal_protein_P1-like_[Octopus_bimaculoides]
278	rp-XP-029650515.1	rp-XP-029650515.1	6	0.145921350722826	4.95047457919995	0.993421052631579	0.146887717283905	0.338374162939881	1.01236434547287e-260	9.6567410185966e-256	60S_ribosomal_protein_L15-like_[Octopus_vulgaris]
177	rp-XP-029646350.1	rp-XP-029646350.1	6	0.147946964813992	4.20854693966854	0.965460526315789	0.153239786383147	0.177503934014072	1.01842819371453e-132	9.7145828542042e-128	60S_ribosomal_protein_L17-like_[Octopus_vulgaris]
10	XP-014774568.1	XP-014774568.1	6	0.147913670410276	4.48088590990741	0.972039473684211	0.15216837835778	0.194378593857741	1.06987687435346e-145	1.02053415290828e-140	PREDICTED:_protein_SET-like_[Octopus_bimaculoides]
131	KFD59669.1	KFD59669.1	6	0.205102789603718	3.51870755198057	0.754934210526316	0.271682997993596	0.177399566423123	1.2243142569386e-132	1.16784888340859e-127	"hypothetical_protein_M514_28150,_partial_[Trichuris_suis]"
176	rp-XP-014769892.1	rp-XP-014769892.1	6	0.150173613210473	4.55708646436291	0.975328947368421	0.153972271217484	0.242964498424599	1.24125689652183e-183	1.18401012845424e-178	PREDICTED:_ubiquitin-60S_ribosomal_protein_L40-like_[Octopus_bimaculoides]
130	CDW75723.1	CDW75723.1	6	0.160811413781361	5.04743474335294	0.967105263157895	0.166281189760319	0.250449584419738	1.48848597894265e-189	1.41983700559381e-184	UNKNOWN_[Stylonychia_lemnae]
93	NP-001248345.1	NP-001248345.1	6	0.170117983905077	4.14034592386621	0.90625	0.187716396033188	0.156276004720404	1.56698024215765e-116	1.49471111338934e-111	histone_1o_[Aplysia_californica]
178	rp-XP-014778144.1	rp-XP-014778144.1	6	0.14263932582646	4.20368404766808	0.957236842105263	0.149011529385717	0.112319706573395	1.72012640413457e-83	1.64079417437588e-78	PREDICTED:_40S_ribosomal_protein_S15-like_[Octopus_bimaculoides]
195	rp-XP-014777944.1	rp-XP-014777944.1	6	0.145756711412733	4.22708679183368	0.973684210526316	0.149696081991455	0.179770407758792	1.86429233759587e-134	1.77831117498595e-129	PREDICTED:_60S_ribosomal_protein_L12-like_[Octopus_bimaculoides]
59	XP-014789054.1	XP-014789054.1	6	0.163016372239681	3.6343580747432	0.907894736842105	0.17955426507559	0.137602679909739	2.03472573966468e-102	1.94088418855134e-97	PREDICTED:_acidic_leucine-rich_nuclear_phosphoprotein_32_family_member_A-like_isoform_X1_[Octopus_bimaculoides]
191	unknown-425	unknown-425	6	0.143327886953669	4.05424632740413	0.957236842105263	0.149730850975654	0.0783522873581266	2.23312956324443e-58	2.1301376277876e-53	gene_id_unknown-425_transcript_id_unknown-425
113	XP-014777384.1	XP-014777384.1	6	0.148848165641306	4.48886686597235	0.929276315789474	0.160176433114892	0.098677540920233	2.31158016482841e-73	2.20497008762652e-68	PREDICTED:_histone_H1.0-B-like_[Octopus_bimaculoides]
249	rp-XP-014790031.1	rp-XP-014790031.1	6	0.146301841649793	4.34932548552468	0.958881578947368	0.152575505528429	0.129477286111611	2.59283604533738e-96	2.47325444692642e-91	PREDICTED:_60S_ribosomal_protein_L18a-like_[Octopus_bimaculoides]
228	rp-XP-014773785.1	rp-XP-014773785.1	6	0.142722351629098	3.73936520138483	0.944078947368421	0.151176288833609	0.0889841540950807	3.35598931528555e-66	3.20121108806458e-61	PREDICTED:_60S_ribosomal_protein_L6-like_[Octopus_bimaculoides]
97	rp-XP-014791305.1	rp-XP-014791305.1	6	0.143872454451041	4.76994526154841	0.988486842105263	0.145548173554464	0.277455039009687	4.30971543364991e-211	4.11095135784997e-206	"PREDICTED:_60S_ribosomal_protein_L7-like,_partial_[Octopus_bimaculoides]"
197	rp-XP-014768270.1	rp-XP-014768270.1	6	0.153241312703149	4.35181875250714	0.953947368421053	0.160639169178474	0.172765587255052	4.31004499979181e-129	4.11126572440141e-124	PREDICTED:_40S_ribosomal_protein_SA-like_[Octopus_bimaculoides]
76	NP-001116980.1	NP-001116980.1	6	0.147210720931375	3.66224016929906	0.909539473684211	0.161851931873917	0.0954531044569224	5.61602408820921e-71	5.357013057261e-66	histone_H2A.V_[Strongylocentrotus_purpuratus]
133	unknown-201	unknown-201	6	0.148539426409407	5.00606309996802	0.912828947368421	0.16272427253499	0.0723331265473695	5.79973423395657e-54	5.5322504910865e-49	gene_id_unknown-201_transcript_id_unknown-201
293	XP-014768850.1	XP-014768850.1	6	0.145048985622595	4.33371465873877	0.883223684210526	0.164226784466551	0.0750367025606495	6.05144663106461e-56	5.77235391243991e-51	"PREDICTED:_histone_H2A-like,_partial_[Octopus_bimaculoides]"
186	unknown-417	unknown-417	6	0.154755813484782	4.54420979921521	0.983552631578947	0.157343703342387	0.29696416198998	7.95619121925355e-227	7.58925168022158e-222	gene_id_unknown-417_transcript_id_unknown-417
7	EDW44963.1	EDW44963.1	6	0.144037529351366	4.24008840695302	0.883223684210526	0.163081597477897	0.067972518800008	9.01893302982065e-51	8.60297983848532e-46	GM16912_[Drosophila_sechellia]
300	rp-XP-014782998.1	rp-XP-014782998.1	6	0.144052564599105	4.73569580520164	0.988486842105263	0.145730381491274	0.281989213953428	9.79251645261286e-215	9.34088559381835e-210	PREDICTED:_40S_ribosomal_protein_S14_[Octopus_bimaculoides]
239	unknown-611	unknown-611	6	0.145202970068784	4.39752981771455	0.965460526315789	0.150397624875334	0.142004676292007	9.81477208490627e-106	9.3621147963504e-101	gene_id_unknown-611_transcript_id_unknown-611
279	rp-XP-029636677.1	rp-XP-029636677.1	6	0.144814409976864	4.56196363416916	0.976973684210526	0.148227544218743	0.217607330763732	9.97931692304342e-164	9.51907082655266e-159	60S_ribosomal_protein_L18-like_[Octopus_vulgaris]
41	XP-014779254.1	XP-014779254.1	7	0.151684164444786	2.25079105810446	0.852336448598131	0.177962780653422	0.116282891984834	1.05438297945967e-80	1.00575483644699e-75	x
49	XP-014771006.1	XP-014771006.1	7	0.149126216825291	1.40032299956623	0.661682242990654	0.225374367235962	0.143329647372967	1.40782379041007e-99	1.34289495719635e-94	PREDICTED:_proliferating_cell_nuclear_antigen-like_[Octopus_bimaculoides]
8	EDW44963.1	EDW44963.1	7	0.143372731094738	3.70806972097338	0.973831775700935	0.147225357266189	0.0972290828932647	1.58214976976652e-67	1.50918102238489e-62	GM16912_[Drosophila_sechellia]
122	XP-029639583.1	XP-029639583.1	7	0.139977900231645	1.29992543757695	0.618691588785047	0.226248267746012	0.131803019788636	1.64953607952442e-91	1.57345947553675e-86	ETS-related_transcription_factor_Elf-2-like_[Octopus_vulgaris]
38	KOF96901.1	KOF96901.1	7	0.147285200381128	1.87812630265498	0.796261682242991	0.184970850243905	0.120319518530603	1.6556307945628e-83	1.57927310231756e-78	hypothetical_protein_OCBIM_22032899mg_[Octopus_bimaculoides]
23	KOF77515.1	KOF77515.1	7	0.16174729403755	2.61460798251217	0.949532710280374	0.170344099035609	0.143187239410448	1.77200845747734e-99	1.69028342741849e-94	hypothetical_protein_OCBIM_22032032mg_[Octopus_bimaculoides]
270	rp-XP-014784768.1	rp-XP-014784768.1	7	0.141313138009516	2.6380967380557	0.957009345794393	0.147661189131037	0.10295153426482	1.7872761518301e-71	1.7048469757077e-66	PREDICTED:_60S_ribosomal_protein_L29-1-like_[Octopus_bimaculoides]
48	KOF95589.1	KOF95589.1	7	0.162935332345237	3.097181481434	0.988785046728972	0.164783370141214	0.179955784390516	1.80144524286811e-125	1.71836258826704e-120	hypothetical_protein_OCBIM_22037780mg_[Octopus_bimaculoides]
94	NP-001248345.1	NP-001248345.1	7	0.151279800599433	3.21975419216652	0.975700934579439	0.155047305212062	0.133179072028698	1.80332680422122e-92	1.72015737201054e-87	histone_1o_[Aplysia_californica]
15	VDP24258.1	VDP24258.1	7	0.138238813076501	2.45688752663648	0.928971962616822	0.148808380273497	0.0927461785039645	1.92901613828934e-64	1.84004991399144e-59	unnamed_protein_product_[Schistosoma_curassoni]
184	XP-029645034.1	XP-029645034.1	7	0.180609687190603	1.11923227882479	0.57196261682243	0.315771838715597	0.19110134567305	1.98446042539795e-133	1.8929371105786e-128	multifunctional_protein_ADE2-like_[Octopus_vulgaris]
294	XP-014768850.1	XP-014768850.1	7	0.154585121038412	4.0828189562098	0.985046728971963	0.156931764242031	0.143106331623592	2.01943755320568e-99	1.92630109325183e-94	"PREDICTED:_histone_H2A-like,_partial_[Octopus_bimaculoides]"
50	XP-029637352.1	XP-029637352.1	7	0.140243616105451	2.52053870403665	0.942056074766355	0.148869711540508	0.0984903062549854	2.13825953968013e-68	2.03964300971008e-63	heterogeneous_nuclear_ribonucleoprotein_A2_homolog_1-like_[Octopus_vulgaris]
27	CCG28034.1	CCG28034.1	7	0.139621320008316	2.46866180629628	0.936448598130841	0.149096619170557	0.0896975959503814	2.40463208339096e-62	2.29373045170497e-57	beta_tubulin_1_[Sepia_officinalis]
297	OWK59259.1	OWK59259.1	7	0.190266147091904	2.45900388866857	0.893457943925234	0.212954788063114	0.221495004115436	2.53848161089447e-155	2.42140683900001e-150	histone_H3_[Lonchura_striata_domestica]
77	NP-001116980.1	NP-001116980.1	7	0.138135213807722	3.05810904891505	0.979439252336449	0.141034998830403	0.0939848725475526	2.71097290691943e-65	2.5859428364523e-60	histone_H2A.V_[Strongylocentrotus_purpuratus]
66	XP-029641952.1	XP-029641952.1	7	0.142056422198645	1.72827023407596	0.785046728971963	0.18095282351494	0.111239073651207	3.31459215848605e-77	3.16172316813667e-72	adenosylhomocysteinase-like_isoform_X1_[Octopus_vulgaris]
46	XP-029636302.1	XP-029636302.1	7	0.147785224152743	1.79332802664892	0.8	0.184731530190928	0.11692776877633	3.76127737708868e-81	3.58780726445735e-76	nucleolin-like_[Octopus_vulgaris]
198	rp-XP-014768270.1	rp-XP-014768270.1	7	0.140380697456824	3.64777483098864	1	0.140380697456824	0.128352872400866	4.21936426524224e-89	4.02476718532927e-84	PREDICTED:_40S_ribosomal_protein_SA-like_[Octopus_bimaculoides]
11	XP-014778143.1	XP-014778143.1	7	0.148079492304489	0.968389771975142	0.506542056074766	0.292334053073437	0.144071683316511	4.24444737542951e-100	4.0486934624747e-95	PREDICTED:_bifunctional_purine_biosynthesis_protein_PURH-like_[Octopus_bimaculoides]
64	XP-029652117.1	XP-029652117.1	7	0.147900736496394	3.07400364161183	0.985046728971963	0.150145908966927	0.125438466285568	4.53574091401212e-87	4.32655254305788e-82	cellular_nucleic_acid-binding_protein-like_isoform_X1_[Octopus_vulgaris]
207	CEP09592.1	CEP09592.1	7	0.141447810318572	2.76534790432952	0.966355140186916	0.146372492302584	0.0892292174860557	5.04450556809867e-62	4.81185297129796e-57	hypothetical_protein_[Parasitella_parasitica]
60	XP-014789054.1	XP-014789054.1	7	0.151479091250929	2.97215100670938	0.983177570093458	0.154070938819862	0.132459068416659	5.74279531437393e-92	5.47793759447501e-87	PREDICTED:_acidic_leucine-rich_nuclear_phosphoprotein_32_family_member_A-like_isoform_X1_[Octopus_bimaculoides]
82	XP-014791088.1	XP-014791088.1	7	0.138763341916644	2.39266213714551	0.942056074766355	0.147298388740882	0.0948871073505803	6.48851255873988e-66	6.1892623595308e-61	PREDICTED:_small_ubiquitin-related_modifier_3-like_isoform_X1_[Octopus_bimaculoides]
127	XP-032563740.1	XP-032563740.1	7	0.156523996014783	4.1979780654252	0.97196261682243	0.16103911128444	0.159191991874661	9.60814121155227e-111	9.16501373887548e-106	uncharacterized_protein_LOC116796865_[Chiroxiphia_lanceolata]
95	NP-001248345.1	NP-001248345.1	8	0.189537201769988	4.19341369429643	1	0.189537201769988	0.277229111682225	1.1445052834588e-158	1.09172069978568e-153	histone_1o_[Aplysia_californica]
110	XP-014776945.1	XP-014776945.1	8	0.145338898922813	1.83874900529258	0.742021276595745	0.195868910376264	0.101545120619637	1.26117354983316e-57	1.20300822571485e-52	PREDICTED:_actophorin-like_[Octopus_bimaculoides]
149	KOF85817.1	KOF85817.1	8	0.144052151289872	3.24988262355612	0.986702127659574	0.14599355494607	0.0924130313717203	1.57803892773811e-52	1.50525977239083e-47	hypothetical_protein_OCBIM_22019696mg_[Octopus_bimaculoides]
128	XP-032563740.1	XP-032563740.1	8	0.163733895578209	4.35116834160489	0.98936170212766	0.165494475100556	0.187858351271949	1.57807672877831e-106	1.50529583004706e-101	uncharacterized_protein_LOC116796865_[Chiroxiphia_lanceolata]
9	EDW44963.1	EDW44963.1	8	0.165246703412921	4.42207209513797	0.981382978723404	0.168381464724278	0.15809606635957	1.63883167435343e-89	1.56324875753225e-84	GM16912_[Drosophila_sechellia]
43	XP-029635210.1	XP-029635210.1	8	0.150317803921567	2.50569910578371	0.901595744680851	0.166724171901207	0.0977187994920582	1.73065255753149e-55	1.65083486157814e-50	uncharacterized_protein_LOC115210677_isoform_X3_[Octopus_vulgaris]
295	XP-014768850.1	XP-014768850.1	8	0.172479904664515	4.70444723249488	0.986702127659574	0.174804431681557	0.196417429380638	1.87614110480531e-111	1.78961347705169e-106	"PREDICTED:_histone_H2A-like,_partial_[Octopus_bimaculoides]"
61	XP-014789054.1	XP-014789054.1	8	0.167490018547709	3.38735175374052	0.984042553191489	0.170206072902537	0.161446951406697	2.02773150114607e-91	1.93421252431321e-86	PREDICTED:_acidic_leucine-rich_nuclear_phosphoprotein_32_family_member_A-like_isoform_X1_[Octopus_bimaculoides]
83	XP-014791088.1	XP-014791088.1	8	0.141155972538971	2.52313715974189	0.920212765957447	0.153394929695529	0.079495242824915	2.43115640286686e-45	2.31903146956664e-40	PREDICTED:_small_ubiquitin-related_modifier_3-like_isoform_X1_[Octopus_bimaculoides]
172	XP-029643321.1	XP-029643321.1	8	0.156691408851492	1.61593185897956	0.678191489361702	0.231043018541807	0.125813873236382	3.06326387439305e-71	2.92198614450604e-66	delta(14)-sterol_reductase-like_isoform_X1_[Octopus_vulgaris]
108	XP-029642901.1	XP-029642901.1	8	0.151413111283397	1.352742115865	0.593085106382979	0.255297443240167	0.127584826561858	3.08098918030401e-72	2.93889395930839e-67	barrier-to-autointegration_factor_B-like_[Octopus_vulgaris]
235	XP-018560417.1	XP-018560417.1	8	0.183300375185221	2.01259770525784	0.795212765957447	0.230504819630913	0.162848376632562	3.22563589810474e-92	3.07686957048415e-87	PREDICTED:_histone-lysine_N-methyltransferase_SETMAR-like_[Lates_calcarifer]
16	VDP24258.1	VDP24258.1	8	0.14334499807303	2.59875616593474	0.922872340425532	0.155324839410546	0.0863663014594997	3.68021058438505e-49	3.51047927223321e-44	unnamed_protein_product_[Schistosoma_curassoni]
142	XP-029652568.1	XP-029652568.1	8	0.158185537004085	2.30945721961958	0.86968085106383	0.181889180163718	0.114977211811157	3.784293954443e-65	3.60976231726409e-60	uncharacterized_protein_LOC115225763_[Octopus_vulgaris]
51	XP-029637352.1	XP-029637352.1	8	0.153143968213456	2.87355449174018	0.930851063829787	0.164520377280742	0.104203107611719	4.11677534191282e-59	3.9269096631438e-54	heterogeneous_nuclear_ribonucleoprotein_A2_homolog_1-like_[Octopus_vulgaris]
298	OWK59259.1	OWK59259.1	8	0.202279692547086	2.76346275587431	0.86968085106383	0.232590716812551	0.19728890664489	5.90236833863944e-112	5.63015111086139e-107	histone_H3_[Lonchura_striata_domestica]
28	CCG28034.1	CCG28034.1	8	0.141142108313153	2.62136436719088	0.904255319148936	0.156086566840428	0.0732498687638358	7.10787153170414e-42	6.78005649666194e-37	beta_tubulin_1_[Sepia_officinalis]
65	XP-029652117.1	XP-029652117.1	8	0.139865429757774	2.9441797303885	0.962765957446808	0.145274590024649	0.0768488762920616	7.16374314934555e-44	6.83335131529774e-39	cellular_nucleic_acid-binding_protein-like_isoform_X1_[Octopus_vulgaris]
78	NP-001116980.1	NP-001116980.1	8	0.163766660495558	3.7453873919673	0.99468085106383	0.164642418038315	0.197134969299707	7.24022925843241e-112	6.90630988503351e-107	histone_H2A.V_[Strongylocentrotus_purpuratus]
196	XP-029647821.1	XP-029647821.1	8	0.187514030721723	1.8669326319731	0.688829787234043	0.272221141124973	0.170960191775323	7.58702936346641e-97	7.23711556922334e-92	histone_H2A-like_[Octopus_vulgaris]
117	unknown-187	unknown-187	8	0.217890334823887	2.45487352835861	0.882978723404255	0.246767367149944	0.228147600220847	7.7808401028171e-130	7.42198775727518e-125	gene_id_unknown-187_transcript_id_unknown-187
123	unknown-196	unknown-196	8	0.164157244330146	3.44742163347057	0.992021276595745	0.165477543882399	0.169155245405181	8.14760987472213e-96	7.77184210729994e-91	gene_id_unknown-196_transcript_id_unknown-196
118	CAB1346913.1	CAB1346913.1	8	0.171500772159724	1.81729558369208	0.715425531914894	0.239718551420284	0.144503593092515	8.52920590409682e-82	8.13583892779987e-77	"unnamed_protein_product,_partial_[Coregonus_sp._'balchen']"
114	XP-014777384.1	XP-014777384.1	8	0.167331064936076	4.75404675911802	1	0.167331064936076	0.260440528857086	9.46924680297092e-149	9.0325251404179e-144	PREDICTED:_histone_H1.0-B-like_[Octopus_bimaculoides]
29	XP-014773650.1	XP-014773650.1	8	0.14688588269117	3.27784196847786	0.99468085106383	0.147671368694866	0.112481567388199	9.50646241537181e-64	9.06802436877486e-59	PREDICTED:_serine/arginine-rich_splicing_factor_2-like_[Octopus_bimaculoides]
30	XP-014773650.1	XP-014773650.1	9	0.120677841496811	2.76887608535876	0.93002915451895	0.129757052142339	0.0311898531961231	1.03208849370835e-17	9.84488572378525e-13	PREDICTED:_serine/arginine-rich_splicing_factor_2-like_[Octopus_bimaculoides]
211	XP-029650261.1	XP-029650261.1	9	0.162052681500551	3.00187305425795	0.941690962099125	0.172086903265291	0.109231376204144	1.4121268298853e-58	1.34699954049099e-53	uncharacterized_protein_LOC115223720_[Octopus_vulgaris]
144	CCG28027.1	CCG28027.1	9	0.121105880173656	3.97643215164378	0.997084548104956	0.121459990934398	0.0251391005646221	1.46418649739618e-14	1.39665821613627e-09	actin_II_[Sepia_officinalis]
121	XP-029647328.1	XP-029647328.1	9	0.12277174095119	3.04405586965906	0.967930029154519	0.1268394793562	0.0251241226880865	1.4907471503554e-14	1.42199389178101e-09	polyadenylate-binding_protein_2-like_isoform_X2_[Octopus_vulgaris]
91	XP-014777834.1	XP-014777834.1	9	0.121509337285794	3.0463736979752	0.959183673469388	0.126679947383062	0.0193405683246468	1.55582110356296e-11	1.48406663426664e-06	PREDICTED:_LOW_QUALITY_PROTEIN:_ornithine_decarboxylase_antizyme_2-like_[Octopus_bimaculoides]
277	XP-029653107.1	XP-029653107.1	9	0.125775810220646	2.33803415447654	0.877551020408163	0.14332592327469	0.0478876060783053	2.08864244745629e-26	1.99231425777961e-21	ubiquitin-conjugating_enzyme_E2_G1-like_[Octopus_vulgaris]
24	ALI87030.1	ALI87030.1	9	0.124914346187397	2.35321817904804	0.860058309037901	0.145239392346702	0.0382674660699327	2.13497221147951e-21	2.03650729308608e-16	hnRNPAB-like_2_protein_[Doryteuthis_pleii]
55	XP-014776310.1	XP-014776310.1	9	0.12423492947903	3.94083136023389	1	0.12423492947903	0.032399757248853	2.41998832168172e-18	2.30837846028576e-13	PREDICTED:_uncharacterized_protein_LOC106873457_[Octopus_bimaculoides]
22	XP-014767548.1	XP-014767548.1	9	0.13372354374829	4.23136423128853	1	0.13372354374829	0.0496394111196036	2.55310787456059e-27	2.43535853938586e-22	PREDICTED:_ELAV-like_protein_4_[Octopus_bimaculoides]
40	XP-029651341.1	XP-029651341.1	9	0.125567655673028	2.55987206013527	0.915451895043732	0.137164668458116	0.0400093536634848	2.64616236305381e-22	2.52412135486976e-17	chromodomain-helicase-DNA-binding_protein_4-like_isoform_X14_[Octopus_vulgaris]
150	KOF85817.1	KOF85817.1	9	0.132124438442849	3.00030440787954	0.962099125364432	0.137329340563325	0.0515242005438499	2.65901958149994e-28	2.53638559840117e-23	hypothetical_protein_OCBIM_22019696mg_[Octopus_bimaculoides]
100	XP-029638352.1	XP-029638352.1	9	0.132490102121099	4.17596949462593	1	0.132490102121099	0.103016309102924	2.70466857825219e-55	2.5799292634232e-50	heterogeneous_nuclear_ribonucleoprotein_A3_homolog_2-like_[Octopus_vulgaris]
179	unknown-361	unknown-361	9	0.133618802033216	2.2420235951307	0.845481049562682	0.158038789991011	0.0609400461559162	3.25445030500696e-33	3.10435505694004e-28	gene_id_unknown-361_transcript_id_unknown-361
47	XP-017796731.1	XP-017796731.1	9	0.136724564479358	3.35059856902608	0.979591836734694	0.139572992906011	0.0704044128327884	3.67769242317444e-38	3.50807724861763e-33	PREDICTED:_LOW_QUALITY_PROTEIN:_uncharacterized_protein_LOC108577999_[Habropoda_laboriosa]
151	unknown-251	unknown-251	9	0.142318445995669	1.94029125785225	0.740524781341108	0.192185932978404	0.0836381055820977	4.26835278395962e-45	4.0714963535634e-40	gene_id_unknown-251_transcript_id_unknown-251
14	XP-029638407.1	XP-029638407.1	9	0.129344557139627	2.66936718995824	0.924198250728863	0.139953258987041	0.0434291770722262	4.38595910293287e-24	4.18367866910561e-19	SWI/SNF_complex_subunit_SMARCC1-like_isoform_X1_[Octopus_vulgaris]
36	XP-014777849.1	XP-014777849.1	9	0.126881846170507	2.93873806988304	0.956268221574344	0.132684369623427	0.0355762710000931	5.37352888152477e-20	5.12570172950885e-15	PREDICTED:_single-stranded_DNA-binding_protein_3-like_isoform_X4_[Octopus_bimaculoides]
140	KOF82781.1	KOF82781.1	9	0.120541900296106	3.00949537712887	0.962099125364432	0.125290520610802	0.0182639666044473	5.68857788593453e-11	5.42622067383523e-06	hypothetical_protein_OCBIM_22024804mg_[Octopus_bimaculoides]
209	XP-029651632.1	XP-029651632.1	9	0.122234926808348	2.72606211295405	0.900874635568513	0.135684724580141	0.029716846243284	6.03538903727316e-17	5.75703689487413e-12	uncharacterized_protein_LOC115224833_[Octopus_vulgaris]
25	XP-014783847.1	XP-014783847.1	9	0.121261814593838	1.87283506432088	0.696793002915452	0.174028461948479	0.0489064544774647	6.15191707534348e-27	5.86819065982864e-22	PREDICTED:_transcriptional_repressor_scratch_2-like_[Octopus_bimaculoides]
56	XP-014789337.1	XP-014789337.1	9	0.128430033016344	3.54493008055707	0.997084548104956	0.128805559428672	0.0527406819334408	6.17363863975517e-29	5.88891042568966e-24	PREDICTED:_heterogeneous_nuclear_ribonucleoprotein_U-like_protein_1_isoform_X1_[Octopus_bimaculoides]
129	XP-032563740.1	XP-032563740.1	9	0.153906065875993	3.98623378722356	0.994169096209913	0.154808740749166	0.143723097184648	6.71791377984302e-77	6.40808359631666e-72	uncharacterized_protein_LOC116796865_[Chiroxiphia_lanceolata]
74	unknown-83	unknown-83	9	0.12177250971882	4.5588420003274	1	0.12177250971882	0.031544669150935	6.74504186211701e-18	6.43396053143618e-13	gene_id_unknown-83_transcript_id_unknown-83
217	XP-008398737.1	XP-008398737.1	9	0.145675521043711	3.8530485996819	0.994169096209913	0.146529922926665	0.0889012933526253	7.33846403562329e-48	7.00001407430034e-43	PREDICTED:_thymosin_beta-12-like_[Poecilia_reticulata]
105	unknown-148	unknown-148	9	0.130157632903844	4.80805780617273	1	0.130157632903844	0.11340427783882	8.76786902154998e-61	8.3634949022761e-56	gene_id_unknown-148_transcript_id_unknown-148
96	BAD32700.1	BAD32700.1	10	0.128172028292084	1.76969836020978	0.763754045307443	0.167818460772263	0.0577908292989849	1.17239173332136e-29	1.11832102658058e-24	Rab3_[Doryteuthis_pealeii]
154	unknown-279	unknown-279	10	0.125601632290105	2.42605328501816	0.928802588996764	0.135229631977849	0.0372251661094605	1.26276232271958e-19	1.20452372439575e-14	gene_id_unknown-279_transcript_id_unknown-279
125	XP-032563740.1	XP-032563740.1	10	0.133815007682919	3.38024332779664	0.980582524271845	0.136464809815254	0.0841592349528808	1.43874861262365e-42	1.37239352660945e-37	uncharacterized_protein_LOC116796865_[Chiroxiphia_lanceolata]
160	unknown-285	unknown-285	10	0.116439772897114	2.55294268458566	0.906148867313916	0.1284996065186	0.020690972822291	1.48684972575086e-11	1.41827621639923e-06	gene_id_unknown-285_transcript_id_unknown-285
107	unknown-159	unknown-159	10	0.128543463394619	2.26267680026911	0.893203883495146	0.143912790539627	0.0410850753622876	1.65793691368751e-21	1.58147286322824e-16	gene_id_unknown-159_transcript_id_unknown-159
263	mt-XP-029649921.1	mt-XP-029649921.1	10	0.121316963747412	2.79568165375796	0.970873786407767	0.124956472659834	0.0226247919185469	1.68290672814198e-12	1.60529106984007e-07	"kynurenine/alpha-aminoadipate_aminotransferase,_mitochondrial-like_isoform_X1_[Octopus_vulgaris]"
116	unknown-184	unknown-184	10	0.121755328993564	1.99016715705962	0.828478964401295	0.146962486949263	0.0388910866268096	1.94612887535552e-20	1.85637341162413e-15	gene_id_unknown-184_transcript_id_unknown-184
19	XP-014767548.1	XP-014767548.1	10	0.131970290967495	4.15924688802983	1	0.131970290967495	0.042988685309359	1.95643559137021e-22	1.86620478189621e-17	PREDICTED:_ELAV-like_protein_4_[Octopus_bimaculoides]
181	XP-029643815.1	XP-029643815.1	10	0.132504558301868	2.52587877667728	0.957928802588997	0.138324015254315	0.0491396015916661	1.95771189420319e-25	1.86742222164254e-20	14-3-3_family_protein_artA-like_[Octopus_vulgaris]
57	unknown-63	unknown-63	10	0.118883674050905	2.26625766375414	0.880258899676375	0.135055350300477	0.0286284277498323	1.96659668939084e-15	1.87589725007613e-10	gene_id_unknown-63_transcript_id_unknown-63
5	XP-029645637.1	XP-029645637.1	10	0.117011489079551	2.92444413916517	0.98705501618123	0.118546065985512	0.0143089480548867	2.02304145834344e-08	0.00192973878628464	migration_and_invasion_enhancer_1-like_[Octopus_vulgaris]
103	KOF97905.1	KOF97905.1	10	0.117233057905871	2.24089932946879	0.867313915857605	0.135167966018337	0.0263779260831299	2.46727933421961e-14	2.3534884113254e-09	hypothetical_protein_OCBIM_22028073mg_[Octopus_bimaculoides]
32	CFW94149.1	CFW94149.1	10	0.12023603030826	3.18154980118674	0.98705501618123	0.121812896279516	0.0181405722152347	2.64313278885587e-10	2.52123150463384e-05	"Csa-calmodulin_1,_partial_[Cupiennius_salei]"
72	XP-014774719.1	XP-014774719.1	10	0.126817171795104	1.53210631994053	0.682847896440129	0.185718038316053	0.0632049368095515	2.65193304342843e-32	2.52962589146551e-27	PREDICTED:_amyloid_beta_A4_precursor_protein-binding_family_B_member_1-like_[Octopus_bimaculoides]
212	unknown-526	unknown-526	10	0.118095506675198	1.84075844924133	0.786407766990291	0.150170829475869	0.0364283175472729	3.08886734847344e-19	2.94640878636185e-14	gene_id_unknown-526_transcript_id_unknown-526
136	XP-029648445.1	XP-029648445.1	10	0.116704262554364	2.65522335496197	0.951456310679612	0.12265856166428	0.0159343049460374	3.20444174772485e-09	0.000305665289431978	NADPH-dependent_methylglyoxal_reductase_GRE2-like_[Octopus_vulgaris]
44	XP-014776491.1	XP-014776491.1	10	0.120961503345074	2.20602284014645	0.906148867313916	0.133489659048671	0.0342558929478254	3.53964719383369e-18	3.37639866525408e-13	PREDICTED:_uncharacterized_protein_LOC106873574_[Octopus_bimaculoides]
214	XP-008398737.1	XP-008398737.1	10	0.129598393169902	3.29661861516776	0.996763754045307	0.1300191671737	0.0383047403667571	3.75854174460311e-20	3.58519779934201e-15	PREDICTED:_thymosin_beta-12-like_[Poecilia_reticulata]
274	unknown-750	unknown-750	10	0.14253714687746	1.75872594547709	0.796116504854369	0.179040562541199	0.0812710947388581	3.76413343848784e-41	3.59053160430478e-36	gene_id_unknown-750_transcript_id_unknown-750
81	XP-029633004.1	XP-029633004.1	10	0.165297168830136	2.38022419555798	0.928802588996764	0.177968031946035	0.107385538792477	5.26218885436578e-54	5.01949670440243e-49	synaptogyrin-1-like_[Octopus_vulgaris]
210	unknown-521	unknown-521	10	0.140184323042202	2.17316562221739	0.84789644012945	0.165331892442902	0.0664442362874578	6.91041675929545e-34	6.59170833835674e-29	gene_id_unknown-521_transcript_id_unknown-521
262	unknown-703	unknown-703	10	0.134008410499607	2.5510158437973	0.925566343042071	0.14478531064468	0.0479607410909764	7.35856653314618e-25	7.01918944463748e-20	gene_id_unknown-703_transcript_id_unknown-703
53	XP-014776310.1	XP-014776310.1	10	0.116189966578035	3.61314135045765	1	0.116189966578035	0.00712420239542141	7.60769678160846e-05	1	PREDICTED:_uncharacterized_protein_LOC106873457_[Octopus_bimaculoides]
124	XP-029648044.1	XP-029648044.1	10	0.123308522548815	2.60638897514643	0.925566343042071	0.133224942194349	0.0294435798165127	7.87003540639943e-16	7.50706937345629e-11	muscleblind-like_protein_2a_[Octopus_vulgaris]
222	unknown-543	unknown-543	10	0.126516988950458	2.0009223084646	0.83495145631068	0.151526161184851	0.0458428761345059	7.93801187385187e-24	7.57191076622982e-19	gene_id_unknown-543_transcript_id_unknown-543
200	XP-029651715.1	XP-029651715.1	11	0.120198777781769	4.21303000770915	1	0.120198777781769	0.0189870094415143	1.01630642820317e-10	9.69434375734438e-06	ciliogenesis_and_planar_polarity_effector_2-like_[Octopus_vulgaris]
219	rp-XP-014768405.1	rp-XP-014768405.1	11	0.127574676205283	2.86044292549836	0.902912621359223	0.141292383324131	0.0333131114141083	1.02013740381343e-17	9.73088666749552e-13	PREDICTED:_40S_ribosomal_protein_S25-like_[Octopus_bimaculoides]
173	rp-XP-014779659.1	rp-XP-014779659.1	11	0.126217319361263	2.6781610781874	0.87378640776699	0.144448709935667	0.0332499573804849	1.09510016216702e-17	1.04459414268788e-12	PREDICTED:_40S_ribosomal_protein_S17-like_[Octopus_bimaculoides]
137	XP-029648445.1	XP-029648445.1	11	0.122549299607143	3.05752867020065	0.896440129449838	0.136706619417355	0.0148044383751818	1.15303739299777e-08	0.00109985930843271	NADPH-dependent_methylglyoxal_reductase_GRE2-like_[Octopus_vulgaris]
245	rp-XP-029646381.1	rp-XP-029646381.1	11	0.117382302569762	2.86069749539293	0.902912621359223	0.130004055534252	0.0187054583449607	1.39657134100879e-10	1.33216147076147e-05	60S_ribosomal_protein_L24-like_[Octopus_vulgaris]
68	YP-006234071.1	YP-006234071.1	11	0.12407511613617	4.90886730745195	1	0.12407511613617	0.022781460231621	1.41074479911125e-12	1.34568124897624e-07	ND5_gene_product_[Uroteuthis_edulis]
247	rp-XP-014769425.1	rp-XP-014769425.1	11	0.128201650562121	3.00206904691162	0.925566343042071	0.138511573509425	0.0327421648234707	1.93673731288173e-17	1.84741498801162e-12	PREDICTED:_60S_ribosomal_protein_L26-like_[Octopus_bimaculoides]
169	rp-XP-014777739.1	rp-XP-014777739.1	11	0.121133633819356	3.02729134690677	0.922330097087379	0.131334360877828	0.0201846635083921	2.63143913279419e-11	2.51007715998972e-06	PREDICTED:_60S_ribosomal_protein_L27a-like_[Octopus_bimaculoides]
271	rp-XP-029591836.1	rp-XP-029591836.1	11	0.118629399790228	2.86341338016051	0.889967637540453	0.133296307400656	0.0160561063841408	2.79161705057167e-09	0.00026628676721993	"40S_ribosomal_protein_S27-like,_partial_[Salmo_trutta]"
243	XP-021331266.1	XP-021331266.1	11	0.12131340982369	2.14934698223617	0.766990291262136	0.158168116605571	0.0323431759497645	3.0313822086422e-17	2.89157486117962e-12	LOW_QUALITY_PROTEIN:_uncharacterized_protein_LOC100537853_[Danio_rerio]
166	YP-002971000.1	YP-002971000.1	11	0.138349471293459	4.23785662496992	0.993527508090615	0.139250770780713	0.0568192702907539	3.49586812497565e-29	3.33463868705177e-24	cytochrome_c_oxidase_subunit_II_[Doryteuthis_opalescens]
225	NP-062835.1	NP-062835.1	11	0.119636496015097	6.59178635393792	1	0.119636496015097	0.011702005754231	3.92936378682063e-07	0.0374814152897246	cytochrome_b_[Heterololigo_bleekeri]
272	XP-029633918.1	XP-029633918.1	11	0.151094243465906	2.02516963161616	0.737864077669903	0.20477246153932	0.0831818373017527	4.3436837344297e-42	4.1433530405978e-37	uncharacterized_protein_LOC115209612_isoform_X4_[Octopus_vulgaris]
267	NP-062845.1	NP-062845.1	11	0.129016041243443	4.25439953732903	0.996763754045307	0.129434924494233	0.0381414592169877	4.5146083013817e-20	4.30639456652197e-15	ATP_synthase_F0_subunit_6_[Heterololigo_bleekeri]
20	XP-014767548.1	XP-014767548.1	11	0.134613019898753	4.39752342936286	0.977346278317152	0.137733189234155	0.038056451372297	4.96663241348381e-20	4.73757132657394e-15	PREDICTED:_ELAV-like_protein_4_[Octopus_bimaculoides]
275	rp-XP-014772855.1	rp-XP-014772855.1	11	0.120854289036828	3.17222831100078	0.951456310679612	0.127020324191769	0.0175798608201893	4.98051391937022e-10	4.75081261740887e-05	PREDICTED:_60S_ribosomal_protein_L27-like_[Octopus_bimaculoides]
290	CAM36311.1	CAM36311.1	11	0.124929162172654	6.00458146192364	1	0.124929162172654	0.0318885581785508	5.05067847152815e-17	4.81774118042127e-12	hypothetical_protein_[Thermobia_domestica]
258	YP-006234063.1	YP-006234063.1	11	0.132969933390505	4.69364768951927	1	0.132969933390505	0.058345797158808	6.28071089745639e-30	5.9910445108657e-25	COX3_gene_product_[Uroteuthis_edulis]
280	XP-014783700.1	XP-014783700.1	11	0.141875801240395	3.04789166793877	0.932038834951456	0.152220911747507	0.0501213827938376	6.49803252661039e-26	6.19834326648312e-21	PREDICTED:_guanine_nucleotide-binding_protein_subunit_beta_isoform_X1_[Octopus_bimaculoides]
73	unknown-83	unknown-83	11	0.120138428001253	4.47964739993244	1	0.120138428001253	0.0173403385404856	6.52921921116906e-10	6.22809162114994e-05	gene_id_unknown-83_transcript_id_unknown-83
156	rp-XP-029658204.1	rp-XP-029658204.1	11	0.118705002951953	2.64933826387893	0.867313915857605	0.13686509668714	0.02344864026602	6.65673666597846e-13	6.34972797094354e-08	60S_ribosomal_protein_L28-like_[Octopus_vulgaris]
261	XP-012936567.1	XP-012936567.1	11	0.124032167957258	2.73712610822232	0.906148867313916	0.136878356781403	0.0232930374078665	7.93097894968217e-13	7.56520220052283e-08	PREDICTED:_uncharacterized_protein_LOC101848036_[Aplysia_californica]
155	rp-XP-014787008.1	rp-XP-014787008.1	11	0.117588226966384	3.30472115020631	0.967637540453074	0.121520943587333	0.00900243926957247	8.66330233617321e-06	0.82637508324289	PREDICTED:_ubiquitin-40S_ribosomal_protein_S27a_[Octopus_bimaculoides]
33	CFW94149.1	CFW94149.1	11	0.120283754574019	3.36846840249728	0.944983818770227	0.127286575901958	0.0109493524682783	9.28346545426668e-07	0.088553120275159	"Csa-calmodulin_1,_partial_[Cupiennius_salei]"
230	YP-006234069.1	YP-006234069.1	11	0.126995983021573	4.98661349234444	1	0.126995983021573	0.0354461907295369	9.30289242085841e-19	8.87384302240842e-14	COX1_gene_product_[Uroteuthis_edulis]
132	unknown-201	unknown-201	12	0.111064563089006	3.50379524661206	0.896946564885496	0.12382517246519	0.005626471782585	0.000859463225041741	1	gene_id_unknown-201_transcript_id_unknown-201
234	unknown-588	unknown-588	12	0.116484490266523	3.43766048743058	0.961832061068702	0.121106890673925	0.0044859966513841	0.00292240251336794	1	gene_id_unknown-588_transcript_id_unknown-588
255	unknown-670	unknown-670	12	0.109384238557832	4.53399500941442	0.99618320610687	0.109803335257288	0.00402428092926633	0.00482631109564801	1	gene_id_unknown-670_transcript_id_unknown-670
6	XP-029645637.1	XP-029645637.1	12	0.110934616546582	3.00651006772072	0.916030534351145	0.121103623063352	0.00206127020151153	0.0437122292760525	1	migration_and_invasion_enhancer_1-like_[Octopus_vulgaris]
86	XP-014773438.1	XP-014773438.1	12	0.113983811891497	3.33022863551645	0.942748091603053	0.120905905731062	0.00148312017896611	0.0871350167762504	1	PREDICTED:_14-3-3_protein_epsilon-like_[Octopus_bimaculoides]
146	rp-XP-014790358.1	rp-XP-014790358.1	12	0.108922993157905	4.14856547180182	0.99618320610687	0.109340322633606	0.00014033413345257	0.598765340227455	1	PREDICTED:_60S_acidic_ribosomal_protein_P1-like_[Octopus_bimaculoides]
180	XP-029640284.1	XP-029640284.1	12	0.142423383544465	0.357666562645238	0.175572519083969	0.811194054101085	0.129787099066398	1.37664365617629e-58	1.31315285075344e-53	cilia-_and_flagella-associated_protein_53-like_[Octopus_vulgaris]
218	XP-014777243.1	XP-014777243.1	12	0.14677362761288	0.698960452664598	0.248091603053435	0.591610622070378	0.120742082017598	1.44228509719731e-54	1.37576690851457e-49	PREDICTED:_tubulin_polymerization-promoting_protein_family_member_2-like_isoform_X1_[Octopus_bimaculoides]
148	KOF98109.1	KOF98109.1	12	0.114571002178859	0.776750910297244	0.324427480916031	0.353148265539541	0.086650922155915	1.72946284791176e-39	1.64970002136607e-34	"hypothetical_protein_OCBIM_22027217mg,_partial_[Octopus_bimaculoides]"
3	unknown-10	unknown-10	12	0.114435988910915	2.49911991725215	0.820610687022901	0.139452228347254	0.0137718772622496	1.81742750160882e-07	0.0173360774523462	gene_id_unknown-10_transcript_id_unknown-10
291	CAM36311.1	CAM36311.1	12	0.12154336227508	5.79417493651411	1	0.12154336227508	0.0137503740619659	1.85789190112934e-07	0.0177220592664926	hypothetical_protein_[Thermobia_domestica]
164	PAA56989.1	PAA56989.1	12	0.109158270460751	1.29787714256785	0.461832061068702	0.236359230253859	0.061509898781079	1.96109198444821e-28	1.87064642212546e-23	"hypothetical_protein_BOX15_Mlig021796g2,_partial_[Macrostomum_lignano]"
259	YP-006234063.1	YP-006234063.1	12	0.123440867043291	4.3036222426396	0.99236641221374	0.124390412174393	0.011438706183729	1.99468284465729e-06	0.190268807186169	COX3_gene_product_[Uroteuthis_edulis]
167	YP-002971000.1	YP-002971000.1	12	0.126082800808392	3.81802776457494	0.980916030534351	0.128535773586766	0.0135104030926428	2.37560324202229e-07	0.0226604042050022	cytochrome_c_oxidase_subunit_II_[Doryteuthis_opalescens]
236	unknown-591	unknown-591	12	0.112661735367726	1.98054855466749	0.675572519083969	0.166764828623413	0.0267807819978079	3.30538351295832e-13	3.15293922534068e-08	gene_id_unknown-591_transcript_id_unknown-591
205	XP-022337057.1	XP-022337057.1	12	0.118735702410312	0.39623552351396	0.190839694656489	0.622175080630034	0.104095419792615	3.43629458262417e-47	3.27781267647355e-42	kinectin-like_isoform_X7_[Crassostrea_virginica]
69	YP-006234071.1	YP-006234071.1	12	0.123970005513213	4.90346769299727	1	0.123970005513213	0.0174619986290023	4.20233562785601e-09	0.000400852390869929	ND5_gene_product_[Uroteuthis_edulis]
201	XP-029651715.1	XP-029651715.1	12	0.119192078503672	4.1880495763941	0.99618320610687	0.119648753133955	0.0106078837355115	4.69856435624741e-06	0.448186656813728	ciliogenesis_and_planar_polarity_effector_2-like_[Octopus_vulgaris]
119	CCG28030.1	CCG28030.1	12	0.115554537162629	1.13875091785209	0.450381679389313	0.256570243530583	0.0697260478127924	4.8416493332933e-32	4.61835246604182e-27	alpha_tubulin_3_[Sepia_officinalis]
268	NP-062845.1	NP-062845.1	12	0.125446573076857	4.10509879923514	0.99618320610687	0.125927211287879	0.0195820447876822	4.86597767913189e-10	4.64155878857032e-05	ATP_synthase_F0_subunit_6_[Heterololigo_bleekeri]
120	XP-014782150.1	XP-014782150.1	12	0.226515513625441	0.694106241482267	0.290076335877863	0.780882428550863	0.21520173204093	5.34583355575599e-97	5.09928371216452e-92	PREDICTED:_tubulin_alpha-1C_chain_[Octopus_bimaculoides]
226	NP-062835.1	NP-062835.1	12	0.120624918655325	6.66249382423607	1	0.120624918655325	0.0126944240607769	5.48512661196107e-07	0.0523215257261743	cytochrome_b_[Heterololigo_bleekeri]
241	XP-029649095.1	XP-029649095.1	12	0.129080988958465	2.49991715532125	0.778625954198473	0.165780485819205	0.0376122542345661	5.86512407763033e-18	5.59462455517001e-13	CD63_antigen-like_[Octopus_vulgaris]
12	XP-014781023.1	XP-014781023.1	12	0.151681305354358	0.672155285979182	0.236641221374046	0.640975838755513	0.135074078134498	6.09438248413043e-61	5.81330956396234e-56	PREDICTED:_uncharacterized_protein_C17orf105-like_isoform_X1_[Octopus_bimaculoides]
231	YP-006234069.1	YP-006234069.1	12	0.124564936645348	4.86293257367812	1	0.124564936645348	0.0193125667157084	6.39843058544349e-10	6.10333496684284e-05	COX1_gene_product_[Uroteuthis_edulis]
