# Supplementary material for: Molecular characterization of cell types in the squid Loligo vulgaris
Source: eLife. 2023 Jan 3;12:e80670. doi: 10.7554/eLife.80670 (PMC9839350; doi:10.7554/eLife.80670)
Supplement: Supplementary file 4. — The 100 most differentially expressed markers obtained with Monocle in progenitor subclusters. [file elife-80670-supp4.zip › Supplementary table 4.csv]

	p_val	avg_log2FC	pct.1	pct.2	p_val_adj	cluster	transcript	gene	annotation
1	0	1.20623811125924	1	0.996	0	0	YP-006234071.1	b39b640-path0	ND5_gene_product_[Uroteuthis_edulis]
2	5.69155314379796e-270	1.01194542637379	1	0.997	4.524215594005e-266	0	YP-006234069.1	UnnamedSample_HQ_transcript-9182	COX1_gene_product_[Uroteuthis_edulis]
3	9.10259166041491e-209	0.915180162716536	0.999	0.985	7.23565011086381e-205	0	YP-006234063.1	UnnamedSample_HQ_transcript-31366	COX3_gene_product_[Uroteuthis_edulis]
4	5.14326694834741e-207	1.03995696751756	0.997	0.941	4.08838289724136e-203	0	YP-002971000.1	UnnamedSample_HQ_transcript-31623	cytochrome_c_oxidase_subunit_II_[Doryteuthis_opalescens]
5	1.84536560370935e-180	1.47118008433169	0.825	0.477	1.46688111838856e-176	0	XP-029633004.1	b9a2de7-path0	synaptogyrin-1-like_[Octopus_vulgaris]
6	3.51704398555051e-134	1.4413183805638	0.68	0.367	2.7956982641141e-130	0	XP-029648798.1	bd3e734-path0	synaptobrevin_isoform_X1_[Octopus_vulgaris]
7	3.8177075258661e-132	2.5330330964718	0.37	0.095	3.03469571231096e-128	0	XP-014786911.1	UnnamedSample_HQ_transcript-28697	PREDICTED:_uncharacterized_protein_LOC106881140_isoform_X2_[Octopus_bimaculoides]
8	1.43325951818833e-111	1.22569689331955	0.778	0.579	1.1392979910079e-107	0	XP-014786304.1	UnnamedSample_HQ_transcript-16493	PREDICTED:_receptor_expression-enhancing_protein_5-like_isoform_X1_[Octopus_bimaculoides]
9	3.68015694301173e-103	1.0251963052519	0.857	0.729	2.92535675400003e-99	0	XP-029644446.1	b928bc3-path0	V-type_proton_ATPase_16_kDa_proteolipid_subunit_[Octopus_vulgaris]
10	4.33005204365173e-94	1.3815508446281	0.561	0.298	3.44195836949876e-90	0	XP-029640462.1	b6389b8-path0	synapse-associated_protein_1-like_[Octopus_vulgaris]
11	5.23537285428726e-89	1.5845231877044	0.289	0.082	4.16159788187295e-85	0	XP-029643795.1	UnnamedSample_HQ_transcript-6870	glyoxylate_reductase/hydroxypyruvate_reductase-like_[Octopus_vulgaris]
12	3.01371879396416e-72	1.33190218671168	0.256	0.074	2.39560506932211e-68	0	XP-029646040.1	UnnamedSample_HQ_transcript-7681	Kv_channel-interacting_protein_1-like_isoform_X2_[Octopus_vulgaris]
13	4.36245835171841e-67	1.29040003149546	0.386	0.172	3.46771814378097e-63	0	XP-014784271.1	b73e54b-path0	PREDICTED:_caveolin-3-like_[Octopus_bimaculoides]
14	9.90970829230565e-65	1.10842885171082	0.55	0.349	7.87722712155376e-61	0	XP-014783704.1	b5949da-path1	PREDICTED:_calcineurin_subunit_B_type_1_[Octopus_bimaculoides]
15	1.01298958063802e-64	1.26253452017225	0.409	0.189	8.05225417649161e-61	0	XP-014778781.1	UnnamedSample_HQ_transcript-1652	PREDICTED:_follistatin-related_protein_5-like_[Octopus_bimaculoides]
16	2.82945133981548e-60	0.83242041901411	0.704	0.549	2.24913087001933e-56	0	XP-021331266.1	UnnamedSample_HQ_transcript-7654	LOW_QUALITY_PROTEIN:_uncharacterized_protein_LOC100537853_[Danio_rerio]
17	3.39846631864905e-60	1.10366089794797	0.509	0.289	2.70144087669413e-56	0	XP-029636609.1	UnnamedSample_HQ_transcript-16490	uncharacterized_protein_LOC115211975_[Octopus_vulgaris]
18	1.95306132829293e-57	1.15236516634608	0.487	0.283	1.55248844986005e-53	0	XP-029650801.1	b610816-path6	dihydropyrimidinase-like_isoform_X7_[Octopus_vulgaris]
19	4.06199272294408e-57	0.853776773734593	0.676	0.536	3.22887801546825e-53	0	XP-029634804.1	bb5a5b9-path0	14-3-3_protein_zeta/delta-like_[Octopus_vulgaris]
20	1.10238074992283e-56	1.05102856564329	0.528	0.343	8.76282458113657e-53	0	XP-029650410.1	UnnamedSample_HQ_transcript-22218	phosphomannomutase-like_[Octopus_vulgaris]
21	2.15886659412372e-54	1.07451609632026	0.416	0.211	1.71608305566895e-50	0	XP-029639093.1	be2a5cd-path0	uncharacterized_protein_LOC115214158_[Octopus_vulgaris]
22	2.45241612053781e-54	0.951034209068613	0.565	0.361	1.9494255742155e-50	0	XP-029633918.1	UnnamedSample_HQ_transcript-20443	uncharacterized_protein_LOC115209612_isoform_X4_[Octopus_vulgaris]
23	2.22175007103869e-47	0.782010157129688	0.66	0.529	1.76606913146865e-43	0	XP-014786917.1	UnnamedSample_HQ_transcript-18782	PREDICTED:_ras-related_protein_Rab-2_[Octopus_bimaculoides]
24	1.4317333862077e-42	1.01685624054208	0.434	0.246	1.1380848686965e-38	0	XP-029641163.1	UnnamedSample_HQ_transcript-28414	nucleoredoxin-like_protein_2_[Octopus_vulgaris]
25	5.56509486229689e-42	1.05676626617074	0.327	0.166	4.4236939060398e-38	0	XP-029641958.1	b66af10-path0	V-type_proton_ATPase_116_kDa_subunit_a-like_isoform_X2_[Octopus_vulgaris]
26	1.15412308758942e-41	1.07194755000629	0.478	0.333	9.17412442324827e-38	0	XP-029658334.1	b22fb08-path0	V-type_proton_ATPase_subunit_G-like_[Octopus_vulgaris]
27	3.16311594093171e-40	0.591474558280828	0.808	0.743	2.51436086144662e-36	0	XP-029648044.1	bc36009-path0	muscleblind-like_protein_2a_[Octopus_vulgaris]
28	7.2748689926588e-40	0.790947955629795	0.582	0.444	5.78279336226448e-36	0	XP-029636578.1	UnnamedSample_HQ_transcript-18493	tetraspanin-8-like_[Octopus_vulgaris]
29	7.21660889935169e-37	0.882580862288826	0.43	0.265	5.73648241409466e-33	0	XP-014784520.1	b82c974-path0	PREDICTED:_uncharacterized_protein_LOC106879466_isoform_X2_[Octopus_bimaculoides]
30	2.4040117931855e-36	1.01632349004583	0.325	0.179	1.91094897440315e-32	0	XP-029633812.1	b855308-path0	protein_NDRG3-like_isoform_X3_[Octopus_vulgaris]
31	2.51639741892286e-36	0.961484201961402	0.345	0.193	2.00028430830178e-32	0	XP-014789863.1	ba7bc29-path0	PREDICTED:_AP-1_complex_subunit_sigma-2_isoform_X5_[Octopus_bimaculoides]
32	1.49998181849597e-34	0.948307500293755	0.445	0.307	1.19233554752245e-30	0	XP-029642344.1	ba15d4c-path3	plasma_membrane_calcium-transporting_ATPase_2-like_isoform_X7_[Octopus_vulgaris]
33	2.33509590905228e-34	0.972776202855625	0.387	0.232	1.85616773810566e-30	0	XP-029646067.1	b266248-path2	uncharacterized_protein_LOC115219900_[Octopus_vulgaris]
34	1.96636103477289e-33	0.666015381480814	0.654	0.581	1.56306038654097e-29	0	XP-014778611.1	UnnamedSample_HQ_transcript-9159	PREDICTED:_cysteine-rich_with_EGF-like_domain_protein_2_isoform_X1_[Octopus_bimaculoides]
35	1.3377028295223e-32	0.975044623743242	0.362	0.22	1.06333997918728e-28	0	XP-029638342.1	UnnamedSample_HQ_transcript-14627	uncharacterized_protein_LOC115213486_[Octopus_vulgaris]
36	6.04778056164832e-32	0.708626977472798	0.638	0.572	4.80738076845425e-28	0	XP-029636896.1	b53dba1-path0	rab_GDP_dissociation_inhibitor_alpha-like_isoform_X1_[Octopus_vulgaris]
37	1.80853416868203e-30	0.923141229521093	0.41	0.284	1.43760381068535e-26	0	XP-029632973.1	UnnamedSample_HQ_transcript-5772	protein_Jumonji-like_isoform_X1_[Octopus_vulgaris]
38	3.77077952360947e-30	0.968186929245167	0.305	0.174	2.99739264331716e-26	0	XP-014785155.1	UnnamedSample_HQ_transcript-4883	PREDICTED:_sorting_nexin-4-like_[Octopus_bimaculoides]
39	4.65072444876955e-27	0.547895473594338	0.823	0.785	3.69686086432691e-23	0	XP-029649750.1	b53501a-path0	centrosomal_protein_of_131_kDa-like_isoform_X1_[Octopus_vulgaris]
40	5.55653744357504e-27	0.495670663027598	0.754	0.73	4.4168916138978e-23	0	XP-029643815.1	UnnamedSample_HQ_transcript-12490	14-3-3_family_protein_artA-like_[Octopus_vulgaris]
41	1.94282121222268e-26	0.90120638571858	0.401	0.286	1.54434858159581e-22	0	XP-014780468.1	bb9644d-path1	PREDICTED:_pyruvate_kinase_PKM-like_isoform_X2_[Octopus_bimaculoides]
42	4.45329844258556e-25	0.665426340988921	0.567	0.493	3.53992693201126e-21	0	XP-014788166.1	UnnamedSample_HQ_transcript-21349	PREDICTED:_cornifelin_homolog_[Octopus_bimaculoides]
43	1.36270993603735e-23	0.597328300357892	0.598	0.538	1.08321812815609e-19	0	XP-029656578.1	UnnamedSample_HQ_transcript-2102	UPF0389_protein_CG9231-like_[Octopus_vulgaris]
44	1.38601251124584e-23	0.846327169328315	0.259	0.146	1.10174134518932e-19	0	XP-014784320.1	b163dcb-path0	PREDICTED:_regulator_of_G-protein_signaling_4-like_[Octopus_bimaculoides]
45	1.91484371183466e-22	0.682099444158732	0.437	0.323	1.52210926653737e-18	0	XP-029638168.1	ba99f76-path0	GATA_zinc_finger_domain-containing_protein_14-like_[Octopus_vulgaris]
46	1.14999772908377e-20	0.652681342734792	0.483	0.399	9.14133194848691e-17	0	XP-014789488.1	UnnamedSample_HQ_transcript-1464	"PREDICTED:_alanine--tRNA_ligase,_cytoplasmic-like_[Octopus_bimaculoides]"
47	5.8242284692125e-20	0.690331892671253	0.391	0.283	4.62967921017702e-16	0	XP-014791310.1	b02c028-path1	PREDICTED:_guanine_nucleotide-binding_protein_subunit_gamma-1-like_isoform_X1_[Octopus_bimaculoides]
48	6.84461265082415e-20	0.761972694511303	0.339	0.239	5.44078259614012e-16	0	XP-029633024.1	b320128-path6	mitogen-activated_protein_kinase_1-like_[Octopus_vulgaris]
49	1.44891534994608e-18	0.33809098490973	0.797	0.758	1.15174281167214e-14	0	XP-014783700.1	UnnamedSample_HQ_transcript-14422	PREDICTED:_guanine_nucleotide-binding_protein_subunit_beta_isoform_X1_[Octopus_bimaculoides]
50	7.56746457089252e-18	0.763532414173082	0.357	0.269	6.01537758740246e-14	0	XP-029637477.1	b90c886-path0	clathrin_heavy_chain_1_isoform_X2_[Octopus_vulgaris]
51	3.14364370175117e-17	0.61870074989873	0.489	0.431	2.49888237852201e-13	0	XP-029642713.1	UnnamedSample_HQ_transcript-21303	ribonuclease_kappa-like_[Octopus_vulgaris]
52	1.49001946859292e-16	0.664817424111424	0.352	0.263	1.18441647558451e-12	0	XP-029638432.1	b569169-path0	serine/threonine-protein_phosphatase_2B_catalytic_subunit_alpha_isoform-like_isoform_X3_[Octopus_vulgaris]
53	3.2920027596083e-16	0.658432987348657	0.435	0.37	2.61681299361264e-12	0	XP-029642850.1	UnnamedSample_HQ_transcript-9956	Bardet-Biedl_syndrome_1_protein-like_[Octopus_vulgaris]
54	2.1990048778816e-15	0.694142486712757	0.295	0.211	1.74798897742808e-11	0	XP-029651079.1	UnnamedSample_HQ_transcript-1953	mitogen-activated_protein_kinase_7-like_[Octopus_vulgaris]
55	9.43678860481712e-15	0.474420024214961	0.586	0.572	7.50130326196913e-11	0	XP-025103728.1	b9a1364-path1	ras-related_protein_Rab-1A_[Pomacea_canaliculata]
56	7.29350225107687e-14	0.420210287483499	0.589	0.577	5.79760493938101e-10	0	XP-014788052.1	b5ef857-path0	PREDICTED:_serine/threonine-protein_phosphatase_PP2A_[Octopus_bimaculoides]
57	1.78606317542642e-13	0.557430815356057	0.448	0.384	1.41974161814646e-09	0	XP-029633601.1	UnnamedSample_HQ_transcript-16629	phospholipid_phosphatase-related_protein_type_1-like_[Octopus_vulgaris]
58	2.56400669052148e-13	0.425209203324153	0.649	0.649	2.03812891829553e-09	0	XP-029657264.1	UnnamedSample_HQ_transcript-554	decapping_and_exoribonuclease_protein-like_isoform_X1_[Octopus_vulgaris]
59	1.21510263582945e-12	0.251741237883714	0.906	0.897	9.65885085220827e-09	0	XP-029645637.1	bdb9cb0-path3	migration_and_invasion_enhancer_1-like_[Octopus_vulgaris]
60	4.00549252128176e-12	0.599682882580532	0.354	0.288	3.18396600516687e-08	0	XP-029649029.1	b1eb579-path0	palmitoyltransferase_ZDHHC9-like_isoform_X3_[Octopus_vulgaris]
61	4.24400392091944e-12	0.615559014602798	0.383	0.327	3.37355871673886e-08	0	XP-014778533.1	UnnamedSample_HQ_transcript-16448	PREDICTED:_serine-rich_adhesin_for_platelets-like_[Octopus_bimaculoides]
62	4.49461370607768e-12	0.553001608159242	0.423	0.375	3.57276843496115e-08	0	XP-029642751.1	UnnamedSample_HQ_transcript-8211	potassium_channel_subfamily_K_member_16-like_[Octopus_vulgaris]
63	6.09803243753822e-12	0.629148957566567	0.257	0.185	4.84732598459913e-08	0	XP-029643406.1	UnnamedSample_HQ_transcript-10499	neo-calmodulin-like_[Octopus_vulgaris]
64	8.59377496889657e-12	0.597538353276462	0.326	0.265	6.83119172277589e-08	0	XP-029645510.1	UnnamedSample_HQ_transcript-19214	golgin_subfamily_A_member_7-like_[Octopus_vulgaris]
65	1.42642483698492e-11	0.578998301719577	0.306	0.237	1.13386510291931e-07	0	XP-014785937.1	be1b8f7-path3	PREDICTED:_protein_hu-li_tai_shao-like_isoform_X12_[Octopus_bimaculoides]
66	6.33438038576963e-11	0.383264953387625	0.589	0.585	5.03519896864828e-07	0	XP-029647232.1	UnnamedSample_HQ_transcript-9549	N-alpha-acetyltransferase_50-like_[Octopus_vulgaris]
67	8.42231502630422e-11	0.51586878521202	0.447	0.417	6.69489821440922e-07	0	XP-029651114.1	UnnamedSample_HQ_transcript-4390	N-acetylglucosaminyl-phosphatidylinositol_de-N-acetylase-like_[Octopus_vulgaris]
68	1.272061491093e-10	0.347860034038581	0.626	0.628	1.01116167926982e-06	0	XP-014786276.1	UnnamedSample_HQ_transcript-8076	PREDICTED:_fucose-1-phosphate_guanylyltransferase-like_isoform_X1_[Octopus_bimaculoides]
69	1.7838661601e-10	0.620520560736605	0.296	0.232	1.41799521066349e-06	0	XP-029654690.1	UnnamedSample_HQ_transcript-5017	uncharacterized_protein_LOC115228188_[Octopus_vulgaris]
70	2.48667087254185e-10	0.478542587057041	0.494	0.479	1.97665467658352e-06	0	XP-029635575.1	bf88168-path0	calcium-dependent_protein_kinase_12-like_[Octopus_vulgaris]
71	3.38959260048017e-10	0.513968952752729	0.358	0.3	2.69438715812169e-06	0	XP-014781570.1	bd74800-path0	PREDICTED:_CD9_antigen-like_isoform_X2_[Octopus_bimaculoides]
72	3.40180117076663e-10	0.429331210253028	0.594	0.61	2.70409175064239e-06	0	XP-029645485.1	b053505-path0	2-hydroxyacylsphingosine_1-beta-galactosyltransferase-like_[Octopus_vulgaris]
73	1.02448168036568e-09	0.609467004852436	0.287	0.228	8.14360487722683e-06	0	XP-029640504.1	UnnamedSample_HQ_transcript-12602	uncharacterized_protein_LOC115215480_[Octopus_vulgaris]
74	1.74743153911364e-09	0.544747653428435	0.287	0.223	1.38903333044144e-05	0	XP-014786258.1	b60f4a2-path0	PREDICTED:_septin-5-like_isoform_X1_[Octopus_bimaculoides]
75	4.27325707769464e-09	0.542888857998302	0.376	0.337	3.39681205105947e-05	0	XP-029638295.1	bbc44af-path0	cysteine_sulfinic_acid_decarboxylase-like_[Octopus_vulgaris]
76	6.40776768791206e-09	0.429374102981814	0.474	0.467	5.0935345351213e-05	0	XP-029648245.1	bcc6d47-path0	deoxyribodipyrimidine_photo-lyase-like_isoform_X2_[Octopus_vulgaris]
77	7.77135812515503e-09	0.510549551381177	0.428	0.403	6.17745257368573e-05	0	XP-014791237.1	UnnamedSample_HQ_transcript-4741	PREDICTED:_protein_dopey-1-like_isoform_X3_[Octopus_bimaculoides]
78	2.96856306906702e-08	0.464480248510123	0.417	0.392	0.000235971078360137	0	XP-029637241.1	bf1a9eb-path1	B-cell_CLL/lymphoma_7_protein_family_member_A-like_isoform_X4_[Octopus_vulgaris]
79	4.04522913117008e-08	0.702768777835164	0.324	0.29	0.00032155526363671	0	XP-029641458.1	bf44181-path0	ATP-citrate_synthase-like_isoform_X1_[Octopus_vulgaris]
80	3.26765945667597e-07	0.364118217680364	0.488	0.474	0.00259746250211173	0	XP-029654325.1	b6a9142-path1	spectrin_alpha_chain-like_isoform_X1_[Octopus_vulgaris]
81	3.98868320213626e-07	0.545654770575705	0.369	0.345	0.00317060427737812	0	XP-022086185.1	b720fb1-path0	transcription_factor_Adf-1-like_[Acanthaster_planci]
82	8.93146630614515e-07	0.467954974317762	0.278	0.238	0.00709962256675478	0	XP-020779293.1	b57400c-path0	gastrula_zinc_finger_protein_XlCGF52.1-like_[Boleophthalmus_pectinirostris]
83	2.0211176892371e-06	0.450424467626226	0.351	0.324	0.0160658645117457	0	XP-029645875.1	b3704bb-path1	tropomodulin-2-like_isoform_X1_[Octopus_vulgaris]
84	3.03115490495278e-06	0.482564158264108	0.279	0.24	0.0240946503394696	0	XP-029655186.1	UnnamedSample_HQ_transcript-23423	uncharacterized_protein_LOC115228855_[Octopus_vulgaris]
85	7.22675617025363e-06	0.527776989685608	0.351	0.335	0.0574454847973461	0	XP-029639619.1	UnnamedSample_HQ_transcript-31865	cytochrome_c_oxidase_subunit_6B1-like_[Octopus_vulgaris]
86	1.5348327035481e-05	0.465791351612241	0.316	0.293	0.122003851605038	0	XP-029644287.1	UnnamedSample_HQ_transcript-3025	cytochrome_c_oxidase_assembly_factor_7_homolog_[Octopus_vulgaris]
87	2.24819077171447e-05	0.387234137805294	0.385	0.377	0.178708684443583	0	XP-029642508.1	UnnamedSample_HQ_transcript-4807	serine/threonine-protein_phosphatase_2A_regulatory_subunit_B''_subunit_gamma-like_isoform_X2_[Octopus_vulgaris]
88	2.35997278504997e-05	0.348814628864898	0.475	0.501	0.187594236683622	0	XP-029650385.1	UnnamedSample_HQ_transcript-11350	voltage-dependent_anion-selective_channel_protein_2-like_[Octopus_vulgaris]
89	2.77802510206588e-05	0.467209009489166	0.298	0.272	0.220825215363217	0	XP-029650870.1	UnnamedSample_HQ_transcript-27381	RNA_polymerase_II_subunit_A_C-terminal_domain_phosphatase_SSU72-like_[Octopus_vulgaris]
90	4.14643745652872e-05	0.466850486228273	0.3	0.277	0.329600313419468	0	XP-029657790.1	ba98e44-path0	galactose-1-phosphate_uridylyltransferase-like_[Octopus_vulgaris]
91	5.21943853593449e-05	0.545498255786343	0.261	0.234	0.414893169221433	0	XP-029638868.1	UnnamedSample_HQ_transcript-20270	transmembrane_protein_59-like_[Octopus_vulgaris]
92	0.000154847277299111	0.300428587114922	0.496	0.526	1	0	XP-014783479.1	b552ed8-path0	PREDICTED:_eukaryotic_translation_initiation_factor_4_gamma_2-like_[Octopus_bimaculoides]
93	0.000194237021666388	0.437248246494288	0.337	0.329	1	0	XP-029636743.1	b8a0c20-path0	glycogen_synthase_kinase-3_beta-like_[Octopus_vulgaris]
94	0.000250165644072188	0.309481132689231	0.519	0.555	1	0	XP-029637672.1	bde0c4e-path0	interferon-inducible_double-stranded_RNA-dependent_protein_kinase_activator_A_homolog_[Octopus_vulgaris]
95	0.000268537799636989	0.448982383391128	0.337	0.336	1	0	XP-029639831.1	bf4d3ba-path0	trimeric_intracellular_cation_channel_type_1B.1-like_[Octopus_vulgaris]
96	0.000281165506218452	0.271009381943929	0.528	0.565	1	0	XP-014779313.1	UnnamedSample_HQ_transcript-21836	PREDICTED:_betaine--homocysteine_S-methyltransferase_1-like_[Octopus_bimaculoides]
97	0.000407897679993892	0.383746246712014	0.305	0.291	1	0	XP-014789104.1	UnnamedSample_HQ_transcript-15562	PREDICTED:_WD_repeat-containing_protein_25-like_isoform_X1_[Octopus_bimaculoides]
98	0.00107164671635171	0.380613752568124	0.392	0.405	1	0	XP-014790507.1	UnnamedSample_HQ_transcript-3681	PREDICTED:_general_transcription_factor_IIE_subunit_1-like_[Octopus_bimaculoides]
99	0.00241073391898764	0.344994181991714	0.313	0.305	1	0	XP-029649650.1	UnnamedSample_HQ_transcript-17759	"2',3'-cyclic-nucleotide_3'-phosphodiesterase-like_[Octopus_vulgaris]"
100	0.00917224947956763	0.339069856476128	0.35	0.361	1	0	XP-029634547.1	b0dcb91-path1	SLIT-ROBO_Rho_GTPase-activating_protein_3-like_isoform_X1_[Octopus_vulgaris]
101	5.51097380093041e-165	0.819945900027796	1	0.997	4.38067307435958e-161	1	YP-006234069.1	UnnamedSample_HQ_transcript-9182	COX1_gene_product_[Uroteuthis_edulis]
102	8.17140012109502e-162	0.683560112796883	1	0.999	6.49544595625843e-158	1	unknown-670	unknown-670	gene_id_unknown-670_transcript_id_unknown-670
103	1.12667588501031e-152	0.791331598280974	1	0.996	8.95594660994697e-149	1	YP-006234071.1	b39b640-path0	ND5_gene_product_[Uroteuthis_edulis]
104	5.41822476483392e-132	0.943112956571464	0.965	0.903	4.30694686556648e-128	1	unknown-425	unknown-425	gene_id_unknown-425_transcript_id_unknown-425
105	7.08179681398077e-125	0.811571874418135	0.989	0.943	5.62932028743332e-121	1	YP-002971000.1	UnnamedSample_HQ_transcript-31623	cytochrome_c_oxidase_subunit_II_[Doryteuthis_opalescens]
106	3.37249752007685e-105	0.841215816288565	0.993	0.878	2.68079827870909e-101	1	XP-014767548.1	b59b4f1-path1	PREDICTED:_ELAV-like_protein_4_[Octopus_bimaculoides]
107	1.37824962135108e-104	0.645408577654718	1	0.986	1.09557062401197e-100	1	YP-006234063.1	UnnamedSample_HQ_transcript-31366	COX3_gene_product_[Uroteuthis_edulis]
108	1.79203209993306e-87	0.786517823446397	0.966	0.835	1.42448631623679e-83	1	XP-008398737.1	UnnamedSample_HQ_transcript-31657	PREDICTED:_thymosin_beta-12-like_[Poecilia_reticulata]
109	4.80516198490461e-73	0.818326740335017	0.879	0.806	3.81962326180068e-69	1	unknown-72	unknown-72	gene_id_unknown-72_transcript_id_unknown-72
110	6.35650458321845e-56	0.869458512317729	0.715	0.536	5.05278549320035e-52	1	unknown-830	unknown-830	gene_id_unknown-830_transcript_id_unknown-830
111	1.13961727222134e-54	0.876857069000885	0.773	0.618	9.05881769688747e-51	1	XP-029650261.1	UnnamedSample_HQ_transcript-20069	uncharacterized_protein_LOC115223720_[Octopus_vulgaris]
112	1.84004079984439e-45	0.89425158511012	0.61	0.443	1.46264843179631e-41	1	XP-029636578.1	UnnamedSample_HQ_transcript-18493	tetraspanin-8-like_[Octopus_vulgaris]
113	1.00415435616367e-41	0.993052570280692	0.447	0.249	7.98202297714501e-38	1	XP-029641163.1	UnnamedSample_HQ_transcript-28414	nucleoredoxin-like_protein_2_[Octopus_vulgaris]
114	2.2549962958096e-38	0.377712624794348	0.984	0.97	1.79249655553905e-34	1	XP-014776310.1	b874b62-path0	PREDICTED:_uncharacterized_protein_LOC106873457_[Octopus_bimaculoides]
115	8.93369304642656e-35	0.740900875150548	0.665	0.587	7.10139260260448e-31	1	unknown-55	unknown-55	gene_id_unknown-55_transcript_id_unknown-55
116	6.58712269989282e-28	0.526202848616952	0.855	0.866	5.2361038341448e-24	1	XP-029640313.1	bcc9a95-path0	putative_uncharacterized_protein_DDB_G0279653_[Octopus_vulgaris]
117	5.9363154703616e-22	0.474156751733182	0.758	0.737	4.71877716739043e-18	1	XP-029638407.1	b4193dd-path0	SWI/SNF_complex_subunit_SMARCC1-like_isoform_X1_[Octopus_vulgaris]
118	7.20311955364929e-22	0.583289336258605	0.657	0.608	5.72575973319582e-18	1	XP-014775870.1	b74e316-path0	"PREDICTED:_sodium/hydrogen_exchanger_3-like,_partial_[Octopus_bimaculoides]"
119	1.52180483881995e-20	0.842889553806968	0.329	0.217	1.20968266637797e-16	1	unknown-705	unknown-705	gene_id_unknown-705_transcript_id_unknown-705
120	1.52096465104532e-19	0.798196472688612	0.352	0.243	1.20901480111593e-15	1	unknown-534	unknown-534	gene_id_unknown-534_transcript_id_unknown-534
121	3.37348497054614e-19	0.311663532221941	0.942	0.956	2.68158320308712e-15	1	unknown-427	unknown-427	gene_id_unknown-427_transcript_id_unknown-427
122	1.11401110103432e-18	0.694501988893384	0.385	0.274	8.85527424212185e-15	1	XP-014784520.1	b82c974-path0	PREDICTED:_uncharacterized_protein_LOC106879466_isoform_X2_[Octopus_bimaculoides]
123	3.91290035465617e-18	0.418411009999977	0.72	0.69	3.11036449191619e-14	1	unknown-703	unknown-703	gene_id_unknown-703_transcript_id_unknown-703
124	2.37301283501604e-17	0.378774004135854	0.777	0.78	1.88630790255425e-13	1	XP-012936567.1	UnnamedSample_HQ_transcript-15837	PREDICTED:_uncharacterized_protein_LOC101848036_[Aplysia_californica]
125	6.44999551891983e-17	0.485865336849355	0.586	0.511	5.12710143798938e-13	1	unknown-521	unknown-521	gene_id_unknown-521_transcript_id_unknown-521
126	5.50484584677803e-16	0.365486766177111	0.811	0.826	4.37580196360385e-12	1	XP-014777849.1	b60db72-path0	PREDICTED:_single-stranded_DNA-binding_protein_3-like_isoform_X4_[Octopus_bimaculoides]
127	9.48176308238987e-16	0.489816062617202	0.58	0.549	7.53705347419171e-12	1	XP-029634804.1	bb5a5b9-path0	14-3-3_protein_zeta/delta-like_[Octopus_vulgaris]
128	5.30607147637412e-15	0.630034184017083	0.388	0.298	4.21779621656979e-11	1	XP-029650801.1	b610816-path6	dihydropyrimidinase-like_isoform_X7_[Octopus_vulgaris]
129	7.38506728098648e-15	0.58521292429004	0.506	0.467	5.87038998165615e-11	1	unknown-530	unknown-530	gene_id_unknown-530_transcript_id_unknown-530
130	3.36669301500325e-14	0.440763106817038	0.648	0.647	2.67618427762609e-10	1	XP-014773279.1	b83ef75-path0	PREDICTED:_serine/threonine-protein_phosphatase_alpha-2_isoform_isoform_X3_[Octopus_bimaculoides]
131	1.1127286353615e-13	0.461830657611874	0.577	0.541	8.84507992248853e-10	1	XP-014786917.1	UnnamedSample_HQ_transcript-18782	PREDICTED:_ras-related_protein_Rab-2_[Octopus_bimaculoides]
132	3.74178819317027e-13	0.630499709968714	0.41	0.349	2.97434743475105e-09	1	unknown-759	unknown-759	gene_id_unknown-759_transcript_id_unknown-759
133	1.06528077345683e-12	0.628088092136786	0.445	0.402	8.46791686820835e-09	1	unknown-683	unknown-683	gene_id_unknown-683_transcript_id_unknown-683
134	2.22132770986714e-12	0.407661860221259	0.574	0.514	1.76573339657339e-08	1	unknown-526	unknown-526	gene_id_unknown-526_transcript_id_unknown-526
135	3.44461154883041e-12	0.351477547722192	0.75	0.75	2.7381217201653e-08	1	XP-029648044.1	bc36009-path0	muscleblind-like_protein_2a_[Octopus_vulgaris]
136	3.83210036207379e-12	0.436921409490214	0.591	0.579	3.04613657781245e-08	1	XP-029636896.1	b53dba1-path0	rab_GDP_dissociation_inhibitor_alpha-like_isoform_X1_[Octopus_vulgaris]
137	4.06430094294229e-12	0.366275132063132	0.671	0.66	3.23071281954483e-08	1	XP-014769904.1	ba818e9-path0	PREDICTED:_myosin-2_essential_light_chain-like_[Octopus_bimaculoides]
138	2.12164264683998e-11	0.264722082065646	0.87	0.901	1.6864937399731e-07	1	XP-029645637.1	bdb9cb0-path3	migration_and_invasion_enhancer_1-like_[Octopus_vulgaris]
139	2.29259711563882e-11	0.46162218846395	0.574	0.546	1.8223854472213e-07	1	XP-014788839.1	b7565a3-path0	PREDICTED:_septin-11-like_[Octopus_bimaculoides]
140	1.63375896353126e-10	0.465695621285295	0.376	0.305	1.298675000111e-06	1	unknown-435	unknown-435	gene_id_unknown-435_transcript_id_unknown-435
141	6.85430322058192e-10	0.495240270492975	0.528	0.511	5.44848563004057e-06	1	unknown-422	unknown-422	gene_id_unknown-422_transcript_id_unknown-422
142	1.41736455543707e-09	0.543127544008261	0.389	0.33	1.12666308511693e-05	1	XP-029638168.1	ba99f76-path0	GATA_zinc_finger_domain-containing_protein_14-like_[Octopus_vulgaris]
143	4.6032514263129e-09	0.39278385421185	0.553	0.534	3.65912455877613e-05	1	XP-014769416.1	b827e51-path0	PREDICTED:_programmed_cell_death_protein_4-like_[Octopus_bimaculoides]
144	5.76445016789478e-09	0.458984436831309	0.411	0.354	4.58216143845956e-05	1	unknown-710	unknown-710	gene_id_unknown-710_transcript_id_unknown-710
145	1.52557234779879e-08	0.580652225386636	0.307	0.258	0.000121267745926526	1	unknown-793	unknown-793	gene_id_unknown-793_transcript_id_unknown-793
146	1.9180408736094e-08	0.264329088004156	0.834	0.888	0.000152465069043211	1	XP-014777834.1	bbd749a-path0	PREDICTED:_LOW_QUALITY_PROTEIN:_ornithine_decarboxylase_antizyme_2-like_[Octopus_bimaculoides]
147	2.15203707613829e-08	0.28147284038635	0.706	0.736	0.000171065427182233	1	XP-029643815.1	UnnamedSample_HQ_transcript-12490	14-3-3_family_protein_artA-like_[Octopus_vulgaris]
148	2.91005427774366e-08	0.515701661429573	0.431	0.419	0.000231320214537843	1	unknown-89	unknown-89	gene_id_unknown-89_transcript_id_unknown-89
149	4.71157904639801e-08	0.518271552203637	0.447	0.428	0.000374523418398178	1	XP-014774973.1	UnnamedSample_HQ_transcript-4152	PREDICTED:_glypican-3-like_[Octopus_bimaculoides]
150	5.50391454562527e-08	0.444771246223524	0.489	0.45	0.000437506167231752	1	unknown-637	unknown-637	gene_id_unknown-637_transcript_id_unknown-637
151	6.50870587397794e-08	0.269372293666184	0.669	0.685	0.000517377029922506	1	unknown-63	unknown-63	gene_id_unknown-63_transcript_id_unknown-63
152	7.63587521651189e-08	0.667468444011036	0.28	0.228	0.00060697572096053	1	unknown-647	unknown-647	gene_id_unknown-647_transcript_id_unknown-647
153	1.20313813539784e-07	0.57989646565009	0.317	0.271	0.000956374503827745	1	unknown-595	unknown-595	gene_id_unknown-595_transcript_id_unknown-595
154	6.26428446731556e-07	0.437966099661852	0.493	0.502	0.00497947972306914	1	XP-014788166.1	UnnamedSample_HQ_transcript-21349	PREDICTED:_cornifelin_homolog_[Octopus_bimaculoides]
155	8.48090944725124e-07	0.617312528863056	0.261	0.219	0.00674147491962001	1	unknown-661	unknown-661	gene_id_unknown-661_transcript_id_unknown-661
156	9.83518744903468e-07	0.254487319405739	0.623	0.652	0.00781799050323767	1	XP-029657264.1	UnnamedSample_HQ_transcript-554	decapping_and_exoribonuclease_protein-like_isoform_X1_[Octopus_vulgaris]
157	1.08109449161444e-06	0.505854705189513	0.359	0.33	0.00859362011384322	1	XP-014778533.1	UnnamedSample_HQ_transcript-16448	PREDICTED:_serine-rich_adhesin_for_platelets-like_[Octopus_bimaculoides]
158	1.34942616599255e-06	0.30696376982263	0.562	0.588	0.0107265885934748	1	XP-029647232.1	UnnamedSample_HQ_transcript-9549	N-alpha-acetyltransferase_50-like_[Octopus_vulgaris]
159	2.51638543367628e-06	0.439622528968544	0.388	0.362	0.0200027478122927	1	XP-029650410.1	UnnamedSample_HQ_transcript-22218	phosphomannomutase-like_[Octopus_vulgaris]
160	3.48176785377401e-06	0.51806720299958	0.325	0.29	0.0276765726696496	1	unknown-596	unknown-596	gene_id_unknown-596_transcript_id_unknown-596
161	5.97383271805107e-06	0.270169605046104	0.598	0.626	0.047485996275788	1	XP-014773823.1	UnnamedSample_HQ_transcript-16344	PREDICTED:_alpha-ketoglutarate-dependent_dioxygenase_alkB_homolog_3-like_[Octopus_bimaculoides]
162	6.39242378588526e-06	0.324880466747984	0.543	0.569	0.0508133766740019	1	unknown-832	unknown-832	gene_id_unknown-832_transcript_id_unknown-832
163	7.53442007283644e-06	0.309684726354837	0.608	0.664	0.0598911051589768	1	unknown-438	unknown-438	gene_id_unknown-438_transcript_id_unknown-438
164	1.27228855296652e-05	0.395982005114923	0.49	0.526	0.101134217075309	1	XP-014783479.1	b552ed8-path0	PREDICTED:_eukaryotic_translation_initiation_factor_4_gamma_2-like_[Octopus_bimaculoides]
165	2.30095273937481e-05	0.253388136929555	0.534	0.516	0.182902733252904	1	XP-029633004.1	b9a2de7-path0	synaptogyrin-1-like_[Octopus_vulgaris]
166	2.85402229118606e-05	0.435775262496825	0.402	0.39	0.22686623192638	1	XP-029633601.1	UnnamedSample_HQ_transcript-16629	phospholipid_phosphatase-related_protein_type_1-like_[Octopus_vulgaris]
167	2.93760921121691e-05	0.40796343513732	0.401	0.394	0.233510556199632	1	XP-029637241.1	bf1a9eb-path1	B-cell_CLL/lymphoma_7_protein_family_member_A-like_isoform_X4_[Octopus_vulgaris]
168	4.01899380154145e-05	0.387595422417619	0.306	0.269	0.31946981728453	1	unknown-491	unknown-491	gene_id_unknown-491_transcript_id_unknown-491
169	7.46480430970459e-05	0.521495841649587	0.261	0.23	0.593377294578417	1	unknown-835	unknown-835	gene_id_unknown-835_transcript_id_unknown-835
170	7.49688082152147e-05	0.447107241701775	0.342	0.335	0.595927056502742	1	XP-029639831.1	bf4d3ba-path0	trimeric_intracellular_cation_channel_type_1B.1-like_[Octopus_vulgaris]
171	0.000107777552559021	0.496702521822566	0.268	0.243	0.856723765291654	1	unknown-471	unknown-471	gene_id_unknown-471_transcript_id_unknown-471
172	0.000122894322775071	0.453144162478552	0.406	0.407	0.97688697173904	1	XP-014782943.1	b3c19bf-path1	PREDICTED:_DNA-binding_protein_inhibitor_ID-2-like_[Octopus_bimaculoides]
173	0.00013947127633096	0.581111463123991	0.258	0.227	1	1	unknown-841	unknown-841	gene_id_unknown-841_transcript_id_unknown-841
174	0.000206105901161182	0.394112026108023	0.377	0.378	1	1	XP-029642508.1	UnnamedSample_HQ_transcript-4807	serine/threonine-protein_phosphatase_2A_regulatory_subunit_B''_subunit_gamma-like_isoform_X2_[Octopus_vulgaris]
175	0.00024575831810128	0.395164649175869	0.338	0.322	1	1	XP-029642344.1	ba15d4c-path3	plasma_membrane_calcium-transporting_ATPase_2-like_isoform_X7_[Octopus_vulgaris]
176	0.000281505361909306	0.271763154755106	0.44	0.435	1	1	XP-014783847.1	b7c89d1-path0	PREDICTED:_transcriptional_repressor_scratch_2-like_[Octopus_bimaculoides]
177	0.000309526823406377	0.362221553484266	0.275	0.243	1	1	unknown-609	unknown-609	gene_id_unknown-609_transcript_id_unknown-609
178	0.000382959396571897	0.269292779583915	0.547	0.588	1	1	XP-013409105.1	UnnamedSample_HQ_transcript-22546	peroxisomal_membrane_protein_2_[Lingula_anatina]
179	0.000422519152309575	0.365122201509299	0.396	0.407	1	1	XP-014791237.1	UnnamedSample_HQ_transcript-4741	PREDICTED:_protein_dopey-1-like_isoform_X3_[Octopus_bimaculoides]
180	0.000519811251815109	0.302011004320427	0.41	0.403	1	1	unknown-750	unknown-750	gene_id_unknown-750_transcript_id_unknown-750
181	0.000637450106154803	0.468343895160126	0.285	0.273	1	1	unknown-74	unknown-74	gene_id_unknown-74_transcript_id_unknown-74
182	0.000986936705111191	0.363195576195295	0.255	0.228	1	1	XP-014786258.1	b60f4a2-path0	PREDICTED:_septin-5-like_isoform_X1_[Octopus_bimaculoides]
183	0.00114415336415095	0.284469708368943	0.516	0.565	1	1	XP-014779313.1	UnnamedSample_HQ_transcript-21836	PREDICTED:_betaine--homocysteine_S-methyltransferase_1-like_[Octopus_bimaculoides]
184	0.00186214065284218	0.430233227585846	0.352	0.365	1	1	unknown-463	unknown-463	gene_id_unknown-463_transcript_id_unknown-463
185	0.00209747216364327	0.383819520148903	0.268	0.249	1	1	unknown-815	unknown-815	gene_id_unknown-815_transcript_id_unknown-815
186	0.00247691160264246	0.63167963727936	0.294	0.273	1	1	unknown-694	unknown-694	gene_id_unknown-694_transcript_id_unknown-694
187	0.00252778093005198	0.369897388597207	0.323	0.316	1	1	unknown-601	unknown-601	gene_id_unknown-601_transcript_id_unknown-601
188	0.00280329948571114	0.278667931489292	0.394	0.384	1	1	XP-029633918.1	UnnamedSample_HQ_transcript-20443	uncharacterized_protein_LOC115209612_isoform_X4_[Octopus_vulgaris]
189	0.00388148106837372	0.450581876270957	0.276	0.271	1	1	unknown-57	unknown-57	gene_id_unknown-57_transcript_id_unknown-57
190	0.00395612277445011	0.2983982795936	0.449	0.478	1	1	XP-029654325.1	b6a9142-path1	spectrin_alpha_chain-like_isoform_X1_[Octopus_vulgaris]
191	0.00399981111197937	0.423153183035088	0.289	0.272	1	1	unknown-443	unknown-443	gene_id_unknown-443_transcript_id_unknown-443
192	0.0040205229576788	0.271424347263633	0.356	0.344	1	1	unknown-462	unknown-462	gene_id_unknown-462_transcript_id_unknown-462
193	0.00504137449219171	0.340505567512021	0.381	0.403	1	1	unknown-572	unknown-572	gene_id_unknown-572_transcript_id_unknown-572
194	0.00593236752045928	0.390562977658255	0.371	0.379	1	1	XP-029647539.1	b849d8b-path0	TOX_high_mobility_group_box_family_member_4-like_isoform_X1_[Octopus_vulgaris]
195	0.00639929838655514	0.254631158303879	0.497	0.557	1	1	XP-029637672.1	bde0c4e-path0	interferon-inducible_double-stranded_RNA-dependent_protein_kinase_activator_A_homolog_[Octopus_vulgaris]
196	0.00673506074950591	0.293064209069982	0.392	0.41	1	1	XP-014789488.1	UnnamedSample_HQ_transcript-1464	"PREDICTED:_alanine--tRNA_ligase,_cytoplasmic-like_[Octopus_bimaculoides]"
197	0.00700953690631791	0.463728469220919	0.305	0.314	1	1	unknown-614	unknown-614	gene_id_unknown-614_transcript_id_unknown-614
198	0.0072417644369125	0.339699205380862	0.301	0.292	1	1	unknown-720	unknown-720	gene_id_unknown-720_transcript_id_unknown-720
199	0.00735305058320366	0.381277083421769	0.273	0.27	1	1	XP-029636532.1	b633e18-path0	prenylated_Rab_acceptor_protein_1-like_[Octopus_vulgaris]
200	0.00994687077504052	0.445711597369106	0.256	0.253	1	1	unknown-749	unknown-749	gene_id_unknown-749_transcript_id_unknown-749
201	4.13462411906183e-229	1.15587564921194	0.997	0.858	3.28661271224225e-225	2	XP-029647441.1	b325d1d-path0	eukaryotic_translation_initiation_factor_5A-1-like_[Octopus_vulgaris]
202	1.36127057473455e-217	1.61749481368218	0.526	0.1	1.08207397985649e-213	2	XP-029645034.1	UnnamedSample_HQ_transcript-24554	multifunctional_protein_ADE2-like_[Octopus_vulgaris]
203	7.51506112961266e-196	1.54918810081771	0.657	0.173	5.9737220919291e-192	2	XP-029639583.1	b8b44d7-path0	ETS-related_transcription_factor_Elf-2-like_[Octopus_vulgaris]
204	8.80990333044897e-194	1.31311140215323	0.968	0.702	7.00299215737389e-190	2	XP-029652117.1	bc59af7-path0	cellular_nucleic_acid-binding_protein-like_isoform_X1_[Octopus_vulgaris]
205	8.64113450569659e-148	0.963564799138597	0.989	0.819	6.86883781857822e-144	2	XP-029650094.1	ba1f3ad-path0	polyadenylate-binding_protein_4-like_[Octopus_vulgaris]
206	3.00326831376298e-136	1.35714546893698	0.597	0.187	2.38729798261019e-132	2	XP-029647821.1	UnnamedSample_HQ_transcript-30377	histone_H2A-like_[Octopus_vulgaris]
207	1.17662125269813e-127	0.917367741136641	0.973	0.775	9.35296233769742e-124	2	XP-029638712.1	b96b869-path1	protein_arginine_N-methyltransferase_1-like_isoform_X1_[Octopus_vulgaris]
208	3.61228123330495e-127	1.72691863679131	0.924	0.632	2.8714023523541e-123	2	XP-032563740.1	bec54a1-path17	uncharacterized_protein_LOC116796865_[Chiroxiphia_lanceolata]
209	3.28039450167558e-126	1.2637091407199	0.586	0.191	2.60758558938192e-122	2	XP-029641863.1	UnnamedSample_HQ_transcript-2013	importin-5-like_[Octopus_vulgaris]
210	1.01939861120122e-122	1.28784170365896	0.51	0.15	8.10319956043851e-119	2	XP-029654471.1	UnnamedSample_HQ_transcript-14240	LOW_QUALITY_PROTEIN:_lupus_La_protein-like_[Octopus_vulgaris]
211	1.43999745182824e-122	1.02603108011161	0.263	0.04	1.14465397445827e-118	2	XP-029642972.1	UnnamedSample_HQ_transcript-30892	uncharacterized_protein_LOC115217416_[Octopus_vulgaris]
212	1.3101897151263e-115	1.11942357891937	0.778	0.352	1.0414698045539e-111	2	XP-029641952.1	bd614ab-path0	adenosylhomocysteinase-like_isoform_X1_[Octopus_vulgaris]
213	1.61404815797751e-111	1.19152204157383	0.389	0.096	1.28300688077633e-107	2	XP-029639855.1	UnnamedSample_HQ_transcript-17685	G1/S-specific_cyclin-D2-like_[Octopus_vulgaris]
214	3.48706501056704e-109	1.17244281906828	0.372	0.091	2.77186797689974e-105	2	XP-029639978.1	UnnamedSample_HQ_transcript-3819	DNA_replication_licensing_factor_mcm7-like_[Octopus_vulgaris]
215	9.29242528387737e-106	1.06426966352743	0.867	0.469	7.38654885815412e-102	2	XP-029650028.1	b0537ad-path0	methionine_aminopeptidase_2-like_[Octopus_vulgaris]
216	4.11885078170055e-102	1.10990537671205	0.562	0.198	3.27407448637377e-98	2	XP-029650614.1	b66a60a-path0	transaldolase-like_[Octopus_vulgaris]
217	1.11368189324132e-101	1.13945038867944	0.635	0.246	8.85265736937522e-98	2	XP-029658185.1	b8eed54-path0	serine_hydroxymethyltransferase-like_[Octopus_vulgaris]
218	5.81599940553485e-100	0.931822122429932	0.929	0.599	4.62313792745965e-96	2	XP-029637352.1	bd86c7d-path13	heterogeneous_nuclear_ribonucleoprotein_A2_homolog_1-like_[Octopus_vulgaris]
219	5.47780361171927e-99	1.10379856443401	0.48	0.153	4.35430609095565e-95	2	XP-029648808.1	b87772a-path0	ribose-phosphate_pyrophosphokinase_1_isoform_X1_[Octopus_vulgaris]
220	1.57060631082236e-97	1.05655469054764	0.624	0.244	1.24847495647269e-93	2	XP-029637780.1	UnnamedSample_HQ_transcript-30943	small_nuclear_ribonucleoprotein-associated_protein_B-like_isoform_X1_[Octopus_vulgaris]
221	1.62533888250058e-85	0.916187158327405	0.257	0.055	1.29198187769971e-81	2	XP-029642495.1	UnnamedSample_HQ_transcript-31513	PCNA-associated_factor-like_[Octopus_vulgaris]
222	1.4569680275926e-84	0.976339403510398	0.716	0.342	1.15814388513336e-80	2	XP-029650823.1	UnnamedSample_HQ_transcript-751	eukaryotic_translation_initiation_factor_4_gamma_1-like_[Octopus_vulgaris]
223	1.17468967977924e-78	0.909975941468984	0.759	0.389	9.33760826456516e-75	2	XP-029647400.1	UnnamedSample_HQ_transcript-2578	FACT_complex_subunit_SPT16-like_[Octopus_vulgaris]
224	4.60402028492488e-78	0.588137344756469	0.996	0.912	3.65973572448679e-74	2	XP-029638352.1	b615c95-path1	heterogeneous_nuclear_ribonucleoprotein_A3_homolog_2-like_[Octopus_vulgaris]
225	8.24198992112994e-75	0.908595649767623	0.469	0.169	6.55155778830619e-71	2	XP-029642901.1	b285bcf-path0	barrier-to-autointegration_factor_B-like_[Octopus_vulgaris]
226	6.60083620801651e-73	0.899476662019595	0.389	0.126	5.24700470175232e-69	2	XP-029651119.1	b05f00f-path1	ran-specific_GTPase-activating_protein-like_[Octopus_vulgaris]
227	8.34311273455499e-68	0.966099797172289	0.287	0.08	6.63194031269776e-64	2	XP-029639036.1	bc40419-path0	pumilio_homolog_3-like_[Octopus_vulgaris]
228	8.62361763890377e-64	0.776896472937121	0.562	0.238	6.8549136611646e-60	2	XP-029643321.1	UnnamedSample_HQ_transcript-11570	delta(14)-sterol_reductase-like_isoform_X1_[Octopus_vulgaris]
229	1.26408023940979e-61	0.688994706213363	0.985	0.839	1.00481738230684e-57	2	XP-029653196.1	UnnamedSample_HQ_transcript-7643	zinc_finger_protein_85-like_[Octopus_vulgaris]
230	2.22300292214005e-60	0.780432136146555	0.338	0.112	1.76706502280913e-56	2	XP-029639968.1	UnnamedSample_HQ_transcript-2156	inner_centromere_protein_A-like_[Octopus_vulgaris]
231	3.7715951705703e-60	0.86175776207256	0.491	0.21	2.99804100108633e-56	2	XP-029645110.1	UnnamedSample_HQ_transcript-31642	uncharacterized_protein_LOC115219148_[Octopus_vulgaris]
232	5.37733887324914e-57	0.860335730308144	0.664	0.355	4.27444667034574e-53	2	XP-029646319.1	UnnamedSample_HQ_transcript-9089	hsc70-interacting_protein-like_[Octopus_vulgaris]
233	9.97349077954512e-57	0.81189013024407	0.624	0.315	7.92792782066041e-53	2	XP-029638836.1	b5fd1bd-path0	cyclic_AMP-dependent_transcription_factor_ATF-4-like_[Octopus_vulgaris]
234	3.13610426274609e-56	0.775082177414816	0.69	0.37	2.49288927845687e-52	2	XP-029637841.1	UnnamedSample_HQ_transcript-16345	T-complex_protein_1_subunit_zeta-like_[Octopus_vulgaris]
235	4.97759626361049e-56	0.756327121298037	0.731	0.407	3.95669126994398e-52	2	XP-029650159.1	bd8202f-path1	protein_DEK-like_[Octopus_vulgaris]
236	5.70127658252925e-56	0.749173513729353	0.316	0.104	4.5319447554525e-52	2	XP-029641022.1	UnnamedSample_HQ_transcript-1782	structural_maintenance_of_chromosomes_protein_2-like_[Octopus_vulgaris]
237	1.87365764523097e-55	0.853404065163691	0.29	0.093	1.4893704621941e-51	2	XP-029640951.1	UnnamedSample_HQ_transcript-15328	ATP-dependent_RNA_helicase_HAS1-like_isoform_X2_[Octopus_vulgaris]
238	2.23060472565371e-54	0.742021975124788	0.403	0.155	1.77310769642214e-50	2	XP-029636363.1	UnnamedSample_HQ_transcript-1429	DNA_ligase_1-like_[Octopus_vulgaris]
239	1.08103794425495e-52	0.791757073774662	0.583	0.282	8.59317061888256e-49	2	XP-029638238.1	b5749bd-path1	diphosphomevalonate_decarboxylase-like_[Octopus_vulgaris]
240	2.75709640327961e-51	0.606172550388599	0.916	0.679	2.19161593096696e-47	2	XP-029637319.1	UnnamedSample_HQ_transcript-9114	elongation_factor_2-like_[Octopus_vulgaris]
241	2.58086423112654e-50	0.677508389001615	0.877	0.603	2.05152897732249e-46	2	XP-031145834.1	b9d1a26-path5	"uncharacterized_protein_LOC116043362,_partial_[Sander_lucioperca]"
242	6.94627853178171e-50	0.823706890486454	0.295	0.102	5.52159680491328e-46	2	XP-029651010.1	UnnamedSample_HQ_transcript-17978	pescadillo_homolog_[Octopus_vulgaris]
243	1.41804487476728e-49	0.799689342510391	0.414	0.174	1.12720387095251e-45	2	XP-029637145.1	bf4ae9e-path0	importin-7-like_isoform_X2_[Octopus_vulgaris]
244	6.03685077672356e-47	0.686947353491152	0.676	0.371	4.79869268241756e-43	2	XP-029647505.1	UnnamedSample_HQ_transcript-22276	eukaryotic_translation_initiation_factor_2_subunit_2-like_[Octopus_vulgaris]
245	1.25460329897933e-46	0.710547938625802	0.578	0.291	9.97284162358671e-43	2	XP-029649667.1	UnnamedSample_HQ_transcript-2	mucin-17-like_[Octopus_vulgaris]
246	3.41171631990615e-46	0.454480970143424	0.961	0.772	2.7119733026934e-42	2	XP-029649750.1	b53501a-path0	centrosomal_protein_of_131_kDa-like_isoform_X1_[Octopus_vulgaris]
247	7.56426987174809e-46	0.698950220885399	0.603	0.313	6.01283812105256e-42	2	XP-029643737.1	UnnamedSample_HQ_transcript-17455	T-complex_protein_1_subunit_gamma-like_[Octopus_vulgaris]
248	1.99795221138674e-42	0.699860547215583	0.303	0.116	1.58817221283132e-38	2	XP-029636692.1	ba012b8-path0	structural_maintenance_of_chromosomes_protein_4-like_[Octopus_vulgaris]
249	1.62555182874547e-41	0.669992095962803	0.502	0.245	1.29215114866978e-37	2	XP-029646688.1	bd2d376-path0	casein_kinase_II_subunit_alpha_isoform_X4_[Octopus_vulgaris]
250	1.69347821011317e-40	0.554267371484772	0.859	0.623	1.34614582921896e-36	2	XP-029653107.1	UnnamedSample_HQ_transcript-23528	ubiquitin-conjugating_enzyme_E2_G1-like_[Octopus_vulgaris]
251	3.74600207651495e-40	0.716058956006943	0.369	0.161	2.97769705062173e-36	2	XP-029641975.1	b1726ba-path0	probable_ATP-dependent_RNA_helicase_DDX23_[Octopus_vulgaris]
252	5.320510159121e-40	0.654402617809147	0.365	0.154	4.22927352548528e-36	2	XP-029658008.1	b372aed-path0	methylosome_protein_50-like_[Octopus_vulgaris]
253	2.01274438033653e-38	0.64131838685603	0.386	0.171	1.59993050792951e-34	2	XP-029645669.1	bbc880c-path1	histone-lysine_N-methyltransferase_NSD2-like_isoform_X1_[Octopus_vulgaris]
254	3.52134293619116e-38	0.610595614702608	0.324	0.132	2.79911549997836e-34	2	XP-029658376.1	b0b2709-path2	transcription_factor_Sp9-like_isoform_X1_[Octopus_vulgaris]
255	3.22831537275944e-36	0.661383315178965	0.317	0.134	2.56618788980648e-32	2	XP-029652268.1	b77d8d9-path6	"keratin,_type_I_cytoskeletal_9-like_isoform_X3_[Octopus_vulgaris]"
256	1.23376543085571e-35	0.531469330472047	0.743	0.464	9.80720140987204e-32	2	XP-029652568.1	b1b05c0-path1	uncharacterized_protein_LOC115225763_[Octopus_vulgaris]
257	1.07886533457564e-34	0.624836460919475	0.277	0.111	8.57590054454177e-31	2	XP-032511058.1	b8672e5-path1	nucleolar_protein_dao-5_isoform_X2_[Danaus_plexippus_plexippus]
258	1.50048692446995e-34	0.644172680683295	0.291	0.119	1.19273705626116e-30	2	XP-029637470.1	b7270b1-path2	eukaryotic_translation_initiation_factor_4B-like_isoform_X3_[Octopus_vulgaris]
259	2.58200050498789e-34	0.580472990222928	0.33	0.142	2.05243220141487e-30	2	XP-029648650.1	b00ff71-path0	spermidine_synthase-like_[Octopus_vulgaris]
260	3.29219621890877e-34	0.619422671367132	0.263	0.103	2.61696677441058e-30	2	XP-029647766.1	UnnamedSample_HQ_transcript-30776	"DNA-directed_RNA_polymerases_I,_II,_and_III_subunit_RPABC3-like_[Octopus_vulgaris]"
261	1.34393488165452e-32	0.628929748612376	0.368	0.172	1.06829383742718e-28	2	XP-029638176.1	UnnamedSample_HQ_transcript-10725	FACT_complex_subunit_SSRP1-like_[Octopus_vulgaris]
262	4.43156500389421e-32	0.577957128987024	0.302	0.13	3.52265102159551e-28	2	XP-029646906.1	UnnamedSample_HQ_transcript-29174	proliferation-associated_protein_2G4-like_[Octopus_vulgaris]
263	1.17672802816028e-31	0.556884564328249	0.555	0.313	9.35381109584604e-28	2	XP-029636389.1	b8fe3eb-path0	cleavage_and_polyadenylation_specificity_factor_subunit_5-like_isoform_X1_[Octopus_vulgaris]
264	9.04897624100323e-30	0.523421434863825	0.369	0.175	7.19303121397347e-26	2	XP-029649130.1	UnnamedSample_HQ_transcript-8942	transcription_initiation_factor_IIB-like_[Octopus_vulgaris]
265	2.30514887725929e-28	0.521609487893595	0.522	0.29	1.83236284253341e-24	2	XP-029639903.1	UnnamedSample_HQ_transcript-5691	zinc_finger_RNA-binding_protein-like_[Octopus_vulgaris]
266	4.23656591609527e-26	0.478320533895379	0.42	0.219	3.36764624670413e-22	2	XP-029637816.1	UnnamedSample_HQ_transcript-28312	SUMO-activating_enzyme_subunit_1-like_[Octopus_vulgaris]
267	9.44848248319718e-26	0.537799791200047	0.348	0.174	7.51059872589344e-22	2	XP-029646045.1	UnnamedSample_HQ_transcript-27495	U6_snRNA-associated_Sm-like_protein_LSm7_[Octopus_vulgaris]
268	2.87748878094195e-25	0.514342002672923	0.371	0.189	2.28731583197076e-21	2	XP-029639946.1	bfd0cb0-path0	THO_complex_subunit_4-like_isoform_X2_[Octopus_vulgaris]
269	3.35926751146676e-22	0.477949974549086	0.322	0.165	2.67028174486493e-18	2	XP-029638485.1	b70d589-path0	ATP-binding_cassette_sub-family_F_member_1-like_[Octopus_vulgaris]
270	2.4806786537853e-21	0.403712402379535	0.685	0.442	1.97189146189394e-17	2	XP-029644030.1	b9636f8-path2	SWI/SNF-related_matrix-associated_actin-dependent_regulator_of_chromatin_subfamily_A_member_5-like_isoform_X2_[Octopus_vulgaris]
271	8.79736064839189e-21	0.483741130837766	0.299	0.153	6.99302197940671e-17	2	XP-029645692.1	bf2715b-path0	histone-lysine_N-methyltransferase_EZH2-like_isoform_X2_[Octopus_vulgaris]
272	2.08048157997436e-20	0.454448281809154	0.278	0.139	1.65377480792162e-16	2	XP-029652083.1	UnnamedSample_HQ_transcript-6574	poly(A)-specific_ribonuclease_PARN-like_[Octopus_vulgaris]
273	4.80575827952056e-19	0.340758513888942	0.8	0.591	3.82009725639089e-15	2	XP-029652086.1	b8c54e2-path0	ubiquitin-like_modifier-activating_enzyme_1_[Octopus_vulgaris]
274	1.29644795424101e-18	0.38408884236238	0.453	0.265	1.03054647882618e-14	2	XP-029648521.1	bc52eb2-path0	eukaryotic_translation_initiation_factor_4_gamma_1-like_isoform_X4_[Octopus_vulgaris]
275	3.20639504988521e-18	0.404944512674704	0.338	0.186	2.54876342515375e-14	2	XP-029655298.1	UnnamedSample_HQ_transcript-16	LOW_QUALITY_PROTEIN:_U5_small_nuclear_ribonucleoprotein_200_kDa_helicase-like_[Octopus_vulgaris]
276	9.07867755039888e-18	0.422217826780435	0.569	0.37	7.21664078481207e-14	2	XP-029658274.1	b1c024e-path0	serine/arginine_repetitive_matrix_protein_1-like_isoform_X2_[Octopus_vulgaris]
277	1.22527438570518e-17	0.331299836380033	0.262	0.131	9.73970609197046e-14	2	XP-029641531.1	UnnamedSample_HQ_transcript-27485	programmed_cell_death_protein_6-like_isoform_X2_[Octopus_vulgaris]
278	1.53617090803203e-17	0.433402341695014	0.263	0.136	1.22110225479466e-13	2	XP-029643205.1	b987f6d-path1	coiled-coil-helix-coiled-coil-helix_domain-containing_protein_2-like_[Octopus_vulgaris]
279	2.09145734587615e-17	0.361652361897897	0.78	0.582	1.66249944423695e-13	2	XP-029641872.1	bc3ed4d-path1	putative_ATP-dependent_RNA_helicase_Pl10_isoform_X1_[Octopus_vulgaris]
280	2.27131220300711e-17	0.418732505657901	0.287	0.154	1.80546607017035e-13	2	XP-029656874.1	be4b29e-path0	death_domain-associated_protein_6-like_[Octopus_vulgaris]
281	2.5878568444841e-16	0.35784189729964	0.436	0.263	2.05708740568041e-12	2	XP-029642419.1	bf07f1d-path0	26S_proteasome_non-ATPase_regulatory_subunit_1-like_[Octopus_vulgaris]
282	7.39299347147397e-16	0.377466311803676	0.434	0.264	5.87669051047466e-12	2	XP-029645638.1	UnnamedSample_HQ_transcript-7783	formin-J-like_[Octopus_vulgaris]
283	1.72319245986079e-15	0.34984626623232	0.283	0.153	1.36976568634334e-11	2	XP-029647593.1	UnnamedSample_HQ_transcript-5841	tripartite_motif-containing_protein_45-like_[Octopus_vulgaris]
284	5.65381177098896e-15	0.358078057042599	0.324	0.187	4.49421497675913e-11	2	XP-029650914.1	UnnamedSample_HQ_transcript-31077	density-regulated_protein_homolog_[Octopus_vulgaris]
285	6.74029913009897e-15	0.39100310209361	0.529	0.347	5.35786377851567e-11	2	XP-029646210.1	UnnamedSample_HQ_transcript-2200	la-related_protein_6-like_[Octopus_vulgaris]
286	6.87674344677338e-15	0.350772210681583	0.438	0.271	5.46632336584016e-11	2	XP-029651448.1	b68767f-path0	GRB10-interacting_GYF_protein_2-like_isoform_X2_[Octopus_vulgaris]
287	3.83877061938539e-14	0.311026070318021	0.47	0.292	3.05143876534945e-10	2	XP-029649747.1	b3d4f7d-path0	T-complex_protein_1_subunit_alpha-like_[Octopus_vulgaris]
288	4.64408369054175e-14	0.36432330291859	0.269	0.151	3.69158212561164e-10	2	XP-029636420.1	UnnamedSample_HQ_transcript-6262	26S_proteasome_non-ATPase_regulatory_subunit_2-like_[Octopus_vulgaris]
289	5.11131597567189e-14	0.308639590951548	0.687	0.486	4.06298506906159e-10	2	XP-029650878.1	UnnamedSample_HQ_transcript-22268	"dynein_light_chain_LC6,_flagellar_outer_arm_[Octopus_vulgaris]"
290	6.08420068632052e-14	0.299668497782453	0.329	0.191	4.83633112555618e-10	2	XP-029649723.1	b8efbac-path0	innexin_unc-9-like_isoform_X1_[Octopus_vulgaris]
291	5.53809063188536e-13	0.368462856088749	0.259	0.147	4.40222824328567e-09	2	XP-029638109.1	UnnamedSample_HQ_transcript-5340	pre-mRNA-processing_factor_40_homolog_A-like_isoform_X2_[Octopus_vulgaris]
292	1.34638098407905e-12	0.322407232169094	0.354	0.216	1.07023824424443e-08	2	XP-029642922.1	UnnamedSample_HQ_transcript-31503	eukaryotic_translation_initiation_factor_3_subunit_K-like_[Octopus_vulgaris]
293	2.80315342638458e-12	0.285263426639876	0.804	0.627	2.2282266586331e-08	2	XP-029637368.1	bdafc3c-path0	heterogeneous_nuclear_ribonucleoprotein_A3_homolog_2-like_isoform_X6_[Octopus_vulgaris]
294	3.01247743782257e-12	0.284086748995412	0.343	0.209	2.39461831532516e-08	2	XP-029639518.1	UnnamedSample_HQ_transcript-1669	nucleoprotein_TPR-like_[Octopus_vulgaris]
295	3.97180175204233e-12	0.317001708519584	0.369	0.231	3.15718521269845e-08	2	XP-029648675.1	b9c1198-path0	putative_oxidoreductase_GLYR1_isoform_X1_[Octopus_vulgaris]
296	4.27344297750075e-12	0.288291766919952	0.492	0.324	3.39695982281535e-08	2	XP-029637136.1	b2bd450-path0	ubiquitin_carboxyl-terminal_hydrolase_7-like_isoform_X2_[Octopus_vulgaris]
297	8.79930713098042e-11	0.307181321668943	0.357	0.228	6.99456923841634e-07	2	XP-029645025.1	UnnamedSample_HQ_transcript-5538	structural_maintenance_of_chromosomes_protein_3-like_isoform_X2_[Octopus_vulgaris]
298	5.03793735408004e-10	0.250542250814154	0.305	0.189	4.00465640275822e-06	2	XP-029656055.1	b3b1e18-path0	MICOS_complex_subunit_Mic60-like_[Octopus_vulgaris]
299	2.91453944375966e-09	0.308441191873559	0.345	0.229	2.31676740384455e-05	2	XP-029650911.1	UnnamedSample_HQ_transcript-27206	eukaryotic_translation_initiation_factor_3_subunit_M-like_[Octopus_vulgaris]
300	8.13604955632582e-06	0.277949463605704	0.306	0.218	0.064673457923234	2	XP-029647963.1	UnnamedSample_HQ_transcript-63	XP-029647963.1-like_[Octopus_vulgaris]
301	3.67205880893143e-81	1.09992656255698	0.555	0.206	2.91891954721959e-77	3	XP-029651535.1	UnnamedSample_HQ_transcript-8969	tRNA_pseudouridine(38/39)_synthase-like_[Octopus_vulgaris]
302	7.28622895179514e-75	0.764572564466604	0.973	0.801	5.79182339378196e-71	3	XP-029648445.1	be646b0-path0	NADPH-dependent_methylglyoxal_reductase_GRE2-like_[Octopus_vulgaris]
303	4.70487640449419e-63	0.977587583743135	0.446	0.158	3.73990625393243e-59	3	XP-029650797.1	b610816-path3	dihydropyrimidinase-like_isoform_X3_[Octopus_vulgaris]
304	2.88146719060262e-62	0.9566896692575	0.337	0.1	2.29047826981002e-58	3	XP-029643346.1	b875d55-path0	FERM_domain-containing_protein_5-like_isoform_X7_[Octopus_vulgaris]
305	5.10975510409599e-62	0.961269159241314	0.273	0.07	4.0617443322459e-58	3	XP-029646010.1	UnnamedSample_HQ_transcript-17549	shootin-1-like_isoform_X1_[Octopus_vulgaris]
306	4.52091442802215e-59	0.950438740074436	0.475	0.182	3.59367487883481e-55	3	XP-029645015.1	UnnamedSample_HQ_transcript-207	uncharacterized_protein_LOC115219087_isoform_X3_[Octopus_vulgaris]
307	5.16426368478213e-58	0.820887466120276	0.831	0.546	4.10507320303331e-54	3	XP-029642320.1	ba53f97-path0	spectrin_beta_chain-like_[Octopus_vulgaris]
308	1.29005587816848e-55	0.962137113376424	0.418	0.158	1.02546541755612e-51	3	XP-029651045.1	UnnamedSample_HQ_transcript-22257	growth_factor_receptor-bound_protein_2-like_[Octopus_vulgaris]
309	4.68692766084391e-52	0.903214167278851	0.633	0.324	3.72563879760483e-48	3	XP-029647904.1	UnnamedSample_HQ_transcript-1640	uncharacterized_protein_LOC115221811_[Octopus_vulgaris]
310	1.89199915835614e-49	0.79042968021325	0.725	0.429	1.50395013097729e-45	3	XP-029650404.1	UnnamedSample_HQ_transcript-31373	glutathione_S-transferase_Mu_3-like_[Octopus_vulgaris]
311	1.31792941316343e-42	0.790652746161163	0.26	0.083	1.04762209052361e-38	3	XP-029641832.1	ba32a76-path3	sperm-associated_antigen_1-like_[Octopus_vulgaris]
312	2.47994218276651e-39	0.774543595999502	0.262	0.088	1.9713060410811e-35	3	XP-029644878.1	UnnamedSample_HQ_transcript-2367	protocadherin_beta-2-like_[Octopus_vulgaris]
313	9.8088260711841e-39	0.780046072196661	0.586	0.326	7.79703584398424e-35	3	XP-029643966.1	UnnamedSample_HQ_transcript-13383	calnexin-like_isoform_X1_[Octopus_vulgaris]
314	3.411648945447e-37	0.753178630200723	0.544	0.286	2.71191974673582e-33	3	XP-029658229.1	bf30b0c-path0	disco-interacting_protein_2_homolog_C-like_isoform_X9_[Octopus_vulgaris]
315	4.49700184654911e-37	0.727228218872172	0.592	0.33	3.57466676782188e-33	3	XP-029658440.1	b9b576c-path1	heterochromatin_protein_1-binding_protein_3-like_[Octopus_vulgaris]
316	6.14983777011665e-37	0.799098902169673	0.378	0.165	4.88850604346572e-33	3	XP-029641827.1	b6637c4-path0	misshapen-like_kinase_1_isoform_X7_[Octopus_vulgaris]
317	7.46214794034794e-37	0.727406515749733	0.523	0.264	5.93166139778258e-33	3	XP-029642661.1	UnnamedSample_HQ_transcript-31536	peptidyl-prolyl_cis-trans_isomerase_FKBP2-like_[Octopus_vulgaris]
318	1.15739219990929e-36	0.807809266731062	0.461	0.23	9.20011059707896e-33	3	XP-029653223.1	bdb1623-path0	cdc42-interacting_protein_4_homolog_[Octopus_vulgaris]
319	1.59559146069188e-36	0.7197493909463	0.685	0.424	1.26833565210397e-32	3	XP-029644159.1	b8a1675-path1	transcriptional_regulator_ATRX-like_[Octopus_vulgaris]
320	2.53234297772987e-35	0.719831771830359	0.552	0.295	2.01295943299748e-31	3	XP-029644716.1	UnnamedSample_HQ_transcript-1974	uncharacterized_protein_LOC115218876_[Octopus_vulgaris]
321	5.25772838330066e-34	0.772205295442119	0.508	0.273	4.17936829188569e-30	3	XP-029642629.1	UnnamedSample_HQ_transcript-37	poly_[ADP-ribose]_polymerase_tankyrase-like_isoform_X2_[Octopus_vulgaris]
322	6.68357159006189e-34	0.568616284508646	0.872	0.657	5.3127710569402e-30	3	XP-029642286.1	b15b4f8-path2	protein_PRRC2C-like_isoform_X1_[Octopus_vulgaris]
323	1.16056198281291e-33	0.755034104552519	0.341	0.147	9.22530720137979e-30	3	XP-029652923.1	UnnamedSample_HQ_transcript-3803	CAP-Gly_domain-containing_linker_protein_1-like_isoform_X2_[Octopus_vulgaris]
324	3.53728749675574e-33	0.647520596521361	0.275	0.104	2.81178983117114e-29	3	XP-029647227.1	UnnamedSample_HQ_transcript-25665	ralA-binding_protein_1-like_[Octopus_vulgaris]
325	4.34957793889098e-32	0.750130989220725	0.497	0.265	3.45747950362444e-28	3	XP-029653145.1	b206216-path0	uncharacterized_protein_LOC115226296_isoform_X1_[Octopus_vulgaris]
326	5.24769542693467e-32	0.660758526866367	0.258	0.096	4.17139309487037e-28	3	XP-029649810.1	UnnamedSample_HQ_transcript-4992	cerebellar_degeneration-related_protein_2-like_[Octopus_vulgaris]
327	4.57504481111748e-31	0.736409980109696	0.451	0.234	3.63670312035729e-27	3	XP-029646860.1	UnnamedSample_HQ_transcript-7818	scaffold_attachment_factor_B1-like_isoform_X1_[Octopus_vulgaris]
328	2.29926370006683e-29	0.637800451379255	0.483	0.254	1.82768471518312e-25	3	XP-029645510.1	UnnamedSample_HQ_transcript-19214	golgin_subfamily_A_member_7-like_[Octopus_vulgaris]
329	3.11829480972905e-28	0.691702935736824	0.273	0.115	2.47873254425362e-24	3	XP-029649945.1	UnnamedSample_HQ_transcript-14366	protogenin-like_isoform_X3_[Octopus_vulgaris]
330	7.19573458274058e-27	0.625422131802188	0.341	0.157	5.71988941982049e-23	3	XP-029651355.1	UnnamedSample_HQ_transcript-4614	calsyntenin-1-like_[Octopus_vulgaris]
331	4.53587728522239e-25	0.628053305692507	0.492	0.284	3.60556885402328e-21	3	XP-029643825.1	UnnamedSample_HQ_transcript-31855	proteasome_maturation_protein-like_[Octopus_vulgaris]
332	7.88465848318816e-24	0.611110041383993	0.386	0.199	6.26751502828626e-20	3	XP-029642773.1	bc08c8b-path0	dual_specificity_tyrosine-phosphorylation-regulated_kinase_mbk-2-like_[Octopus_vulgaris]
333	2.07629782177285e-23	0.427934483471608	0.903	0.709	1.65044913852723e-19	3	XP-029651341.1	b34ddb4-path1	chromodomain-helicase-DNA-binding_protein_4-like_isoform_X14_[Octopus_vulgaris]
334	1.76564949745441e-22	0.552471194327996	0.374	0.194	1.40351478552651e-18	3	XP-029642834.1	b5c50d6-path0	MAP/microtubule_affinity-regulating_kinase_3-like_[Octopus_vulgaris]
335	1.94020872589377e-22	0.598425311880093	0.419	0.234	1.54227191621296e-18	3	XP-029652269.1	b77d8d9-path0	nucleolin-like_isoform_X4_[Octopus_vulgaris]
336	4.87243489264716e-22	0.53913788934324	0.29	0.132	3.87309849616523e-18	3	XP-029648756.1	UnnamedSample_HQ_transcript-28469	uncharacterized_protein_LOC115222598_[Octopus_vulgaris]
337	6.91625328811987e-22	0.587007728052237	0.341	0.176	5.49772973872648e-18	3	XP-029657569.1	UnnamedSample_HQ_transcript-13130	eukaryotic_translation_initiation_factor_3_subunit_G-like_isoform_X2_[Octopus_vulgaris]
338	9.49968681180099e-22	0.586423490432308	0.381	0.203	7.55130104670061e-18	3	XP-029646856.1	UnnamedSample_HQ_transcript-2977	ski_oncogene-like_isoform_X1_[Octopus_vulgaris]
339	2.38835178075965e-21	0.527877559296435	0.515	0.306	1.89850083052584e-17	3	XP-029649018.1	UnnamedSample_HQ_transcript-3174	serine/threonine-protein_kinase_N2-like_isoform_X1_[Octopus_vulgaris]
340	4.03953650235213e-21	0.507614090427925	0.307	0.149	3.21102756571971e-17	3	XP-029642620.1	bbcd038-path0	AN1-type_zinc_finger_protein_3-like_isoform_X1_[Octopus_vulgaris]
341	6.98707258047026e-21	0.712044423304559	0.554	0.363	5.55402399421581e-17	3	XP-029647539.1	b849d8b-path0	TOX_high_mobility_group_box_family_member_4-like_isoform_X1_[Octopus_vulgaris]
342	1.07812867585596e-20	1.06326396363412	0.339	0.188	8.57004484437905e-17	3	XP-029654274.1	bf27063-path0	LIM/homeobox_protein_Lhx1-like_[Octopus_vulgaris]
343	4.32322159448524e-20	0.465926847983194	0.671	0.459	3.43652884545632e-16	3	XP-029654325.1	b6a9142-path1	spectrin_alpha_chain-like_isoform_X1_[Octopus_vulgaris]
344	1.29323497463347e-19	0.562323238191871	0.262	0.126	1.02799248133615e-15	3	XP-029648594.1	UnnamedSample_HQ_transcript-694	LOW_QUALITY_PROTEIN:_E3_ubiquitin-protein_ligase_HERC2-like_[Octopus_vulgaris]
345	2.2523676447729e-19	0.519723319948167	0.53	0.336	1.79040704082998e-15	3	XP-029649658.1	UnnamedSample_HQ_transcript-11137	26S_proteasome_non-ATPase_regulatory_subunit_4-like_[Octopus_vulgaris]
346	1.35487550159263e-18	0.493882866215494	0.584	0.384	1.07699053621598e-14	3	XP-029647505.1	UnnamedSample_HQ_transcript-22276	eukaryotic_translation_initiation_factor_2_subunit_2-like_[Octopus_vulgaris]
347	1.56132980427539e-18	0.423819110443936	0.483	0.28	1.2411010614185e-14	3	XP-029649029.1	b1eb579-path0	palmitoyltransferase_ZDHHC9-like_isoform_X3_[Octopus_vulgaris]
348	2.18094164592672e-18	0.516635189317429	0.401	0.229	1.73363051434715e-14	3	XP-029658417.1	b6373b5-path0	actin-binding_LIM_protein_1-like_isoform_X1_[Octopus_vulgaris]
349	2.04957929183132e-17	0.557026630736424	0.267	0.135	1.62921057907672e-13	3	XP-029645883.1	UnnamedSample_HQ_transcript-18410	neurotensin_receptor_type_1-like_[Octopus_vulgaris]
350	4.00722791075609e-17	0.51443984918731	0.315	0.172	3.18534546626001e-13	3	XP-029647500.1	UnnamedSample_HQ_transcript-3487	upstream_stimulatory_factor_2-like_[Octopus_vulgaris]
351	4.1651139675332e-17	0.541843050441967	0.279	0.146	3.31084909279214e-13	3	XP-029644165.1	UnnamedSample_HQ_transcript-7475	protein_SCAF11-like_isoform_X1_[Octopus_vulgaris]
352	4.57945453143379e-17	0.449214685314921	0.277	0.14	3.64020840703672e-13	3	XP-029648716.1	b7104e6-path0	sodium-_and_chloride-dependent_taurine_transporter-like_[Octopus_vulgaris]
353	7.0389033626947e-17	0.288937113329073	0.822	0.617	5.59522428300601e-13	3	XP-029650261.1	UnnamedSample_HQ_transcript-20069	uncharacterized_protein_LOC115223720_[Octopus_vulgaris]
354	9.51609186075193e-17	0.387225773765718	0.867	0.74	7.56434142011171e-13	3	XP-029648044.1	bc36009-path0	muscleblind-like_protein_2a_[Octopus_vulgaris]
355	4.8143737944591e-16	0.475123129431509	0.406	0.243	3.82694572921554e-12	3	XP-029648277.1	bd66413-path0	STE20-like_serine/threonine-protein_kinase_isoform_X1_[Octopus_vulgaris]
356	1.71673276963138e-15	0.379511266749259	0.5	0.312	1.36463087857998e-11	3	XP-029645875.1	b3704bb-path1	tropomodulin-2-like_isoform_X1_[Octopus_vulgaris]
357	1.73895677907293e-15	0.485920200197439	0.272	0.143	1.38229674368507e-11	3	XP-029645632.1	b79fdf4-path0	intersectin-1-like_isoform_X3_[Octopus_vulgaris]
358	3.92376112121128e-15	0.446176179472062	0.497	0.322	3.11899771525085e-11	3	XP-029651451.1	b03d9e9-path0	septin-2-like_[Octopus_vulgaris]
359	7.21634042152718e-15	0.462259153498844	0.428	0.27	5.73626900107196e-11	3	XP-029648521.1	bc52eb2-path0	eukaryotic_translation_initiation_factor_4_gamma_1-like_isoform_X4_[Octopus_vulgaris]
360	1.50327878583506e-14	0.446711366493971	0.28	0.153	1.19495630686029e-10	3	XP-029642445.1	UnnamedSample_HQ_transcript-325	E3_ubiquitin-protein_ligase_UBR2-like_isoform_X1_[Octopus_vulgaris]
361	1.82022889540838e-14	0.27996059105491	0.856	0.722	1.44689994896012e-10	3	XP-029643815.1	UnnamedSample_HQ_transcript-12490	14-3-3_family_protein_artA-like_[Octopus_vulgaris]
362	3.5014828822538e-14	0.422091391241802	0.26	0.137	2.78332874310355e-10	3	XP-029643172.1	b4221b9-path0	regulator_of_microtubule_dynamics_protein_1-like_isoform_X1_[Octopus_vulgaris]
363	4.20304698068335e-14	0.463023425508867	0.262	0.143	3.34100204494519e-10	3	XP-029650243.1	UnnamedSample_HQ_transcript-664	uncharacterized_protein_LOC115223707_[Octopus_vulgaris]
364	6.51822517388999e-14	0.406555498132494	0.426	0.266	5.18133719072516e-10	3	XP-029650499.1	UnnamedSample_HQ_transcript-31471	glutathione_peroxidase-like_[Octopus_vulgaris]
365	7.06850362799652e-14	0.407881051231639	0.312	0.177	5.61875353389443e-10	3	XP-029646669.1	b6714dc-path0	"arf-GAP_with_GTPase,_ANK_repeat_and_PH_domain-containing_protein_1-like_isoform_X7_[Octopus_vulgaris]"
366	1.35083664013936e-13	0.39223568828253	0.294	0.163	1.07378004524678e-09	3	XP-029650814.1	b970bdc-path3	striatin-like_isoform_X1_[Octopus_vulgaris]
367	2.74685976635195e-13	0.422866043839853	0.32	0.186	2.18347882827316e-09	3	XP-029646930.1	UnnamedSample_HQ_transcript-25109	GTP-binding_protein_Rheb_homolog_[Octopus_vulgaris]
368	2.8393921383926e-13	0.446792321284035	0.443	0.29	2.25703281080828e-09	3	XP-029642528.1	b268f45-path0	RNA-binding_protein_lark-like_[Octopus_vulgaris]
369	1.01136020668154e-12	0.398093126786992	0.299	0.174	8.03930228291156e-09	3	XP-029652786.1	b7e6223-path0	protein_polybromo-1-like_[Octopus_vulgaris]
370	1.03949836508084e-12	0.386452028069503	0.396	0.246	8.26297250402764e-09	3	XP-029646427.1	bd1a781-path1	protein_SON-like_isoform_X1_[Octopus_vulgaris]
371	1.44928863531873e-12	0.366001237934002	0.287	0.162	1.15203953621486e-08	3	XP-029648558.1	UnnamedSample_HQ_transcript-7387	AP-2_complex_subunit_mu_[Octopus_vulgaris]
372	3.57065892252385e-12	0.354139340229149	0.463	0.301	2.83831677751421e-08	3	XP-029644395.1	bb68b65-path0	endoplasmic_reticulum_chaperone_BiP-like_[Octopus_vulgaris]
373	1.1842622768776e-11	0.365371402120551	0.456	0.305	9.41370083890003e-08	3	XP-029647769.1	b63834c-path0	protein_mothers_against_dpp-like_isoform_X2_[Octopus_vulgaris]
374	1.91536195895047e-11	0.407429853349121	0.349	0.217	1.52252122116973e-07	3	XP-029653143.1	be35a2f-path0	"deformed_epidermal_autoregulatory_factor_1-like,_partial_[Octopus_vulgaris]"
375	2.99768290593766e-11	0.330754188831029	0.327	0.199	2.38285814192985e-07	3	XP-029642293.1	UnnamedSample_HQ_transcript-3908	low-density_lipoprotein_receptor-related_protein_6-like_[Octopus_vulgaris]
376	5.98596062804006e-11	0.549595858289617	0.31	0.197	4.75824010322904e-07	3	XP-029654249.1	baaad1e-path0	nuclear_receptor_subfamily_2_group_F_member_1-A-like_[Octopus_vulgaris]
377	6.04474152385872e-11	0.382999286572569	0.334	0.207	4.8049650373153e-07	3	XP-029651618.1	bc26d40-path0	nuclear_receptor_corepressor_1-like_isoform_X4_[Octopus_vulgaris]
378	6.0694097831232e-11	0.360561575529818	0.357	0.226	4.82457383660463e-07	3	XP-029651879.1	b8f7829-path0	LOW_QUALITY_PROTEIN:_lysine-specific_demethylase_5A-like_[Octopus_vulgaris]
379	6.33185197652456e-11	0.36709509871086	0.436	0.295	5.03318913613937e-07	3	XP-029646684.1	bc30e32-path0	TAR_DNA-binding_protein_43-like_[Octopus_vulgaris]
380	7.45294949855683e-11	0.456356390990015	0.3	0.187	5.92434955640283e-07	3	XP-029647855.1	ba8761c-path0	vang-like_protein_2-B_[Octopus_vulgaris]
381	2.5071488035323e-10	0.335850226000423	0.307	0.189	1.99293258392783e-06	3	XP-029643694.1	UnnamedSample_HQ_transcript-22397	triosephosphate_isomerase_B-like_[Octopus_vulgaris]
382	7.36258631715891e-10	0.386716295891142	0.398	0.271	5.85251986350962e-06	3	XP-029653022.1	b07ae0c-path0	ataxin-2-like_[Octopus_vulgaris]
383	3.75662942479576e-09	0.381843481600567	0.354	0.24	2.98614472977015e-05	3	XP-029649939.1	b2e0e69-path0	transcription_initiation_factor_TFIID_subunit_3-like_[Octopus_vulgaris]
384	3.94393017884828e-09	0.354761933171816	0.423	0.299	3.1350300991665e-05	3	XP-029649747.1	b3d4f7d-path0	T-complex_protein_1_subunit_alpha-like_[Octopus_vulgaris]
385	3.98553803368249e-09	0.332896605691177	0.357	0.24	3.16810418297421e-05	3	XP-029642467.1	UnnamedSample_HQ_transcript-31084	proteasome_subunit_alpha_type-6-like_[Octopus_vulgaris]
386	4.66416462060848e-09	0.328910704996235	0.357	0.238	3.70754445692168e-05	3	XP-029645940.1	b5a30d3-path0	uncharacterized_protein_LOC115219804_[Octopus_vulgaris]
387	5.20838217536918e-09	0.267825863231106	0.414	0.278	4.14014299120096e-05	3	XP-029655698.1	bf301ea-path0	Golgi_to_ER_traffic_protein_4_homolog_[Octopus_vulgaris]
388	7.3621259491945e-09	0.334363156950909	0.282	0.18	5.85215391701471e-05	3	XP-029650141.1	UnnamedSample_HQ_transcript-625	pumilio_homolog_2-like_isoform_X2_[Octopus_vulgaris]
389	1.03537537612619e-08	0.353478088177428	0.329	0.221	8.23019886482708e-05	3	XP-029642922.1	UnnamedSample_HQ_transcript-31503	eukaryotic_translation_initiation_factor_3_subunit_K-like_[Octopus_vulgaris]
390	3.63194033342892e-08	0.417807796237409	0.354	0.242	0.000288702937104264	3	XP-029646067.1	b266248-path2	uncharacterized_protein_LOC115219900_[Octopus_vulgaris]
391	4.09276569343189e-08	0.310554398640893	0.322	0.213	0.000325333944970901	3	XP-029643727.1	UnnamedSample_HQ_transcript-31831	activated_RNA_polymerase_II_transcriptional_coactivator_p15-like_[Octopus_vulgaris]
392	6.20024356394246e-08	0.293302772701571	0.258	0.165	0.000492857360897786	3	XP-029642026.1	UnnamedSample_HQ_transcript-15885	UV_excision_repair_protein_RAD23_homolog_B-like_[Octopus_vulgaris]
393	7.11640158155337e-08	0.307864470692696	0.398	0.279	0.000565682761717677	3	XP-029647221.1	UnnamedSample_HQ_transcript-730	genetic_suppressor_element_1-like_isoform_X2_[Octopus_vulgaris]
394	1.09547647728014e-07	0.313563925262795	0.505	0.379	0.00087079425178998	3	XP-029658274.1	b1c024e-path0	serine/arginine_repetitive_matrix_protein_1-like_isoform_X2_[Octopus_vulgaris]
395	3.65863792894942e-07	0.28124631821204	0.477	0.354	0.0029082512897219	3	XP-029643380.1	bcef0d5-path0	zinc_finger_RNA-binding_protein-like_[Octopus_vulgaris]
396	3.87511391310635e-07	0.287477376973311	0.27	0.178	0.00308032804952824	3	XP-029653432.1	UnnamedSample_HQ_transcript-28936	chromatin_target_of_PRMT1_protein-like_isoform_X4_[Octopus_vulgaris]
397	5.0460243535857e-07	0.29509527971684	0.263	0.174	0.00401108475866527	3	XP-029645628.1	UnnamedSample_HQ_transcript-21617	ras-related_protein_Rab-11B-like_[Octopus_vulgaris]
398	5.61110674170921e-07	0.303165505215651	0.624	0.495	0.00446026874898465	3	XP-029650878.1	UnnamedSample_HQ_transcript-22268	"dynein_light_chain_LC6,_flagellar_outer_arm_[Octopus_vulgaris]"
399	5.62182503154473e-06	0.278067444591815	0.275	0.193	0.0446878871757491	3	XP-029650914.1	UnnamedSample_HQ_transcript-31077	density-regulated_protein_homolog_[Octopus_vulgaris]
400	2.37590176622078e-05	0.262749402270498	0.336	0.248	0.18886043139689	3	XP-029649310.1	UnnamedSample_HQ_transcript-25316	LIM_domain_transcription_factor_LMO4.2-like_[Octopus_vulgaris]
401	1.18912002626068e-276	2.31917854685411	0.715	0.139	9.45231508874612e-273	4	XP-029648740.1	b59c35c-path0	nidogen-1-like_isoform_X1_[Octopus_vulgaris]
402	1.15984651223574e-183	2.21148494405796	0.694	0.201	9.21961992576192e-180	4	XP-025090868.1	UnnamedSample_HQ_transcript-14097	glutathione_peroxidase-like_[Pomacea_canaliculata]
403	7.61225424350158e-183	1.77507883620019	0.939	0.544	6.05098089815941e-179	4	XP-029649095.1	UnnamedSample_HQ_transcript-11479	CD63_antigen-like_[Octopus_vulgaris]
404	1.06347674564526e-135	1.66590662502676	0.351	0.059	8.45357665113419e-132	4	XP-029651459.1	UnnamedSample_HQ_transcript-5138	uncharacterized_protein_LOC115224727_[Octopus_vulgaris]
405	1.11888800729413e-122	1.47441706619262	0.614	0.196	8.89404076998103e-119	4	XP-029653152.1	b0685e6-path2	LOW_QUALITY_PROTEIN:_talin-2-like_[Octopus_vulgaris]
406	8.21289692748113e-115	1.4865331900884	0.341	0.065	6.52843176765475e-111	4	XP-029644988.1	UnnamedSample_HQ_transcript-25322	soma_ferritin-like_[Octopus_vulgaris]
407	1.70205334095924e-103	2.05070834865664	0.458	0.13	1.3529622007285e-99	4	XP-029646050.1	UnnamedSample_HQ_transcript-7173	heat_shock_70_kDa_protein-like_[Octopus_vulgaris]
408	5.37188814042483e-87	1.32544969491856	0.468	0.145	4.2701138828237e-83	4	XP-029653894.1	UnnamedSample_HQ_transcript-3611	forkhead_box_protein_D1-like_[Octopus_vulgaris]
409	2.90293534928239e-84	1.60723784667362	0.267	0.053	2.30754330914457e-80	4	XP-029658036.1	UnnamedSample_HQ_transcript-29319	14_kDa_fatty_acid-binding_protein-like_[Octopus_vulgaris]
410	5.85939843297543e-68	1.29495257709624	0.492	0.194	4.65763581437217e-64	4	XP-029645037.1	be2f2a0-path0	insulin-like_growth_factor-binding_protein-related_protein_1_[Octopus_vulgaris]
411	2.56198131461908e-65	1.26837897135407	0.254	0.06	2.03651894699071e-61	4	XP-029636563.1	b435242-path0	ETS-like_protein_pointed_isoform_X3_[Octopus_vulgaris]
412	2.86151343557948e-65	1.37272773414511	0.58	0.276	2.27461702994213e-61	4	XP-022306667.1	bbbe273-path0	cathepsin_L1-like_[Crassostrea_virginica]
413	2.8022628608641e-54	0.496928020990524	0.998	0.989	2.22751874810087e-50	4	XP-029651715.1	UnnamedSample_HQ_transcript-14489	ciliogenesis_and_planar_polarity_effector_2-like_[Octopus_vulgaris]
414	4.38665320009342e-42	1.17112410445458	0.404	0.179	3.48695062875426e-38	4	XP-029652175.1	b82e364-path0	dystroglycan-like_[Octopus_vulgaris]
415	8.35620025222175e-41	0.992756140507303	0.485	0.239	6.64234358049107e-37	4	XP-029639183.1	UnnamedSample_HQ_transcript-28821	tetraspanin-18-like_[Octopus_vulgaris]
416	3.23926540674337e-38	0.668384923204997	0.852	0.645	2.5748920718203e-34	4	XP-032563740.1	bec54a1-path17	uncharacterized_protein_LOC116796865_[Chiroxiphia_lanceolata]
417	3.79622754950002e-38	1.08227814992249	0.315	0.127	3.01762127909757e-34	4	XP-029652097.1	UnnamedSample_HQ_transcript-17175	"lysoplasmalogenase-like_protein_TMEM86A,_partial_[Octopus_vulgaris]"
418	2.40906546211621e-36	1.06608192573487	0.373	0.169	1.91496613583617e-32	4	XP-025111958.1	b15d29a-path1	carboxyl-terminal_PDZ_ligand_of_neuronal_nitric_oxide_synthase_protein-like_isoform_X2_[Pomacea_canaliculata]
419	1.66745838974517e-35	0.922663505821809	0.431	0.211	1.32546267400843e-31	4	XP-014785616.1	bb8c254-path0	PREDICTED:_glypican-6-like_[Octopus_bimaculoides]
420	1.08722774072162e-34	0.547600086967978	0.944	0.804	8.64237331099612e-31	4	XP-029648445.1	be646b0-path0	NADPH-dependent_methylglyoxal_reductase_GRE2-like_[Octopus_vulgaris]
421	2.83386002331347e-34	0.633144281467879	0.937	0.829	2.25263533253188e-30	4	XP-018006991.1	bf91091-path0	PREDICTED:_heat_shock_protein_HSP_90-alpha-like_[Hyalella_azteca]
422	2.34110647616529e-32	1.66406746202825	0.256	0.101	1.86094553790379e-28	4	XP-029639702.1	UnnamedSample_HQ_transcript-11602	inactive_pancreatic_lipase-related_protein_1-like_[Octopus_vulgaris]
423	4.32006085361943e-30	0.910098082612376	0.297	0.128	3.43401637254208e-26	4	XP-029634337.1	b86de43-path0	prosaposin-like_isoform_X1_[Octopus_vulgaris]
424	2.18261335083237e-29	0.843095027509391	0.346	0.162	1.73495935257665e-25	4	XP-029642224.1	b657724-path0	fibroblast_growth_factor_receptor_1-like_[Octopus_vulgaris]
425	2.12617113399471e-28	0.848859421588112	0.341	0.166	1.69009343441239e-24	4	XP-014790533.1	b2cf0b8-path0	"PREDICTED:_zinc_finger_protein_36,_C3H1_type-like_2_[Octopus_bimaculoides]"
426	4.0920344673968e-28	0.808760697151761	0.569	0.373	3.25275819813371e-24	4	XP-029642367.1	UnnamedSample_HQ_transcript-4861	plastin-1-like_[Octopus_vulgaris]
427	1.56613418396898e-26	0.953464402193601	0.359	0.192	1.24492006283694e-22	4	XP-029649723.1	b8efbac-path0	innexin_unc-9-like_isoform_X1_[Octopus_vulgaris]
428	7.33145177211331e-26	0.728267543334141	0.512	0.3	5.82777101365287e-22	4	XP-029636609.1	UnnamedSample_HQ_transcript-16490	uncharacterized_protein_LOC115211975_[Octopus_vulgaris]
429	1.45028118884127e-25	0.425919848000104	0.95	0.894	1.15282851700993e-21	4	XP-029645637.1	bdb9cb0-path3	migration_and_invasion_enhancer_1-like_[Octopus_vulgaris]
430	8.92552992948034e-25	0.723925010863274	0.539	0.346	7.09490374094392e-21	4	XP-029634547.1	b0dcb91-path1	SLIT-ROBO_Rho_GTPase-activating_protein_3-like_isoform_X1_[Octopus_vulgaris]
431	9.01910310411889e-22	0.931999831865844	0.377	0.214	7.1692850574641e-18	4	XP-029647963.1	UnnamedSample_HQ_transcript-63	XP-029647963.1-like_[Octopus_vulgaris]
432	1.04341792866858e-21	0.751639388916169	0.495	0.323	8.29412911498655e-18	4	XP-029651451.1	b03d9e9-path0	septin-2-like_[Octopus_vulgaris]
433	6.26940156710367e-21	0.592006629495634	0.571	0.377	4.98354730569071e-17	4	XP-029633601.1	UnnamedSample_HQ_transcript-16629	phospholipid_phosphatase-related_protein_type_1-like_[Octopus_vulgaris]
434	9.24533211233512e-21	0.971827427086408	0.288	0.147	7.34911449609519e-17	4	XP-029636241.1	b0f8d75-path2	peptidyl-prolyl_cis-trans_isomerase_B-like_[Octopus_vulgaris]
435	4.51781778255497e-20	0.715575895420363	0.335	0.183	3.59121335535294e-16	4	XP-029653204.1	b606146-path0	flotillin-2-like_[Octopus_vulgaris]
436	1.5486133913569e-19	0.813396310911654	0.279	0.14	1.2309927847896e-15	4	XP-029652896.1	UnnamedSample_HQ_transcript-25739	MARVEL_domain-containing_protein_1-like_[Octopus_vulgaris]
437	1.14090803631468e-18	0.784358674636235	0.25	0.124	9.06907798066542e-15	4	XP-029648931.1	b3444e4-path0	uncharacterized_protein_LOC115222763_isoform_X2_[Octopus_vulgaris]
438	1.57961169132992e-17	0.661109497982711	0.427	0.271	1.25563333343815e-13	4	XP-029650399.1	b222cc1-path0	SH2_domain-containing_protein_4B-like_isoform_X1_[Octopus_vulgaris]
439	7.7742404486235e-17	0.436793836489747	0.777	0.639	6.17974373261082e-13	4	XP-029657264.1	UnnamedSample_HQ_transcript-554	decapping_and_exoribonuclease_protein-like_isoform_X1_[Octopus_vulgaris]
440	1.55995502957917e-15	0.30431771402895	0.91	0.788	1.24000825301248e-11	4	XP-017796731.1	b9d1a26-path9	PREDICTED:_LOW_QUALITY_PROTEIN:_uncharacterized_protein_LOC108577999_[Habropoda_laboriosa]
441	1.95616700898743e-15	0.62325710749317	0.38	0.236	1.55495715544411e-11	4	XP-029650134.1	UnnamedSample_HQ_transcript-4528	protein_wntless-like_[Octopus_vulgaris]
442	2.77791556255468e-15	0.680878242578482	0.335	0.204	2.20816508067471e-11	4	XP-014790068.1	ba83706-path0	PREDICTED:_protein_tweety_homolog_1-A-like_isoform_X7_[Octopus_bimaculoides]
443	4.64996351259747e-15	0.380259620610875	0.872	0.806	3.69625599616373e-11	4	XP-029644968.1	UnnamedSample_HQ_transcript-6572	3'-5'_exoribonuclease_1-like_[Octopus_vulgaris]
444	4.93988512955995e-15	0.59157156928014	0.505	0.364	3.9267146894872e-11	4	XP-029652482.1	b34a9a9-path1	"RNA-binding_motif,_single-stranded-interacting_protein_1-like_isoform_X8_[Octopus_vulgaris]"
445	5.66093468877977e-15	0.992868338061051	0.445	0.32	4.49987698411104e-11	4	XP-029651505.1	b578a03-path0	inactive_tyrosine-protein_kinase_transmembrane_receptor_ROR1-like_isoform_X1_[Octopus_vulgaris]
446	7.14631084890061e-15	0.731419154696982	0.281	0.155	5.6806024937911e-11	4	XP-029639607.1	b43df9e-path0	kinesin-like_protein_KIF21A_isoform_X3_[Octopus_vulgaris]
447	3.24746965098058e-14	0.676048192234444	0.276	0.161	2.58141362556447e-10	4	XP-029648656.1	b9a983b-path0	kinectin-like_isoform_X1_[Octopus_vulgaris]
448	2.47278296700226e-13	0.507072778481065	0.25	0.137	1.9656151804701e-09	4	XP-029645883.1	UnnamedSample_HQ_transcript-18410	neurotensin_receptor_type_1-like_[Octopus_vulgaris]
449	4.25487769333459e-13	0.414873329301378	0.742	0.619	3.38220227843166e-09	4	XP-014786276.1	UnnamedSample_HQ_transcript-8076	PREDICTED:_fucose-1-phosphate_guanylyltransferase-like_isoform_X1_[Octopus_bimaculoides]
450	3.00604779360059e-12	0.521791665993175	0.384	0.256	2.38950739113311e-08	4	XP-029634816.1	bec6493-path0	dolichyl-diphosphooligosaccharide--protein_glycosyltransferase_subunit_STT3B-like_[Octopus_vulgaris]
451	1.02020463123624e-11	0.435933388229624	0.553	0.423	8.10960661369688e-08	4	XP-029648824.1	UnnamedSample_HQ_transcript-2351	uncharacterized_protein_LOC115222645_[Octopus_vulgaris]
452	1.33136653225949e-11	0.424794025637441	0.429	0.288	1.05830325649307e-07	4	XP-029632973.1	UnnamedSample_HQ_transcript-5772	protein_Jumonji-like_isoform_X1_[Octopus_vulgaris]
453	2.5749442933466e-11	0.435330430046225	0.505	0.371	2.04682321878121e-07	4	XP-029642751.1	UnnamedSample_HQ_transcript-8211	potassium_channel_subfamily_K_member_16-like_[Octopus_vulgaris]
454	1.69661340407891e-10	0.401152258397401	0.652	0.537	1.34863799490233e-06	4	XP-029656578.1	UnnamedSample_HQ_transcript-2102	UPF0389_protein_CG9231-like_[Octopus_vulgaris]
455	4.91150171958755e-10	0.323726194807166	0.67	0.539	3.90415271690015e-06	4	XP-014788839.1	b7565a3-path0	PREDICTED:_septin-11-like_[Octopus_bimaculoides]
456	5.28368060427227e-10	0.316116970485146	0.712	0.6	4.19999771233603e-06	4	XP-029645485.1	b053505-path0	2-hydroxyacylsphingosine_1-beta-galactosyltransferase-like_[Octopus_vulgaris]
457	5.66543322320277e-10	0.487211450856345	0.436	0.325	4.50345286912388e-06	4	XP-029657579.1	b6773de-path0	protein_disulfide-isomerase-like_[Octopus_vulgaris]
458	1.29221548093621e-09	0.388424207933044	0.685	0.578	1.0271820857962e-05	4	XP-029647232.1	UnnamedSample_HQ_transcript-9549	N-alpha-acetyltransferase_50-like_[Octopus_vulgaris]
459	1.70915353939824e-09	0.477745999584876	0.299	0.199	1.35860614846766e-05	4	XP-029645662.1	b9fb4b1-path0	ras-related_protein_Rab-8A-like_[Octopus_vulgaris]
460	1.81787948029951e-09	0.350952921528766	0.584	0.473	1.44503239889008e-05	4	XP-029635575.1	bf88168-path0	calcium-dependent_protein_kinase_12-like_[Octopus_vulgaris]
461	5.70385141658443e-09	0.405356095426253	0.405	0.299	4.53399149104296e-05	4	XP-029649650.1	UnnamedSample_HQ_transcript-17759	"2',3'-cyclic-nucleotide_3'-phosphodiesterase-like_[Octopus_vulgaris]"
462	9.44471705789495e-09	0.433193491909899	0.42	0.31	7.5076055893207e-05	4	XP-029639044.1	UnnamedSample_HQ_transcript-10490	lisH_domain-containing_protein_FOPNL-like_[Octopus_vulgaris]
463	2.19003169171132e-08	0.409518916384167	0.477	0.377	0.000174085619174133	4	XP-029652746.1	b5d007a-path0	moesin-like_isoform_X3_[Octopus_vulgaris]
464	6.83351147818162e-08	0.469642840608117	0.261	0.177	0.000543195827400657	4	XP-014789026.1	b1ba56a-path0	PREDICTED:_ceramide_synthase_5-like_[Octopus_bimaculoides]
465	7.59218080015627e-08	0.453314665042304	0.283	0.194	0.000603502451804422	4	XP-019918355.1	UnnamedSample_HQ_transcript-1300	PREDICTED:_proton_myo-inositol_cotransporter-like_isoform_X1_[Crassostrea_gigas]
466	9.86252831820799e-08	0.414555307463324	0.274	0.185	0.000783972376014353	4	XP-029643981.1	be15fdb-path0	cyclin-I-like_[Octopus_vulgaris]
467	2.39925854887969e-07	0.403110004873641	0.364	0.271	0.00190717062050447	4	XP-029636121.1	bc9a746-path0	uncharacterized_protein_LOC115211635_[Octopus_vulgaris]
468	3.1638220702251e-07	0.415258630335966	0.488	0.394	0.00251492216362193	4	XP-014788857.1	b494443-path3	PREDICTED:_uncharacterized_protein_LOC106882630_[Octopus_bimaculoides]
469	4.63885143342899e-07	0.35112319406325	0.368	0.273	0.0036874230044327	4	XP-029657790.1	ba98e44-path0	galactose-1-phosphate_uridylyltransferase-like_[Octopus_vulgaris]
470	5.31444287743581e-07	0.326201436996209	0.56	0.46	0.00422445064327373	4	XP-029648245.1	bcc6d47-path0	deoxyribodipyrimidine_photo-lyase-like_isoform_X2_[Octopus_vulgaris]
471	6.35834939570986e-07	0.462513814156275	0.292	0.207	0.00505425193464976	4	XP-029634468.1	b569963-path0	serine_incorporator_1-like_isoform_X1_[Octopus_vulgaris]
472	6.69987601293119e-07	0.386222677175052	0.314	0.228	0.005325731442679	4	XP-029638701.1	UnnamedSample_HQ_transcript-13237	U11/U12_small_nuclear_ribonucleoprotein_48_kDa_protein-like_[Octopus_vulgaris]
473	1.47084983939102e-06	0.405021597145406	0.268	0.19	0.0116917853733192	4	XP-029647855.1	ba8761c-path0	vang-like_protein_2-B_[Octopus_vulgaris]
474	1.78136192375131e-06	0.371575146918048	0.368	0.282	0.0141600459318992	4	XP-029651591.1	UnnamedSample_HQ_transcript-886	"F-box_only_protein_42-like,_partial_[Octopus_vulgaris]"
475	3.64533785730659e-06	0.359008514496046	0.371	0.286	0.0289767906277301	4	XP-014789104.1	UnnamedSample_HQ_transcript-15562	PREDICTED:_WD_repeat-containing_protein_25-like_isoform_X1_[Octopus_bimaculoides]
476	7.27728778994098e-06	0.322153020615829	0.277	0.198	0.0578471606422409	4	XP-029634086.1	b56d205-path0	inositol_monophosphatase_1-like_[Octopus_vulgaris]
477	7.48825859928693e-06	0.283675496577894	0.485	0.397	0.0595241676057318	4	XP-014790507.1	UnnamedSample_HQ_transcript-3681	PREDICTED:_general_transcription_factor_IIE_subunit_1-like_[Octopus_bimaculoides]
478	1.16690673828441e-05	0.291609135141444	0.33	0.244	0.0927574166262276	4	XP-029641962.1	b07beb5-path0	glyoxylate_reductase/hydroxypyruvate_reductase-like_[Octopus_vulgaris]
479	1.60108804550506e-05	0.374032741601114	0.312	0.235	0.127270488737197	4	XP-029653096.1	UnnamedSample_HQ_transcript-15807	zinc_finger_protein_205-like_[Octopus_vulgaris]
480	2.02574733227124e-05	0.306195251036455	0.346	0.265	0.161026655442241	4	XP-029636532.1	b633e18-path0	prenylated_Rab_acceptor_protein_1-like_[Octopus_vulgaris]
481	2.03446170116423e-05	0.323635196547031	0.33	0.251	0.161719360625545	4	XP-029638437.1	UnnamedSample_HQ_transcript-15708	protein_phosphatase_1_regulatory_subunit_14B-like_[Octopus_vulgaris]
482	2.3004549746246e-05	0.324657323296403	0.353	0.273	0.18286316593291	4	XP-029649995.1	UnnamedSample_HQ_transcript-14508	syntaxin-17-like_isoform_X1_[Octopus_vulgaris]
483	2.94137100529004e-05	0.278570995217855	0.402	0.319	0.233809581210506	4	XP-029656842.1	b7f31aa-path0	BCL2/adenovirus_E1B_19_kDa_protein-interacting_protein_3-like_[Octopus_vulgaris]
484	4.60368948667666e-05	0.327464032367822	0.366	0.291	0.365947277295928	4	XP-029644287.1	UnnamedSample_HQ_transcript-3025	cytochrome_c_oxidase_assembly_factor_7_homolog_[Octopus_vulgaris]
485	5.11268991085886e-05	0.31364728313339	0.31	0.235	0.406407721014171	4	XP-029648046.1	UnnamedSample_HQ_transcript-3005	transmembrane_9_superfamily_member_2-like_[Octopus_vulgaris]
486	5.73509820315906e-05	0.264421832993872	0.485	0.403	0.455882956169113	4	XP-014789488.1	UnnamedSample_HQ_transcript-1464	"PREDICTED:_alanine--tRNA_ligase,_cytoplasmic-like_[Octopus_bimaculoides]"
487	5.92787790707671e-05	0.34233120567703	0.38	0.307	0.471207014833528	4	XP-029640566.1	UnnamedSample_HQ_transcript-1069	formin-like_protein_isoform_X4_[Octopus_vulgaris]
488	6.43004321684989e-05	0.351108042560592	0.386	0.308	0.511124135307398	4	XP-029644395.1	bb68b65-path0	endoplasmic_reticulum_chaperone_BiP-like_[Octopus_vulgaris]
489	0.0002036785730424	0.285941687368857	0.362	0.291	1	4	XP-029658486.1	UnnamedSample_HQ_transcript-2437	probable_ATP-dependent_RNA_helicase_DHX58_[Octopus_vulgaris]
490	0.000247275651045011	0.292958268178994	0.389	0.323	1	4	XP-029642549.1	be8e9a6-path1	neo-calmodulin-like_isoform_X2_[Octopus_vulgaris]
491	0.000260345081641	0.309159062748669	0.277	0.215	1	4	XP-014790766.1	b19d01e-path13	PREDICTED:_uncharacterized_protein_LOC106884065_isoform_X1_[Octopus_bimaculoides]
492	0.000368769164567529	0.347719036333702	0.299	0.246	1	4	XP-029640349.1	ba772a0-path0	RING_finger_protein_44-like_[Octopus_vulgaris]
493	0.000718289778304472	0.288831162995388	0.404	0.345	1	4	XP-021343910.1	bfbbcc7-path0	casein_kinase_I_[Mizuhopecten_yessoensis]
494	0.00123250043875958	0.26102327275834	0.364	0.301	1	4	XP-029640825.1	b57f8d7-path1	vacuolar_protein_sorting-associated_protein_VTA1_homolog_[Octopus_vulgaris]
495	0.00137776243460101	0.294546183901537	0.387	0.331	1	4	XP-029648655.1	UnnamedSample_HQ_transcript-540	cleft_lip_and_palate_transmembrane_protein_1_homolog_[Octopus_vulgaris]
496	0.00187537944372021	0.290054526032694	0.398	0.346	1	4	XP-024906016.1	b3bdd43-path0	LOW_QUALITY_PROTEIN:_tubulin_alpha-1C_chain_[Pteropus_alecto]
497	0.00209686658992613	0.33701732932223	0.268	0.221	1	4	XP-014787254.1	bc8aa8c-path0	PREDICTED:_headcase_protein-like_[Octopus_bimaculoides]
498	0.00231081007510221	0.264877591426234	0.357	0.307	1	4	XP-029635582.1	UnnamedSample_HQ_transcript-2511	pre-mRNA-processing_factor_6-like_[Octopus_vulgaris]
499	0.00405543136075209	0.270876645785923	0.288	0.241	1	4	XP-029637132.1	UnnamedSample_HQ_transcript-5828	ER_membrane_protein_complex_subunit_7-like_[Octopus_vulgaris]
500	0.0064641605149495	0.300761344737147	0.303	0.262	1	4	XP-029646080.1	UnnamedSample_HQ_transcript-15732	"mannosyl-oligosaccharide_1,2-alpha-mannosidase_IA-like_[Octopus_vulgaris]"
501	3.06485740257518e-157	1.46050719742123	0.963	0.643	2.43625514930701e-153	5	XP-014789054.1	b6e03a3-path0	PREDICTED:_acidic_leucine-rich_nuclear_phosphoprotein_32_family_member_A-like_isoform_X1_[Octopus_bimaculoides]
502	2.54843308022763e-134	1.61483231184715	0.733	0.291	2.02574945547294e-130	5	XP-018560417.1	UnnamedSample_HQ_transcript-30196	PREDICTED:_histone-lysine_N-methyltransferase_SETMAR-like_[Lates_calcarifer]
503	7.02402837967873e-121	1.89572309973376	0.588	0.197	5.58340015900662e-117	5	XP-029647821.1	UnnamedSample_HQ_transcript-30377	histone_H2A-like_[Octopus_vulgaris]
504	2.03805109397948e-101	1.50205346598726	0.52	0.172	1.62004681460429e-97	5	XP-029642901.1	b285bcf-path0	barrier-to-autointegration_factor_B-like_[Octopus_vulgaris]
505	1.81271900957847e-88	1.42444227054436	0.588	0.244	1.44093034071392e-84	5	XP-029643321.1	UnnamedSample_HQ_transcript-11570	delta(14)-sterol_reductase-like_isoform_X1_[Octopus_vulgaris]
506	3.49975568204841e-87	1.19848431833323	0.8	0.467	2.78195579166028e-83	5	XP-029652568.1	b1b05c0-path1	uncharacterized_protein_LOC115225763_[Octopus_vulgaris]
507	9.51242523908155e-74	1.43738591931682	0.336	0.095	7.56142682254593e-70	5	XP-014789218.1	UnnamedSample_HQ_transcript-12240	PREDICTED:_G2/mitotic-specific_cyclin-B3-like_[Octopus_bimaculoides]
508	7.36170536266437e-70	0.735837613860593	0.991	0.915	5.85181959278191e-66	5	XP-029638352.1	b615c95-path1	heterogeneous_nuclear_ribonucleoprotein_A3_homolog_2-like_[Octopus_vulgaris]
509	1.64707883302966e-69	1.02375959958493	0.849	0.613	1.30926296437527e-65	5	XP-029637352.1	bd86c7d-path13	heterogeneous_nuclear_ribonucleoprotein_A2_homolog_1-like_[Octopus_vulgaris]
510	2.27290092283778e-68	0.653910337982395	0.982	0.903	1.80672894356375e-64	5	XP-014789337.1	b75e5be-path1	PREDICTED:_heterogeneous_nuclear_ribonucleoprotein_U-like_protein_1_isoform_X1_[Octopus_bimaculoides]
511	1.3656855044796e-66	0.723462434745613	0.958	0.826	1.08558340751084e-62	5	XP-029635559.1	bff242b-path0	histone_H3.v1-like_[Octopus_vulgaris]
512	5.13472985431244e-49	0.849457252362279	0.792	0.555	4.08159676119296e-45	5	XP-029635210.1	b76fbb4-path0	uncharacterized_protein_LOC115210677_isoform_X3_[Octopus_vulgaris]
513	1.63361866518332e-48	0.797343290460031	0.846	0.617	1.29856347695422e-44	5	XP-014791088.1	b8da7bc-path0	PREDICTED:_small_ubiquitin-related_modifier_3-like_isoform_X1_[Octopus_bimaculoides]
514	3.09013123615526e-48	0.764727855221666	0.895	0.714	2.45634531961981e-44	5	XP-029652117.1	bc59af7-path0	cellular_nucleic_acid-binding_protein-like_isoform_X1_[Octopus_vulgaris]
515	1.10008260139367e-46	0.829431899005453	0.759	0.512	8.7445565984783e-43	5	XP-014788038.1	be90589-path0	PREDICTED:_ELAV-like_protein_1_[Octopus_bimaculoides]
516	2.88140190096917e-43	1.08309368720732	0.252	0.082	2.29042637108039e-39	5	XP-029647511.1	UnnamedSample_HQ_transcript-14904	serine/threonine-protein_kinase_Aurora-2-like_[Octopus_vulgaris]
517	3.95731523552817e-40	0.829199204251628	0.662	0.42	3.14566988072135e-36	5	XP-029650159.1	bd8202f-path1	protein_DEK-like_[Octopus_vulgaris]
518	2.78254692694874e-39	0.612703128899893	0.91	0.736	2.21184655223155e-35	5	XP-029634699.1	b1f00ae-path0	LOW_QUALITY_PROTEIN:_nucleolar_and_coiled-body_phosphoprotein_1-like_[Octopus_vulgaris]
519	6.15949289474813e-34	0.514902923186541	0.934	0.828	4.89618090203529e-30	5	XP-029650094.1	ba1f3ad-path0	polyadenylate-binding_protein_4-like_[Octopus_vulgaris]
520	1.02813834611193e-32	0.927508142623156	0.318	0.138	8.17267171324373e-29	5	XP-029658376.1	b0b2709-path2	transcription_factor_Sp9-like_isoform_X1_[Octopus_vulgaris]
521	1.63883612379402e-32	1.04318910159587	0.487	0.274	1.30271083480387e-28	5	XP-029635656.1	b80b13c-path0	tumor_protein_p53-inducible_nuclear_protein_1-like_[Octopus_vulgaris]
522	4.52727107648827e-31	0.480194097566379	0.93	0.778	3.59872777870053e-27	5	XP-029649750.1	b53501a-path0	centrosomal_protein_of_131_kDa-like_isoform_X1_[Octopus_vulgaris]
523	1.79200250666004e-30	0.61401694619438	0.888	0.79	1.42446279254406e-26	5	XP-017796731.1	b9d1a26-path9	PREDICTED:_LOW_QUALITY_PROTEIN:_uncharacterized_protein_LOC108577999_[Habropoda_laboriosa]
524	4.48989948828863e-30	0.559003119396248	0.866	0.729	3.56902110324063e-26	5	XP-029638407.1	b4193dd-path0	SWI/SNF_complex_subunit_SMARCC1-like_isoform_X1_[Octopus_vulgaris]
525	5.58264471267435e-30	0.976164350230151	0.301	0.136	4.43764428210484e-26	5	XP-029634300.1	UnnamedSample_HQ_transcript-19483	histone_acetyltransferase_type_B_catalytic_subunit-like_isoform_X2_[Octopus_vulgaris]
526	1.03251693339259e-29	1.00503713983296	0.395	0.205	8.20747710353767e-26	5	XP-029639583.1	b8b44d7-path0	ETS-related_transcription_factor_Elf-2-like_[Octopus_vulgaris]
527	1.54257207050986e-24	0.892198062273132	0.254	0.114	1.22619053884829e-20	5	XP-029641022.1	UnnamedSample_HQ_transcript-1782	structural_maintenance_of_chromosomes_protein_2-like_[Octopus_vulgaris]
528	1.16242532065329e-23	0.954037759545753	0.263	0.123	9.24011887387299e-20	5	XP-029639968.1	UnnamedSample_HQ_transcript-2156	inner_centromere_protein_A-like_[Octopus_vulgaris]
529	1.43856164982151e-23	0.37580818536489	0.956	0.865	1.14351265544312e-19	5	XP-029647441.1	b325d1d-path0	eukaryotic_translation_initiation_factor_5A-1-like_[Octopus_vulgaris]
530	2.57898961310777e-22	0.54846312488991	0.774	0.635	2.05003884345936e-18	5	XP-029653107.1	UnnamedSample_HQ_transcript-23528	ubiquitin-conjugating_enzyme_E2_G1-like_[Octopus_vulgaris]
531	3.22177284981672e-21	0.685054213109483	0.551	0.38	2.56098723831931e-17	5	XP-029641952.1	bd614ab-path0	adenosylhomocysteinase-like_isoform_X1_[Octopus_vulgaris]
532	3.81211539627642e-21	0.540202231704317	0.754	0.6	3.03025052850012e-17	5	XP-029652086.1	b8c54e2-path0	ubiquitin-like_modifier-activating_enzyme_1_[Octopus_vulgaris]
533	4.65844235759332e-21	0.714250202164211	0.765	0.652	3.70299583005093e-17	5	XP-032563740.1	bec54a1-path17	uncharacterized_protein_LOC116796865_[Chiroxiphia_lanceolata]
534	8.08951248473372e-21	0.505636289254743	0.77	0.618	6.43035347411484e-17	5	XP-031145834.1	b9d1a26-path5	"uncharacterized_protein_LOC116043362,_partial_[Sander_lucioperca]"
535	1.13639026944245e-19	0.704431644210048	0.303	0.16	9.03316625179807e-16	5	XP-029634814.1	UnnamedSample_HQ_transcript-9836	polycomb_protein_suz12-A-like_isoform_X1_[Octopus_vulgaris]
536	4.78460808978701e-18	0.747460801971806	0.369	0.227	3.80328497057169e-14	5	XP-029637816.1	UnnamedSample_HQ_transcript-28312	SUMO-activating_enzyme_subunit_1-like_[Octopus_vulgaris]
537	5.09083701253639e-18	0.605650118359248	0.568	0.412	4.04670634126517e-14	5	XP-029647400.1	UnnamedSample_HQ_transcript-2578	FACT_complex_subunit_SPT16-like_[Octopus_vulgaris]
538	8.53194171542722e-18	0.598367467967177	0.517	0.357	6.7820404695931e-14	5	XP-014789338.1	b75e5be-path0	PREDICTED:_heterogeneous_nuclear_ribonucleoprotein_U-like_protein_1_isoform_X2_[Octopus_bimaculoides]
539	4.40558354788751e-16	0.726095272316784	0.314	0.182	3.50199836221578e-12	5	XP-029643981.1	be15fdb-path0	cyclin-I-like_[Octopus_vulgaris]
540	1.43027280146149e-15	0.545005765810545	0.517	0.374	1.13692384988173e-11	5	XP-029646319.1	UnnamedSample_HQ_transcript-9089	hsc70-interacting_protein-like_[Octopus_vulgaris]
541	2.37178259152325e-15	0.638258358070572	0.404	0.27	1.88532998200183e-11	5	XP-029637780.1	UnnamedSample_HQ_transcript-30943	small_nuclear_ribonucleoprotein-associated_protein_B-like_isoform_X1_[Octopus_vulgaris]
542	5.68213100944428e-15	0.71346612856384	0.274	0.158	4.51672593940726e-11	5	XP-029645692.1	bf2715b-path0	histone-lysine_N-methyltransferase_EZH2-like_isoform_X2_[Octopus_vulgaris]
543	8.0137166572235e-15	0.726902634510373	0.311	0.188	6.37010337082696e-11	5	XP-029634319.1	bec7a56-path0	chromo_domain-containing_protein_cec-1-like_isoform_X2_[Octopus_vulgaris]
544	2.12550123931579e-13	0.652642172716596	0.43	0.309	1.68956093513212e-09	5	XP-029649667.1	UnnamedSample_HQ_transcript-2	mucin-17-like_[Octopus_vulgaris]
545	2.27900094808858e-13	0.551628068848612	0.472	0.341	1.81157785363561e-09	5	XP-024906016.1	b3bdd43-path0	LOW_QUALITY_PROTEIN:_tubulin_alpha-1C_chain_[Pteropus_alecto]
546	1.36816302457882e-12	0.653698014819672	0.305	0.194	1.08755278823771e-08	5	XP-029632968.1	UnnamedSample_HQ_transcript-803	serine/threonine-protein_phosphatase_4_regulatory_subunit_1-like_isoform_X2_[Octopus_vulgaris]
547	6.82452873611869e-12	0.425306736816336	0.693	0.593	5.42481789234075e-08	5	XP-029641872.1	bc3ed4d-path1	putative_ATP-dependent_RNA_helicase_Pl10_isoform_X1_[Octopus_vulgaris]
548	1.15271793564002e-11	0.560828708685919	0.386	0.272	9.16295487040253e-08	5	XP-029645638.1	UnnamedSample_HQ_transcript-7783	formin-J-like_[Octopus_vulgaris]
549	2.09152385694121e-11	0.593977607622642	0.32	0.211	1.66255231388257e-07	5	XP-029651311.1	b79001c-path2	nuclear_cap-binding_protein_subunit_3-like_[Octopus_vulgaris]
550	6.49190618812339e-11	0.660147298074931	0.283	0.184	5.16041622893928e-07	5	XP-029645669.1	bbc880c-path1	histone-lysine_N-methyltransferase_NSD2-like_isoform_X1_[Octopus_vulgaris]
551	7.89598706687289e-11	0.505737958698395	0.41	0.301	6.27652011945726e-07	5	XP-029641171.1	b302c56-path0	ubiquitin-associated_protein_2-like_isoform_X1_[Octopus_vulgaris]
552	1.06540526009173e-10	0.523142557126604	0.439	0.328	8.46890641246916e-07	5	XP-029636389.1	b8fe3eb-path0	cleavage_and_polyadenylation_specificity_factor_subunit_5-like_isoform_X1_[Octopus_vulgaris]
553	4.04832192760608e-10	0.576252144898219	0.342	0.238	3.21801110025407e-06	5	XP-014790592.1	b0d0046-path0	PREDICTED:_methyl-CpG-binding_domain_protein_2-like_isoform_X1_[Octopus_bimaculoides]
554	4.85617604965517e-10	0.548303140823409	0.324	0.219	3.86017434187089e-06	5	XP-029649828.1	b6f6d96-path0	transcription_elongation_factor_A_protein_1-like_[Octopus_vulgaris]
555	9.13500745286116e-10	0.322419521650479	0.8	0.693	7.26141742427934e-06	5	XP-029637319.1	UnnamedSample_HQ_transcript-9114	elongation_factor_2-like_[Octopus_vulgaris]
556	1.56741993560769e-09	0.291030430250418	0.908	0.861	1.24594210681456e-05	5	XP-029640313.1	bcc9a95-path0	putative_uncharacterized_protein_DDB_G0279653_[Octopus_vulgaris]
557	1.93075255114607e-09	0.551229399121428	0.279	0.187	1.53475520290601e-05	5	XP-029649130.1	UnnamedSample_HQ_transcript-8942	transcription_initiation_factor_IIB-like_[Octopus_vulgaris]
558	9.16294601696277e-09	0.562447436928679	0.259	0.172	7.28362578888371e-05	5	XP-029636363.1	UnnamedSample_HQ_transcript-1429	DNA_ligase_1-like_[Octopus_vulgaris]
559	1.35569295741319e-08	0.505371610242668	0.265	0.175	0.000107764033184775	5	XP-025096671.1	UnnamedSample_HQ_transcript-5374	ubiquitin_carboxyl-terminal_hydrolase_22-like_isoform_X4_[Pomacea_canaliculata]
560	1.80131707052387e-08	0.470917306047877	0.347	0.249	0.000143186693935943	5	XP-029649163.1	b695389-path0	PEST_proteolytic_signal-containing_nuclear_protein-like_isoform_X1_[Octopus_vulgaris]
561	2.523595181862e-08	0.359065582454021	0.562	0.457	0.00020060058100621	5	XP-029644030.1	b9636f8-path2	SWI/SNF-related_matrix-associated_actin-dependent_regulator_of_chromatin_subfamily_A_member_5-like_isoform_X2_[Octopus_vulgaris]
562	5.53020621363615e-08	0.511078208421296	0.318	0.23	0.000439596091921938	5	XP-029645110.1	UnnamedSample_HQ_transcript-31642	uncharacterized_protein_LOC115219148_[Octopus_vulgaris]
563	1.01621412463377e-07	0.394237868077132	0.426	0.326	0.00080778860767138	5	XP-014788813.1	b2a95c1-path3	PREDICTED:_CAD_protein-like_isoform_X1_[Octopus_bimaculoides]
564	1.08794441114337e-07	0.330457420194616	0.664	0.595	0.000864807012417865	5	XP-029650926.1	UnnamedSample_HQ_transcript-14165	ubiquitin-conjugating_enzyme_E2_E1-like_[Octopus_vulgaris]
565	2.93119080391117e-07	0.520824253259867	0.274	0.197	0.00233000357002899	5	XP-014788265.1	b2f20f5-path0	PREDICTED:_protein_SET-like_isoform_X1_[Octopus_bimaculoides]
566	3.79929034222992e-07	0.331035449642722	0.614	0.534	0.00302005589303857	5	XP-029652489.1	b431946-path5	non-POU_domain-containing_octamer-binding_protein-like_isoform_X1_[Octopus_vulgaris]
567	1.72916355903644e-06	0.413146145131145	0.318	0.237	0.0137451211307806	5	XP-029646573.1	UnnamedSample_HQ_transcript-28331	zinc_finger_protein_609-like_isoform_X1_[Octopus_vulgaris]
568	1.81274621977879e-06	0.448826321137018	0.314	0.239	0.0144095197010216	5	XP-029648675.1	b9c1198-path0	putative_oxidoreductase_GLYR1_isoform_X1_[Octopus_vulgaris]
569	1.97677427703427e-06	0.418434631347635	0.417	0.338	0.0157133787281454	5	XP-029647954.1	UnnamedSample_HQ_transcript-280	cohesin_subunit_SA-1-like_isoform_X3_[Octopus_vulgaris]
570	2.30253639713805e-06	0.260650307228567	0.836	0.79	0.0183028618208504	5	XP-029638712.1	b96b869-path1	protein_arginine_N-methyltransferase_1-like_isoform_X1_[Octopus_vulgaris]
571	4.37041182997605e-06	0.391729596681946	0.257	0.184	0.0347404036364796	5	XP-014788713.1	b5ab048-path0	PREDICTED:_poly(U)-binding-splicing_factor_PUF60-B-like_isoform_X3_[Octopus_bimaculoides]
572	4.55778376318134e-06	0.402723778693242	0.29	0.216	0.0362298231335285	5	XP-029639518.1	UnnamedSample_HQ_transcript-1669	nucleoprotein_TPR-like_[Octopus_vulgaris]
573	6.66756002650201e-06	0.400155603009179	0.257	0.187	0.0530004346506645	5	XP-029646426.1	b3f1f3a-path0	ubiquitin-conjugating_enzyme_E2_R2-like_[Octopus_vulgaris]
574	8.82091442151107e-06	0.327300597746311	0.414	0.334	0.0701174487365915	5	XP-029637136.1	b2bd450-path0	ubiquitin_carboxyl-terminal_hydrolase_7-like_isoform_X2_[Octopus_vulgaris]
575	1.4108584376788e-05	0.446989829606143	0.325	0.259	0.112149137211088	5	XP-029635314.1	UnnamedSample_HQ_transcript-19943	small_nuclear_ribonucleoprotein_Sm_D1_[Octopus_vulgaris]
576	1.73842651080021e-05	0.303913227682844	0.456	0.379	0.138187523343509	5	XP-029652746.1	b5d007a-path0	moesin-like_isoform_X3_[Octopus_vulgaris]
577	2.00941979552731e-05	0.34925282337056	0.331	0.256	0.159728779546466	5	XP-029649465.1	b31face-path0	transcriptional_repressor_p66-beta-like_isoform_X1_[Octopus_vulgaris]
578	2.26335402191753e-05	0.352510017251958	0.355	0.283	0.179914011202225	5	XP-029647221.1	UnnamedSample_HQ_transcript-730	genetic_suppressor_element_1-like_isoform_X2_[Octopus_vulgaris]
579	4.68983928269711e-05	0.321594882989352	0.458	0.387	0.372795324581593	5	XP-029645616.1	b8533be-path0	elongin-C_[Octopus_vulgaris]
580	7.30245827491381e-05	0.340906517666623	0.369	0.308	0.580472408272899	5	XP-029639903.1	UnnamedSample_HQ_transcript-5691	zinc_finger_RNA-binding_protein-like_[Octopus_vulgaris]
581	7.36787296117042e-05	0.385434690574799	0.369	0.312	0.585672221683436	5	XP-029644876.1	b35d709-path2	C-terminal-binding_protein_1-like_isoform_X4_[Octopus_vulgaris]
582	8.14357601326112e-05	0.342039910992867	0.342	0.272	0.647332857294127	5	XP-029651882.1	UnnamedSample_HQ_transcript-2740	histone_acetyltransferase_KAT6B-like_isoform_X3_[Octopus_vulgaris]
583	0.000111594937395514	0.419965523540863	0.285	0.228	0.887068157356943	5	XP-029650614.1	b66a60a-path0	transaldolase-like_[Octopus_vulgaris]
584	0.000122306156490393	0.324803405671133	0.338	0.274	0.972211637942131	5	XP-029642419.1	bf07f1d-path0	26S_proteasome_non-ATPase_regulatory_subunit_1-like_[Octopus_vulgaris]
585	0.000138179447050294	0.275971104622449	0.572	0.501	1	5	XP-029650028.1	b0537ad-path0	methionine_aminopeptidase_2-like_[Octopus_vulgaris]
586	0.000148736908573997	0.338104402972304	0.36	0.298	1	5	XP-029642528.1	b268f45-path0	RNA-binding_protein_lark-like_[Octopus_vulgaris]
587	0.000157777745427435	0.308277374129956	0.379	0.313	1	5	XP-029635262.1	UnnamedSample_HQ_transcript-28309	proteasome_subunit_alpha_type-5-like_[Octopus_vulgaris]
588	0.000195603305733367	0.366199655722679	0.327	0.265	1	5	XP-029652502.1	b149879-path0	AT-rich_interactive_domain-containing_protein_2-like_isoform_X3_[Octopus_vulgaris]
589	0.000210277194739439	0.289515683817524	0.496	0.439	1	5	XP-029639655.1	b241b69-path0	casein_kinase_II_subunit_beta_[Octopus_vulgaris]
590	0.00022254119921646	0.323253025197805	0.36	0.297	1	5	XP-021379022.1	b8beb45-path9	probable_ATP-dependent_RNA_helicase_DDX53_[Mizuhopecten_yessoensis]
591	0.000249972400790461	0.315885832071499	0.294	0.23	1	5	XP-029648666.1	UnnamedSample_HQ_transcript-5796	uncharacterized_protein_LOC115222545_[Octopus_vulgaris]
592	0.000331345649699802	0.327222877082896	0.355	0.296	1	5	XP-029635169.1	UnnamedSample_HQ_transcript-14308	arginine_and_glutamate-rich_protein_1-like_[Octopus_vulgaris]
593	0.0004029742259618	0.343381729333831	0.272	0.216	1	5	XP-018608664.1	b9af073-path0	pre-mRNA-splicing_factor_38B-like_isoform_X1_[Scleropages_formosus]
594	0.000488051631065789	0.295225747028269	0.36	0.307	1	5	XP-029638238.1	b5749bd-path1	diphosphomevalonate_decarboxylase-like_[Octopus_vulgaris]
595	0.000638819789615503	0.312673877485257	0.335	0.281	1	5	XP-029655673.1	b8b88cf-path0	26S_proteasome_non-ATPase_regulatory_subunit_6-like_[Octopus_vulgaris]
596	0.000830585587790243	0.350730422959399	0.257	0.207	1	5	XP-029633824.1	UnnamedSample_HQ_transcript-9239	uncharacterized_protein_LOC115209531_isoform_X3_[Octopus_vulgaris]
597	0.0010263945775717	0.356219594322668	0.301	0.25	1	5	XP-029652079.1	bf2b569-path0	cleavage_and_polyadenylation_specificity_factor_subunit_6-like_[Octopus_vulgaris]
598	0.00117544259717185	0.29955234423901	0.403	0.351	1	5	XP-029652721.1	UnnamedSample_HQ_transcript-18856	proteasome_subunit_beta_type-1-B-like_[Octopus_vulgaris]
599	0.00361502206866461	0.330404097204635	0.292	0.253	1	5	XP-025106960.1	b9f45a8-path0	"selenide,_water_dikinase-like_[Pomacea_canaliculata]"
600	0.00585101635973129	0.284018324683614	0.278	0.238	1	5	XP-029645025.1	UnnamedSample_HQ_transcript-5538	structural_maintenance_of_chromosomes_protein_3-like_isoform_X2_[Octopus_vulgaris]
601	5.18429449249663e-86	0.865816851454062	0.998	0.944	4.12099569208557e-82	6	YP-002971000.1	UnnamedSample_HQ_transcript-31623	cytochrome_c_oxidase_subunit_II_[Doryteuthis_opalescens]
602	3.61218834446027e-79	0.746659829236917	1	0.986	2.87132851501147e-75	6	YP-006234063.1	UnnamedSample_HQ_transcript-31366	COX3_gene_product_[Uroteuthis_edulis]
603	7.10233062902167e-72	0.561032711805237	1	0.996	5.64564261700932e-68	6	YP-006234071.1	b39b640-path0	ND5_gene_product_[Uroteuthis_edulis]
604	8.85282150185345e-71	0.583908468340305	1	0.997	7.03710781182331e-67	6	YP-006234069.1	UnnamedSample_HQ_transcript-9182	COX1_gene_product_[Uroteuthis_edulis]
605	1.78644517107465e-67	1.15864920258551	0.686	0.363	1.42004526648724e-63	6	XP-029633918.1	UnnamedSample_HQ_transcript-20443	uncharacterized_protein_LOC115209612_isoform_X4_[Octopus_vulgaris]
606	4.42827914042293e-60	0.818590473022628	0.92	0.751	3.52003908872219e-56	6	XP-014783700.1	UnnamedSample_HQ_transcript-14422	PREDICTED:_guanine_nucleotide-binding_protein_subunit_beta_isoform_X1_[Octopus_bimaculoides]
607	5.38824305256788e-47	1.12235048187347	0.275	0.083	4.28311440248621e-43	6	XP-029646040.1	UnnamedSample_HQ_transcript-7681	Kv_channel-interacting_protein_1-like_isoform_X2_[Octopus_vulgaris]
608	5.00696471384455e-45	0.588753315761034	0.992	0.882	3.98003625103503e-41	6	XP-014767548.1	b59b4f1-path1	PREDICTED:_ELAV-like_protein_4_[Octopus_bimaculoides]
609	1.53296630285432e-39	0.990845461499977	0.569	0.318	1.2185549141389e-35	6	XP-014774719.1	be9b615-path0	PREDICTED:_amyloid_beta_A4_precursor_protein-binding_family_B_member_1-like_[Octopus_bimaculoides]
610	4.64477403273651e-39	1.02542035969008	0.452	0.219	3.69213087862225e-35	6	XP-029639093.1	be2a5cd-path0	uncharacterized_protein_LOC115214158_[Octopus_vulgaris]
611	4.77076243383536e-35	0.771629934915777	0.735	0.555	3.79227905865573e-31	6	XP-021331266.1	UnnamedSample_HQ_transcript-7654	LOW_QUALITY_PROTEIN:_uncharacterized_protein_LOC100537853_[Danio_rerio]
612	2.87873849577376e-30	0.952951771877902	0.519	0.315	2.28830923029056e-26	6	XP-029640462.1	b6389b8-path0	synapse-associated_protein_1-like_[Octopus_vulgaris]
613	1.83533101312045e-28	0.908711851497322	0.372	0.184	1.45890462232944e-24	6	XP-014784271.1	b73e54b-path0	PREDICTED:_caveolin-3-like_[Octopus_bimaculoides]
614	2.40082340933812e-26	0.731195235353853	0.579	0.391	1.90841452808287e-22	6	XP-029648798.1	bd3e734-path0	synaptobrevin_isoform_X1_[Octopus_vulgaris]
615	3.03371869370952e-26	0.774384158371238	0.558	0.38	2.4115029896297e-22	6	XP-029640735.1	b20ad96-path0	tyrosine-protein_phosphatase_Lar-like_isoform_X8_[Octopus_vulgaris]
616	4.63350247557801e-26	0.45994767544661	0.912	0.807	3.68317111783696e-22	6	XP-029648445.1	be646b0-path0	NADPH-dependent_methylglyoxal_reductase_GRE2-like_[Octopus_vulgaris]
617	1.21267645597719e-25	0.846373364526213	0.468	0.283	9.6395651485627e-22	6	XP-014791310.1	b02c028-path1	PREDICTED:_guanine_nucleotide-binding_protein_subunit_gamma-1-like_isoform_X1_[Octopus_bimaculoides]
618	5.49837488355251e-25	0.843438580391336	0.345	0.174	4.37065819493589e-21	6	XP-029641958.1	b66af10-path0	V-type_proton_ATPase_116_kDa_subunit_a-like_isoform_X2_[Octopus_vulgaris]
619	1.90158218518109e-24	0.876798552998257	0.396	0.219	1.51156767900045e-20	6	XP-014786258.1	b60f4a2-path0	PREDICTED:_septin-5-like_isoform_X1_[Octopus_bimaculoides]
620	3.81162990097747e-24	0.773641294817558	0.468	0.272	3.02986460828699e-20	6	XP-014784520.1	b82c974-path0	PREDICTED:_uncharacterized_protein_LOC106879466_isoform_X2_[Octopus_bimaculoides]
621	7.07155994847426e-23	0.923336947773963	0.327	0.17	5.62118300304219e-19	6	XP-029650797.1	b610816-path3	dihydropyrimidinase-like_isoform_X3_[Octopus_vulgaris]
622	1.84834868701557e-20	0.70959874829999	0.478	0.303	1.46925237130868e-16	6	XP-029636609.1	UnnamedSample_HQ_transcript-16490	uncharacterized_protein_LOC115211975_[Octopus_vulgaris]
623	6.68810126162134e-20	0.724421638941363	0.493	0.331	5.3163716928628e-16	6	XP-014776473.1	b1afdda-path0	PREDICTED:_fasciculation_and_elongation_protein_zeta-2-like_[Octopus_bimaculoides]
624	1.58313897811992e-17	0.647337924339337	0.359	0.205	1.25843717370752e-13	6	XP-014778781.1	UnnamedSample_HQ_transcript-1652	PREDICTED:_follistatin-related_protein_5-like_[Octopus_bimaculoides]
625	2.95190330543947e-17	0.59562295181097	0.423	0.257	2.34646793749384e-13	6	XP-029641163.1	UnnamedSample_HQ_transcript-28414	nucleoredoxin-like_protein_2_[Octopus_vulgaris]
626	4.16166038732314e-17	0.519698760400736	0.659	0.536	3.30810384188316e-13	6	XP-014786917.1	UnnamedSample_HQ_transcript-18782	PREDICTED:_ras-related_protein_Rab-2_[Octopus_bimaculoides]
627	7.10917852755447e-17	0.728591031062008	0.333	0.191	5.65108601155305e-13	6	XP-014767924.1	UnnamedSample_HQ_transcript-8579	PREDICTED:_synaptophysin-like_isoform_X1_[Octopus_bimaculoides]
628	9.77464565787109e-16	0.630268091854252	0.472	0.326	7.76986583344173e-12	6	XP-029638168.1	ba99f76-path0	GATA_zinc_finger_domain-containing_protein_14-like_[Octopus_vulgaris]
629	2.49677119579726e-15	0.584718191692835	0.591	0.47	1.98468342353924e-11	6	XP-014774385.1	ba89bb6-path1	"PREDICTED:_KH_domain-containing,_RNA-binding,_signal_transduction-associated_protein_2-like_isoform_X2_[Octopus_bimaculoides]"
630	5.96561276318682e-15	0.469880258995305	0.696	0.607	4.7420655854572e-11	6	XP-014775870.1	b74e316-path0	"PREDICTED:_sodium/hydrogen_exchanger_3-like,_partial_[Octopus_bimaculoides]"
631	6.31669528707377e-14	0.71709500800273	0.388	0.265	5.02114108369494e-10	6	XP-029638432.1	b569169-path0	serine/threonine-protein_phosphatase_2B_catalytic_subunit_alpha_isoform-like_isoform_X3_[Octopus_vulgaris]
632	4.0729718980607e-13	0.609910464932818	0.446	0.324	3.23760536176845e-09	6	XP-014771239.1	UnnamedSample_HQ_transcript-19814	PREDICTED:_caspase-2-like_[Octopus_bimaculoides]
633	8.14343726772799e-13	0.749794047501574	0.257	0.151	6.47321828411698e-09	6	XP-021365628.1	bba9022-path0	endophilin-A3-like_isoform_X1_[Mizuhopecten_yessoensis]
634	1.56935455449677e-12	0.479522244763562	0.61	0.517	1.24747993536948e-08	6	XP-014770176.1	b231f21-path0	PREDICTED:_nucleolin-like_isoform_X2_[Octopus_bimaculoides]
635	1.767528286789e-12	0.414491021659136	0.78	0.741	1.40500823516858e-08	6	XP-029644446.1	b928bc3-path0	V-type_proton_ATPase_16_kDa_proteolipid_subunit_[Octopus_vulgaris]
636	8.35318292760301e-12	0.415499445133407	0.657	0.562	6.63994510915164e-08	6	XP-029642320.1	ba53f97-path0	spectrin_beta_chain-like_[Octopus_vulgaris]
637	1.50860452960697e-11	0.429933590188607	0.634	0.546	1.19918974058458e-07	6	XP-029634804.1	bb5a5b9-path0	14-3-3_protein_zeta/delta-like_[Octopus_vulgaris]
638	2.62389137179738e-11	0.420806654418149	0.655	0.584	2.08573125144173e-07	6	XP-014778611.1	UnnamedSample_HQ_transcript-9159	PREDICTED:_cysteine-rich_with_EGF-like_domain_protein_2_isoform_X1_[Octopus_bimaculoides]
639	3.03493930558646e-11	0.700248228805098	0.316	0.214	2.41247325401068e-07	6	XP-014774493.1	UnnamedSample_HQ_transcript-26918	PREDICTED:_ras-related_protein_Rab-39B-like_[Octopus_bimaculoides]
640	3.10996248609263e-11	0.383899960945966	0.661	0.548	2.47210918019503e-07	6	XP-014785199.1	UnnamedSample_HQ_transcript-20412	PREDICTED:_calreticulin-like_[Octopus_bimaculoides]
641	5.22646903029781e-11	0.633864668009877	0.392	0.29	4.15452023218373e-07	6	XP-029658486.1	UnnamedSample_HQ_transcript-2437	probable_ATP-dependent_RNA_helicase_DHX58_[Octopus_vulgaris]
642	1.03678272698312e-10	0.404859305548771	0.62	0.51	8.24138589678886e-07	6	XP-029633004.1	b9a2de7-path0	synaptogyrin-1-like_[Octopus_vulgaris]
643	2.1458319357368e-10	0.44236615246552	0.606	0.541	1.70572180571718e-06	6	XP-029656578.1	UnnamedSample_HQ_transcript-2102	UPF0389_protein_CG9231-like_[Octopus_vulgaris]
644	6.31835602021066e-10	0.622957468449318	0.331	0.233	5.02246120046545e-06	6	XP-029654690.1	UnnamedSample_HQ_transcript-5017	uncharacterized_protein_LOC115228188_[Octopus_vulgaris]
645	7.8159682122218e-10	0.604718460512018	0.275	0.177	6.21291313189511e-06	6	XP-014771467.1	UnnamedSample_HQ_transcript-4880	PREDICTED:_serine-rich_adhesin_for_platelets-like_[Octopus_bimaculoides]
646	1.79798340518664e-09	0.563295758729454	0.329	0.23	1.42921700878286e-05	6	XP-029638342.1	UnnamedSample_HQ_transcript-14627	uncharacterized_protein_LOC115213486_[Octopus_vulgaris]
647	2.39305424232724e-09	0.470286956898088	0.464	0.372	1.90223881722593e-05	6	XP-029642850.1	UnnamedSample_HQ_transcript-9956	Bardet-Biedl_syndrome_1_protein-like_[Octopus_vulgaris]
648	9.4297062016274e-09	0.501723184779603	0.3	0.204	7.49567345967362e-05	6	XP-014789863.1	ba7bc29-path0	PREDICTED:_AP-1_complex_subunit_sigma-2_isoform_X5_[Octopus_bimaculoides]
649	1.18124997406427e-08	0.534909524795856	0.37	0.282	9.38975604383688e-05	6	XP-029633047.1	UnnamedSample_HQ_transcript-25366	helicase_ARIP4-like_[Octopus_vulgaris]
650	2.20016138840353e-08	0.520735818852458	0.382	0.29	0.000174890828764197	6	XP-029649029.1	b1eb579-path0	palmitoyltransferase_ZDHHC9-like_isoform_X3_[Octopus_vulgaris]
651	2.92468650264437e-08	0.606878454693602	0.337	0.244	0.000232483330095201	6	XP-029646067.1	b266248-path2	uncharacterized_protein_LOC115219900_[Octopus_vulgaris]
652	2.9850158394138e-08	0.484440310528159	0.261	0.172	0.000237278909075003	6	XP-029651554.1	UnnamedSample_HQ_transcript-24346	N-alpha-acetyltransferase_80-like_isoform_X1_[Octopus_vulgaris]
653	3.34784914219582e-08	0.468156788493276	0.464	0.361	0.000266120528313146	6	XP-014769615.1	bb4fc49-path0	PREDICTED:_uncharacterized_protein_LOC106868732_isoform_X1_[Octopus_bimaculoides]
654	4.47962829173448e-08	0.541992527007208	0.402	0.321	0.000356085652909973	6	XP-029645875.1	b3704bb-path1	tropomodulin-2-like_isoform_X1_[Octopus_vulgaris]
655	5.50095320828539e-08	0.446089386216701	0.513	0.452	0.000437270770526605	6	XP-029640552.1	b4d95f3-path0	ras-related_protein_Rab-5B-like_[Octopus_vulgaris]
656	9.12749134885596e-08	0.504870834320016	0.359	0.274	0.00072554428732056	6	XP-029637477.1	b90c886-path0	clathrin_heavy_chain_1_isoform_X2_[Octopus_vulgaris]
657	1.38610634903363e-07	0.447284841134016	0.417	0.336	0.00110181593684684	6	XP-029638295.1	bbc44af-path0	cysteine_sulfinic_acid_decarboxylase-like_[Octopus_vulgaris]
658	2.28638664672472e-07	0.447913216361067	0.45	0.376	0.00181744874548148	6	XP-029642751.1	UnnamedSample_HQ_transcript-8211	potassium_channel_subfamily_K_member_16-like_[Octopus_vulgaris]
659	2.37043419960922e-07	0.467375130743195	0.421	0.344	0.00188425814526937	6	XP-029658334.1	b22fb08-path0	V-type_proton_ATPase_subunit_G-like_[Octopus_vulgaris]
660	2.42108972429235e-07	0.456189170389983	0.402	0.318	0.00192452422183999	6	XP-029642344.1	ba15d4c-path3	plasma_membrane_calcium-transporting_ATPase_2-like_isoform_X7_[Octopus_vulgaris]
661	3.26063679863379e-07	0.416755699599004	0.448	0.368	0.002591880191234	6	XP-014783704.1	b5949da-path1	PREDICTED:_calcineurin_subunit_B_type_1_[Octopus_bimaculoides]
662	7.92249696758489e-07	0.437495519087358	0.382	0.307	0.00629759283953323	6	XP-029640566.1	UnnamedSample_HQ_transcript-1069	formin-like_protein_isoform_X4_[Octopus_vulgaris]
663	9.03654991605702e-07	0.478458013404074	0.267	0.188	0.00718315352827373	6	XP-029643406.1	UnnamedSample_HQ_transcript-10499	neo-calmodulin-like_[Octopus_vulgaris]
664	2.43979815858701e-06	0.391033432428611	0.433	0.36	0.0193939555626082	6	XP-029650410.1	UnnamedSample_HQ_transcript-22218	phosphomannomutase-like_[Octopus_vulgaris]
665	3.32359213375708e-06	0.482633741007139	0.273	0.2	0.026419233871235	6	XP-029645015.1	UnnamedSample_HQ_transcript-207	uncharacterized_protein_LOC115219087_isoform_X3_[Octopus_vulgaris]
666	3.71089780372095e-06	0.401438192088578	0.411	0.341	0.0294979266417779	6	XP-029643966.1	UnnamedSample_HQ_transcript-13383	calnexin-like_isoform_X1_[Octopus_vulgaris]
667	4.13419825915606e-06	0.354828243044492	0.333	0.251	0.0328627419620316	6	XP-029639183.1	UnnamedSample_HQ_transcript-28821	tetraspanin-18-like_[Octopus_vulgaris]
668	8.70347937520925e-06	0.389010799883559	0.378	0.302	0.0691839575535383	6	XP-029650801.1	b610816-path6	dihydropyrimidinase-like_isoform_X7_[Octopus_vulgaris]
669	1.43833145735069e-05	0.47538422504093	0.329	0.268	0.114332967544806	6	XP-029645510.1	UnnamedSample_HQ_transcript-19214	golgin_subfamily_A_member_7-like_[Octopus_vulgaris]
670	1.65997710468269e-05	0.375874329304782	0.501	0.472	0.131951580051227	6	XP-014785483.1	b9c2d2c-path0	PREDICTED:_14-3-3_protein_zeta/delta-like_[Octopus_bimaculoides]
671	1.93486914068305e-05	0.297952786001963	0.602	0.578	0.153802747992896	6	XP-029636896.1	b53dba1-path0	rab_GDP_dissociation_inhibitor_alpha-like_isoform_X1_[Octopus_vulgaris]
672	2.85918927754043e-05	0.312081401698065	0.534	0.477	0.227276955671689	6	XP-029635575.1	bf88168-path0	calcium-dependent_protein_kinase_12-like_[Octopus_vulgaris]
673	3.00546866558006e-05	0.46707128747539	0.384	0.335	0.238904704226959	6	XP-014768141.1	befedc2-path0	PREDICTED:_uncharacterized_protein_ZK1073.1-like_isoform_X1_[Octopus_bimaculoides]
674	3.50249885761513e-05	0.28925471143029	0.52	0.455	0.278413634191827	6	XP-029636578.1	UnnamedSample_HQ_transcript-18493	tetraspanin-8-like_[Octopus_vulgaris]
675	4.78141372286901e-05	0.354433214752036	0.4	0.344	0.380074576830858	6	XP-022086185.1	b720fb1-path0	transcription_factor_Adf-1-like_[Acanthaster_planci]
676	9.47939541381096e-05	0.286194312974331	0.511	0.473	0.753517141443833	6	XP-029654325.1	b6a9142-path1	spectrin_alpha_chain-like_isoform_X1_[Octopus_vulgaris]
677	9.71673160693718e-05	0.360935534031434	0.444	0.403	0.772382995435436	6	XP-014791237.1	UnnamedSample_HQ_transcript-4741	PREDICTED:_protein_dopey-1-like_isoform_X3_[Octopus_bimaculoides]
678	0.000101102908431833	0.614495279893716	0.251	0.196	0.803667019124643	6	XP-029654274.1	bf27063-path0	LIM/homeobox_protein_Lhx1-like_[Octopus_vulgaris]
679	0.000122761456774237	0.465683560243115	0.322	0.269	0.975830819898407	6	XP-026465303.1	UnnamedSample_HQ_transcript-31848	cytochrome_c_oxidase_copper_chaperone-like_[Ctenocephalides_felis]
680	0.000128914509436547	0.367200612696493	0.327	0.273	1	6	XP-029635301.1	b07a59d-path1	uncharacterized_protein_LOC115210732_[Octopus_vulgaris]
681	0.000149150018286681	0.338602690642366	0.444	0.406	1	6	XP-014789488.1	UnnamedSample_HQ_transcript-1464	"PREDICTED:_alanine--tRNA_ligase,_cytoplasmic-like_[Octopus_bimaculoides]"
682	0.000173757776661786	0.374155476593388	0.339	0.281	1	6	XP-014771026.1	UnnamedSample_HQ_transcript-8197	PREDICTED:_E3_ubiquitin-protein_ligase_MYCBP2-like_[Octopus_bimaculoides]
683	0.000223280762570044	0.345808475205598	0.421	0.375	1	6	XP-029642508.1	UnnamedSample_HQ_transcript-4807	serine/threonine-protein_phosphatase_2A_regulatory_subunit_B''_subunit_gamma-like_isoform_X2_[Octopus_vulgaris]
684	0.000268387190419843	0.303903435423358	0.526	0.5	1	6	XP-014788166.1	UnnamedSample_HQ_transcript-21349	PREDICTED:_cornifelin_homolog_[Octopus_bimaculoides]
685	0.000296670361681056	0.325116978414635	0.357	0.303	1	6	XP-014781570.1	bd74800-path0	PREDICTED:_CD9_antigen-like_isoform_X2_[Octopus_bimaculoides]
686	0.00055088566773419	0.417001491039656	0.417	0.375	1	6	XP-029647539.1	b849d8b-path0	TOX_high_mobility_group_box_family_member_4-like_isoform_X1_[Octopus_vulgaris]
687	0.000557955196723039	0.371734412675706	0.337	0.291	1	6	XP-029633080.1	UnnamedSample_HQ_transcript-45	LOW_QUALITY_PROTEIN:_chondroitin_sulfate_proteoglycan_4-like_[Octopus_vulgaris]
688	0.000569725855048546	0.296906279075257	0.351	0.295	1	6	XP-029632973.1	UnnamedSample_HQ_transcript-5772	protein_Jumonji-like_isoform_X1_[Octopus_vulgaris]
689	0.000682521589411807	0.32628205292278	0.343	0.298	1	6	XP-029652992.1	UnnamedSample_HQ_transcript-673	AFG3-like_protein_2_[Octopus_vulgaris]
690	0.00140798660286035	0.256298583058114	0.52	0.498	1	6	XP-014769470.1	UnnamedSample_HQ_transcript-4276	PREDICTED:_nucleolar_protein_11-like_isoform_X1_[Octopus_bimaculoides]
691	0.00185980420401093	0.320585985561369	0.355	0.311	1	6	XP-014772165.1	b2ebcad-path0	"PREDICTED:_uncharacterized_protein_LOC106870553,_partial_[Octopus_bimaculoides]"
692	0.00212796415992756	0.284044371872254	0.423	0.393	1	6	XP-029637241.1	bf1a9eb-path1	B-cell_CLL/lymphoma_7_protein_family_member_A-like_isoform_X4_[Octopus_vulgaris]
693	0.00227039427602335	0.306644059876615	0.279	0.231	1	6	XP-029640504.1	UnnamedSample_HQ_transcript-12602	uncharacterized_protein_LOC115215480_[Octopus_vulgaris]
694	0.00244399131163049	0.335713509801232	0.363	0.327	1	6	XP-029636743.1	b8a0c20-path0	glycogen_synthase_kinase-3_beta-like_[Octopus_vulgaris]
695	0.00300401229017259	0.312497289030956	0.3	0.261	1	6	XP-014785060.1	UnnamedSample_HQ_transcript-1744	PREDICTED:_coiled-coil_domain-containing_protein_51-like_[Octopus_bimaculoides]
696	0.00346430775392378	0.29079945462098	0.368	0.331	1	6	XP-014778533.1	UnnamedSample_HQ_transcript-16448	PREDICTED:_serine-rich_adhesin_for_platelets-like_[Octopus_bimaculoides]
697	0.00501851257209016	0.379511215262369	0.251	0.219	1	6	XP-029640548.1	b2f6eaf-path0	microtubule-associated_protein_futsch-like_isoform_X3_[Octopus_vulgaris]
698	0.00654077464292851	0.335983918619594	0.275	0.24	1	6	XP-029658417.1	b6373b5-path0	actin-binding_LIM_protein_1-like_isoform_X1_[Octopus_vulgaris]
699	0.00789333886057037	0.310548069816774	0.359	0.335	1	6	XP-029639619.1	UnnamedSample_HQ_transcript-31865	cytochrome_c_oxidase_subunit_6B1-like_[Octopus_vulgaris]
700	0.0084380835247688	0.355611150214314	0.296	0.273	1	6	XP-014776380.1	b8b92b3-path0	PREDICTED:_F-box-like/WD_repeat-containing_protein_TBL1X_[Octopus_bimaculoides]
701	1.22550322552059e-207	1.97885824490922	0.941	0.419	9.74152513966317e-204	7	XP-029650404.1	UnnamedSample_HQ_transcript-31373	glutathione_S-transferase_Mu_3-like_[Octopus_vulgaris]
702	3.37888798966065e-188	1.75289801505678	0.992	0.713	2.68587806298125e-184	7	XP-029651632.1	UnnamedSample_HQ_transcript-31765	uncharacterized_protein_LOC115224833_[Octopus_vulgaris]
703	2.33365555659602e-98	1.10431724940082	0.952	0.611	1.85502280193818e-94	7	XP-029650261.1	UnnamedSample_HQ_transcript-20069	uncharacterized_protein_LOC115223720_[Octopus_vulgaris]
704	3.8580738545571e-90	0.97954061507027	0.958	0.707	3.06678290698744e-86	7	XP-029651341.1	b34ddb4-path1	chromodomain-helicase-DNA-binding_protein_4-like_isoform_X14_[Octopus_vulgaris]
705	4.19055331438521e-80	1.21585149664373	0.677	0.29	3.3310708296048e-76	7	XP-029644716.1	UnnamedSample_HQ_transcript-1974	uncharacterized_protein_LOC115218876_[Octopus_vulgaris]
706	1.39898402313197e-79	1.17625329931528	0.275	0.054	1.1120523999876e-75	7	XP-029645642.1	UnnamedSample_HQ_transcript-28014	proline-serine-threonine_phosphatase-interacting_protein_2-like_[Octopus_vulgaris]
707	3.75431472978216e-79	1.19162790173616	0.723	0.322	2.98430477870384e-75	7	XP-029647904.1	UnnamedSample_HQ_transcript-1640	uncharacterized_protein_LOC115221811_[Octopus_vulgaris]
708	7.24347162344602e-78	1.27784421113074	0.588	0.229	5.75783559347724e-74	7	XP-029645164.1	UnnamedSample_HQ_transcript-19434	zinc_finger_protein_184-like_[Octopus_vulgaris]
709	2.14440636416346e-74	0.974598089124908	0.895	0.566	1.70458861887353e-70	7	XP-029646681.1	bb8c4c7-path0	TAR_DNA-binding_protein_43-like_isoform_X1_[Octopus_vulgaris]
710	5.07201698586703e-69	1.1464855636443	0.554	0.211	4.0317463020657e-65	7	XP-029651535.1	UnnamedSample_HQ_transcript-8969	tRNA_pseudouridine(38/39)_synthase-like_[Octopus_vulgaris]
711	2.3816330256352e-63	1.20299020595842	0.481	0.177	1.89316009207742e-59	7	XP-029651542.1	UnnamedSample_HQ_transcript-31161	protein/nucleic_acid_deglycase_DJ-1-like_[Octopus_vulgaris]
712	2.40915011599352e-48	0.901684363201346	0.428	0.161	1.91503342720325e-44	7	XP-029651045.1	UnnamedSample_HQ_transcript-22257	growth_factor_receptor-bound_protein_2-like_[Octopus_vulgaris]
713	3.22382599170618e-48	0.923697743445717	0.572	0.263	2.56261928080724e-44	7	XP-029653145.1	b206216-path0	uncharacterized_protein_LOC115226296_isoform_X1_[Octopus_vulgaris]
714	1.44660368170839e-45	0.942897892933525	0.255	0.072	1.14990526659e-41	7	XP-029656707.1	UnnamedSample_HQ_transcript-11764	dual_specificity_protein_phosphatase_10-like_[Octopus_vulgaris]
715	1.97363498645709e-42	0.994534165053582	0.307	0.103	1.56884245073474e-38	7	XP-029644763.1	UnnamedSample_HQ_transcript-6508	zinc_finger_protein_271-like_[Octopus_vulgaris]
716	3.53242510584126e-40	0.89582975572612	0.317	0.113	2.80792471663322e-36	7	XP-029649748.1	UnnamedSample_HQ_transcript-1194	RNA_exonuclease_1_homolog_[Octopus_vulgaris]
717	3.83205306787338e-40	0.479868930958616	0.99	0.843	3.04609898365255e-36	7	XP-029653196.1	UnnamedSample_HQ_transcript-7643	zinc_finger_protein_85-like_[Octopus_vulgaris]
718	7.24839912026603e-39	0.782391681549747	0.576	0.287	5.76175246069947e-35	7	XP-029658229.1	bf30b0c-path0	disco-interacting_protein_2_homolog_C-like_isoform_X9_[Octopus_vulgaris]
719	1.48713269759263e-37	0.80683009248041	0.527	0.261	1.18212178131638e-33	7	XP-029650499.1	UnnamedSample_HQ_transcript-31471	glutathione_peroxidase-like_[Octopus_vulgaris]
720	6.4465383001751e-37	0.777467679275026	0.501	0.231	5.12435329480919e-33	7	XP-029649939.1	b2e0e69-path0	transcription_initiation_factor_TFIID_subunit_3-like_[Octopus_vulgaris]
721	1.52125636490597e-36	0.834420203312118	0.283	0.098	1.20924668446375e-32	7	XP-029647420.1	UnnamedSample_HQ_transcript-31692	prefoldin_subunit_2-like_[Octopus_vulgaris]
722	1.01781329362035e-35	0.519585088384153	0.964	0.804	8.09059787098818e-32	7	XP-029648445.1	be646b0-path0	NADPH-dependent_methylglyoxal_reductase_GRE2-like_[Octopus_vulgaris]
723	5.39766487844189e-34	1.24741320145735	0.41	0.192	4.29060381187346e-30	7	XP-029654249.1	baaad1e-path0	nuclear_receptor_subfamily_2_group_F_member_1-A-like_[Octopus_vulgaris]
724	9.41156513132932e-33	0.780177807303526	0.287	0.106	7.48125312289367e-29	7	XP-029647227.1	UnnamedSample_HQ_transcript-25665	ralA-binding_protein_1-like_[Octopus_vulgaris]
725	1.11735491626129e-32	0.797662255999023	0.501	0.253	8.88185422936101e-29	7	XP-029652502.1	b149879-path0	AT-rich_interactive_domain-containing_protein_2-like_isoform_X3_[Octopus_vulgaris]
726	2.20041296007337e-30	0.711366078918147	0.321	0.129	1.74910826196232e-26	7	XP-029650481.1	bef2eeb-path0	protein_argonaute-2-like_[Octopus_vulgaris]
727	2.57556677441244e-30	0.724629392063791	0.352	0.149	2.04731802898045e-26	7	XP-029652923.1	UnnamedSample_HQ_transcript-3803	CAP-Gly_domain-containing_linker_protein_1-like_isoform_X2_[Octopus_vulgaris]
728	7.01561978301673e-29	0.691035535164315	0.455	0.226	5.57671616552e-25	7	XP-029645025.1	UnnamedSample_HQ_transcript-5538	structural_maintenance_of_chromosomes_protein_3-like_isoform_X2_[Octopus_vulgaris]
729	2.583689297044e-28	0.686928562130316	0.453	0.222	2.05377462222027e-24	7	XP-029651879.1	b8f7829-path0	LOW_QUALITY_PROTEIN:_lysine-specific_demethylase_5A-like_[Octopus_vulgaris]
730	3.35500536040029e-28	0.739316854593927	0.253	0.094	2.66689376098219e-24	7	XP-029649510.1	UnnamedSample_HQ_transcript-3661	cell_wall_integrity_transcriptional_regulator_CAS5-like_isoform_X2_[Octopus_vulgaris]
731	1.25510100201063e-27	0.76546182030229	0.368	0.17	9.97679786498251e-24	7	XP-029652786.1	b7e6223-path0	protein_polybromo-1-like_[Octopus_vulgaris]
732	2.41748669271354e-26	0.669077648148921	0.588	0.335	1.92166017203799e-22	7	XP-029649658.1	UnnamedSample_HQ_transcript-11137	26S_proteasome_non-ATPase_regulatory_subunit_4-like_[Octopus_vulgaris]
733	4.33711695617166e-26	0.729287794240576	0.311	0.135	3.44757426846086e-22	7	XP-029649856.1	be13af7-path0	dnaJ_homolog_subfamily_C_member_7-like_isoform_X1_[Octopus_vulgaris]
734	9.31275734053172e-26	0.649062212701267	0.457	0.234	7.40271080998866e-22	7	XP-029652269.1	b77d8d9-path0	nucleolin-like_isoform_X4_[Octopus_vulgaris]
735	1.16271692668743e-24	0.683159406506045	0.352	0.166	9.24243685023841e-21	7	XP-029652984.1	UnnamedSample_HQ_transcript-1882	"splicing_factor,_suppressor_of_white-apricot_homolog_isoform_X1_[Octopus_vulgaris]"
736	1.05640714763533e-23	0.623508044932573	0.61	0.373	8.39738041655324e-20	7	XP-029658274.1	b1c024e-path0	serine/arginine_repetitive_matrix_protein_1-like_isoform_X2_[Octopus_vulgaris]
737	1.02968253464466e-21	0.590224074412799	0.4	0.205	8.1849464678904e-18	7	XP-029651618.1	bc26d40-path0	nuclear_receptor_corepressor_1-like_isoform_X4_[Octopus_vulgaris]
738	1.64422073708258e-21	0.634684068734282	0.434	0.235	1.30699106390694e-17	7	XP-029653223.1	bdb1623-path0	cdc42-interacting_protein_4_homolog_[Octopus_vulgaris]
739	3.88162545113208e-21	0.608786357871862	0.434	0.239	3.08550407110489e-17	7	XP-029646860.1	UnnamedSample_HQ_transcript-7818	scaffold_attachment_factor_B1-like_isoform_X1_[Octopus_vulgaris]
740	6.62391695259153e-21	0.539674243758598	0.564	0.336	5.26535158561501e-17	7	XP-029658440.1	b9b576c-path1	heterochromatin_protein_1-binding_protein_3-like_[Octopus_vulgaris]
741	1.44291911434377e-20	0.583413271179453	0.251	0.107	1.14697640399186e-16	7	XP-029648635.1	UnnamedSample_HQ_transcript-1530	tudor_domain-containing_protein_3-like_[Octopus_vulgaris]
742	6.67186042597907e-20	0.53183662041257	0.396	0.205	5.30346185261076e-16	7	XP-029646856.1	UnnamedSample_HQ_transcript-2977	ski_oncogene-like_isoform_X1_[Octopus_vulgaris]
743	2.27905616142995e-19	0.599560870239616	0.295	0.142	1.81162174272067e-15	7	XP-029650243.1	UnnamedSample_HQ_transcript-664	uncharacterized_protein_LOC115223707_[Octopus_vulgaris]
744	2.61435960793255e-19	0.553633225803672	0.426	0.235	2.07815445234559e-15	7	XP-029645940.1	b5a30d3-path0	uncharacterized_protein_LOC115219804_[Octopus_vulgaris]
745	1.03879783706436e-18	0.624846981707282	0.261	0.12	8.2574040068246e-15	7	XP-029646991.1	UnnamedSample_HQ_transcript-6852	protein_AF-9-like_isoform_X1_[Octopus_vulgaris]
746	1.32582810608316e-18	0.59359444951998	0.251	0.115	1.0539007615255e-14	7	XP-029645560.1	bff3e5d-path0	probable_JmjC_domain-containing_histone_demethylation_protein_2C_isoform_X3_[Octopus_vulgaris]
747	1.59090016633658e-18	0.577688636926756	0.469	0.276	1.26460654222095e-14	7	XP-029647221.1	UnnamedSample_HQ_transcript-730	genetic_suppressor_element_1-like_isoform_X2_[Octopus_vulgaris]
748	2.49567390516766e-18	0.609221446152165	0.339	0.178	1.98381118721777e-14	7	XP-029657569.1	UnnamedSample_HQ_transcript-13130	eukaryotic_translation_initiation_factor_3_subunit_G-like_isoform_X2_[Octopus_vulgaris]
749	5.13800119601893e-18	0.537840887614202	0.303	0.149	4.08419715071545e-14	7	XP-029652282.1	b934b0c-path0	E3_ubiquitin-protein_ligase_RBBP6-like_isoform_X2_[Octopus_vulgaris]
750	9.22023558298883e-18	0.53863104194307	0.285	0.137	7.32916526491782e-14	7	XP-029645646.1	bad0ce9-path0	paired_amphipathic_helix_protein_Sin3a-like_isoform_X1_[Octopus_vulgaris]
751	1.53950168273829e-17	0.534090414541232	0.339	0.175	1.22374988760866e-13	7	XP-029653432.1	UnnamedSample_HQ_transcript-28936	chromatin_target_of_PRMT1_protein-like_isoform_X4_[Octopus_vulgaris]
752	3.43254992719645e-17	0.639994109453981	0.279	0.136	2.72853393712846e-13	7	XP-029645883.1	UnnamedSample_HQ_transcript-18410	neurotensin_receptor_type_1-like_[Octopus_vulgaris]
753	5.47625517981862e-17	0.517424267983088	0.457	0.268	4.35307524243782e-13	7	XP-029645638.1	UnnamedSample_HQ_transcript-7783	formin-J-like_[Octopus_vulgaris]
754	9.57959052442747e-17	0.4958979819258	0.277	0.134	7.61481650786739e-13	7	XP-029653791.1	b7518ad-path0	"uncharacterized_protein_LOC115226977,_partial_[Octopus_vulgaris]"
755	2.21301305935655e-16	0.578058501545887	0.388	0.216	1.75912408088252e-12	7	XP-029653143.1	be35a2f-path0	"deformed_epidermal_autoregulatory_factor_1-like,_partial_[Octopus_vulgaris]"
756	2.60500444118934e-15	0.516752287236918	0.444	0.271	2.07071803030141e-11	7	XP-029648521.1	bc52eb2-path0	eukaryotic_translation_initiation_factor_4_gamma_1-like_isoform_X4_[Octopus_vulgaris]
757	5.64490227517301e-14	0.47181856239804	0.418	0.25	4.48713281853502e-10	7	XP-029649465.1	b31face-path0	transcriptional_repressor_p66-beta-like_isoform_X1_[Octopus_vulgaris]
758	9.49622521134649e-14	0.404580195625175	0.493	0.311	7.54854942049932e-10	7	XP-029649018.1	UnnamedSample_HQ_transcript-3174	serine/threonine-protein_kinase_N2-like_isoform_X1_[Octopus_vulgaris]
759	1.12974142677155e-13	0.474367689879391	0.467	0.295	8.98031460140707e-10	7	XP-029646684.1	bc30e32-path0	TAR_DNA-binding_protein_43-like_[Octopus_vulgaris]
760	1.28915395872283e-13	0.501966079184921	0.402	0.246	1.02474848178878e-09	7	XP-029649163.1	b695389-path0	PEST_proteolytic_signal-containing_nuclear_protein-like_isoform_X1_[Octopus_vulgaris]
761	2.02292775210721e-13	0.451456583432477	0.317	0.174	1.60802527015002e-09	7	XP-029647500.1	UnnamedSample_HQ_transcript-3487	upstream_stimulatory_factor_2-like_[Octopus_vulgaris]
762	2.07099855191493e-13	0.39964365855199	0.604	0.411	1.64623674891718e-09	7	XP-029647400.1	UnnamedSample_HQ_transcript-2578	FACT_complex_subunit_SPT16-like_[Octopus_vulgaris]
763	7.7244637516662e-13	0.471325015045337	0.305	0.172	6.14017623619946e-09	7	XP-029646806.1	b42b0d7-path0	mucin-5AC-like_isoform_X7_[Octopus_vulgaris]
764	9.03116126678903e-13	0.376903159235799	0.44	0.27	7.1788700909706e-09	7	XP-029653022.1	b07ae0c-path0	ataxin-2-like_[Octopus_vulgaris]
765	1.10694342357257e-12	0.397649710698111	0.343	0.193	8.79909327397835e-09	7	XP-029648166.1	UnnamedSample_HQ_transcript-11020	transmembrane_protein_35A-like_[Octopus_vulgaris]
766	1.15068723105005e-12	0.445210828599719	0.384	0.23	9.14681279961685e-09	7	XP-029650911.1	UnnamedSample_HQ_transcript-27206	eukaryotic_translation_initiation_factor_3_subunit_M-like_[Octopus_vulgaris]
767	1.1955809319321e-12	0.454910501523971	0.317	0.179	9.50367282792828e-09	7	XP-029647517.1	b3451c1-path0	uncharacterized_protein_LOC115221472_[Octopus_vulgaris]
768	1.32281571858995e-11	0.336337163127839	0.446	0.277	1.05150621470715e-07	7	XP-029655698.1	bf301ea-path0	Golgi_to_ER_traffic_protein_4_homolog_[Octopus_vulgaris]
769	1.48486379174287e-11	0.440746604456166	0.453	0.298	1.18031822805641e-07	7	XP-029649747.1	b3d4f7d-path0	T-complex_protein_1_subunit_alpha-like_[Octopus_vulgaris]
770	1.50373032986372e-11	0.455239102127513	0.39	0.245	1.19531523920867e-07	7	XP-029652079.1	bf2b569-path0	cleavage_and_polyadenylation_specificity_factor_subunit_6-like_[Octopus_vulgaris]
771	2.42746956617171e-11	0.330997283799235	0.816	0.633	1.92959555814989e-07	7	XP-029653107.1	UnnamedSample_HQ_transcript-23528	ubiquitin-conjugating_enzyme_E2_G1-like_[Octopus_vulgaris]
772	2.79372153711566e-11	0.43938092278463	0.321	0.192	2.22072924985324e-07	7	XP-029655298.1	UnnamedSample_HQ_transcript-16	LOW_QUALITY_PROTEIN:_U5_small_nuclear_ribonucleoprotein_200_kDa_helicase-like_[Octopus_vulgaris]
773	1.23598349488445e-10	0.548639027490603	0.315	0.192	9.82483280083646e-07	7	XP-029654274.1	bf27063-path0	LIM/homeobox_protein_Lhx1-like_[Octopus_vulgaris]
774	3.31216991041665e-10	0.446361142915502	0.251	0.145	2.6328438617902e-06	7	XP-029648100.1	UnnamedSample_HQ_transcript-29484	proteasome_subunit_alpha_type-1-like_[Octopus_vulgaris]
775	3.46471683151646e-10	0.37326884783831	0.253	0.141	2.75410340937243e-06	7	XP-029655578.1	b827155-path0	armadillo_repeat-containing_protein_8-like_isoform_X2_[Octopus_vulgaris]
776	3.59040981136481e-10	0.316114580611585	0.703	0.529	2.85401675905389e-06	7	XP-029652489.1	b431946-path5	non-POU_domain-containing_octamer-binding_protein-like_isoform_X1_[Octopus_vulgaris]
777	4.1738619377923e-10	0.365985450466098	0.463	0.306	3.3178028543511e-06	7	XP-029644876.1	b35d709-path2	C-terminal-binding_protein_1-like_isoform_X4_[Octopus_vulgaris]
778	5.75817872351445e-10	0.421380802827717	0.251	0.144	4.57717626732164e-06	7	XP-029648716.1	b7104e6-path0	sodium-_and_chloride-dependent_taurine_transporter-like_[Octopus_vulgaris]
779	9.07578897865269e-10	0.303712337331	0.467	0.308	7.21434465913103e-06	7	XP-029649667.1	UnnamedSample_HQ_transcript-2	mucin-17-like_[Octopus_vulgaris]
780	1.06643641673469e-09	0.333600176801107	0.556	0.386	8.47710307662407e-06	7	XP-029649330.1	be90589-path2	ELAV-like_protein_4_[Octopus_vulgaris]
781	1.57928852665537e-09	0.394644447892256	0.309	0.192	1.25537644983836e-05	7	XP-029650914.1	UnnamedSample_HQ_transcript-31077	density-regulated_protein_homolog_[Octopus_vulgaris]
782	1.7736415636669e-09	0.415759003033558	0.265	0.158	1.40986767895882e-05	7	XP-029647593.1	UnnamedSample_HQ_transcript-5841	tripartite_motif-containing_protein_45-like_[Octopus_vulgaris]
783	2.31366747556126e-09	0.357279336139839	0.558	0.388	1.83913427632364e-05	7	XP-029647505.1	UnnamedSample_HQ_transcript-22276	eukaryotic_translation_initiation_factor_2_subunit_2-like_[Octopus_vulgaris]
784	2.78276109674945e-09	0.374702024862658	0.295	0.181	2.21201679580614e-05	7	XP-029650141.1	UnnamedSample_HQ_transcript-625	pumilio_homolog_2-like_isoform_X2_[Octopus_vulgaris]
785	4.97290241847111e-09	0.419405293532255	0.309	0.199	3.95296013244268e-05	7	XP-029649800.1	b157820-path0	lamin-B1-like_isoform_X1_[Octopus_vulgaris]
786	7.33387708110952e-09	0.30243762163289	0.527	0.367	5.82969889177396e-05	7	XP-029647539.1	b849d8b-path0	TOX_high_mobility_group_box_family_member_4-like_isoform_X1_[Octopus_vulgaris]
787	7.3938900187163e-09	0.328037199183219	0.297	0.182	5.87740317587759e-05	7	XP-029656664.1	UnnamedSample_HQ_transcript-9221	serine/arginine_repetitive_matrix_protein_2-like_[Octopus_vulgaris]
788	1.06039541466079e-08	0.352793901632257	0.251	0.148	8.4290831511386e-05	7	XP-029646267.1	UnnamedSample_HQ_transcript-1416	activating_signal_cointegrator_1_complex_subunit_2_homolog_[Octopus_vulgaris]
789	1.18080199788111e-08	0.430494302026851	0.386	0.266	9.38619508115697e-05	7	XP-029647946.1	bd40632-path0	zinc_finger_CCCH_domain-containing_protein_13-like_isoform_X4_[Octopus_vulgaris]
790	1.68824998968089e-08	0.354344806987498	0.267	0.163	0.000134198991679734	7	XP-029649499.1	UnnamedSample_HQ_transcript-30041	prefoldin_subunit_3-like_[Octopus_vulgaris]
791	2.28477085312986e-08	0.365575248445428	0.285	0.18	0.000181616435115293	7	XP-029645300.1	UnnamedSample_HQ_transcript-12880	DDRGK_domain-containing_protein_1-like_[Octopus_vulgaris]
792	1.810425878543e-07	0.304964748684182	0.261	0.162	0.00143910753085383	7	XP-029644688.1	bb416b1-path0	LIM_domain-binding_protein_2-like_isoform_X5_[Octopus_vulgaris]
793	2.4580015308704e-07	0.319950543741192	0.374	0.25	0.00195386541688888	7	XP-029646427.1	bd1a781-path1	protein_SON-like_isoform_X1_[Octopus_vulgaris]
794	3.8448089101223e-07	0.353151856256938	0.291	0.191	0.00305623860265622	7	XP-029645831.1	be4d1af-path0	E3_ubiquitin-protein_ligase_KCMF1-like_isoform_X1_[Octopus_vulgaris]
795	5.56261768690456e-07	0.346214182408328	0.279	0.184	0.00442172479932043	7	XP-029646045.1	UnnamedSample_HQ_transcript-27495	U6_snRNA-associated_Sm-like_protein_LSm7_[Octopus_vulgaris]
796	6.30929784571047e-07	0.282972909105641	0.364	0.248	0.00501526085755525	7	XP-029648277.1	bd66413-path0	STE20-like_serine/threonine-protein_kinase_isoform_X1_[Octopus_vulgaris]
797	1.38375931825024e-06	0.265588619773863	0.251	0.161	0.0109995028207712	7	XP-029645692.1	bf2715b-path0	histone-lysine_N-methyltransferase_EZH2-like_isoform_X2_[Octopus_vulgaris]
798	9.46470316628191e-06	0.268164988470748	0.335	0.238	0.0752349254687749	7	XP-029648675.1	b9c1198-path0	putative_oxidoreductase_GLYR1_isoform_X1_[Octopus_vulgaris]
799	8.02168371576838e-05	0.252355424848203	0.457	0.348	0.637643638566429	7	XP-029652721.1	UnnamedSample_HQ_transcript-18856	proteasome_subunit_beta_type-1-B-like_[Octopus_vulgaris]
800	0.000106178369978654	0.271244095508497	0.339	0.249	0.844011862960321	7	XP-029649310.1	UnnamedSample_HQ_transcript-25316	LIM_domain_transcription_factor_LMO4.2-like_[Octopus_vulgaris]
801	1.91580622016069e-104	0.94275433192	1	0.915	1.52287436440573e-100	8	XP-029638352.1	b615c95-path1	heterogeneous_nuclear_ribonucleoprotein_A3_homolog_2-like_[Octopus_vulgaris]
802	9.32429456679329e-100	1.30254176204651	0.939	0.615	7.41188175114399e-96	8	XP-029650261.1	UnnamedSample_HQ_transcript-20069	uncharacterized_protein_LOC115223720_[Octopus_vulgaris]
803	3.90759389475386e-51	0.576948123225971	0.953	0.642	3.10614638693984e-47	8	XP-032563740.1	bec54a1-path17	uncharacterized_protein_LOC116796865_[Chiroxiphia_lanceolata]
804	2.20477265676582e-40	0.952021381984193	0.526	0.245	1.75257378486315e-36	8	XP-029639268.1	UnnamedSample_HQ_transcript-23012	glutamic_acid-rich_protein-like_[Octopus_vulgaris]
805	1.55765182288555e-36	0.681138508033671	0.908	0.729	1.23817743401173e-32	8	XP-029638407.1	b4193dd-path0	SWI/SNF_complex_subunit_SMARCC1-like_isoform_X1_[Octopus_vulgaris]
806	2.13611438822171e-34	0.85562260370971	0.606	0.332	1.69799732719744e-30	8	XP-029647904.1	UnnamedSample_HQ_transcript-1640	uncharacterized_protein_LOC115221811_[Octopus_vulgaris]
807	1.75402715715313e-32	0.551186472406602	0.953	0.866	1.39427618722102e-28	8	XP-029647328.1	bdafc53-path1	polyadenylate-binding_protein_2-like_isoform_X2_[Octopus_vulgaris]
808	1.01636679218552e-31	0.952779939246423	0.427	0.201	8.0790996310827e-28	8	XP-029642773.1	bc08c8b-path0	dual_specificity_tyrosine-phosphorylation-regulated_kinase_mbk-2-like_[Octopus_vulgaris]
809	7.6360875005093e-30	1.0664059209653	0.387	0.185	6.06992595415484e-26	8	XP-029651542.1	UnnamedSample_HQ_transcript-31161	protein/nucleic_acid_deglycase_DJ-1-like_[Octopus_vulgaris]
810	2.00172502094242e-27	0.622634119777504	0.697	0.438	1.59117121914713e-23	8	XP-029650404.1	UnnamedSample_HQ_transcript-31373	glutathione_S-transferase_Mu_3-like_[Octopus_vulgaris]
811	1.06492563830759e-26	0.643622740375358	0.85	0.633	8.46509389890704e-23	8	XP-029653107.1	UnnamedSample_HQ_transcript-23528	ubiquitin-conjugating_enzyme_E2_G1-like_[Octopus_vulgaris]
812	6.53773052091003e-25	0.823676281360088	0.441	0.239	5.19684199107139e-21	8	XP-029640349.1	ba772a0-path0	RING_finger_protein_44-like_[Octopus_vulgaris]
813	4.70809023488992e-24	0.804926367264683	0.397	0.195	3.742460927714e-20	8	XP-029654249.1	baaad1e-path0	nuclear_receptor_subfamily_2_group_F_member_1-A-like_[Octopus_vulgaris]
814	1.18503737124806e-23	0.768209210128842	0.512	0.294	9.41986206405085e-20	8	XP-029658229.1	bf30b0c-path0	disco-interacting_protein_2_homolog_C-like_isoform_X9_[Octopus_vulgaris]
815	1.20987036064311e-22	0.493426326326618	0.899	0.713	9.61725949675205e-19	8	XP-029651341.1	b34ddb4-path1	chromodomain-helicase-DNA-binding_protein_4-like_isoform_X14_[Octopus_vulgaris]
816	9.88799342534852e-20	0.558740325834072	0.782	0.576	7.85996597380954e-16	8	XP-029646681.1	bb8c4c7-path0	TAR_DNA-binding_protein_43-like_isoform_X1_[Octopus_vulgaris]
817	3.46971635599811e-17	0.713086571072239	0.265	0.126	2.7580775313829e-13	8	XP-029641588.1	UnnamedSample_HQ_transcript-30754	bcl-2-like_protein_2_isoform_X1_[Octopus_vulgaris]
818	8.40941307088409e-17	0.503903903862966	0.711	0.541	6.68464245004577e-13	8	XP-029637672.1	bde0c4e-path0	interferon-inducible_double-stranded_RNA-dependent_protein_kinase_activator_A_homolog_[Octopus_vulgaris]
819	5.96555802654539e-16	0.638107108328659	0.484	0.305	4.74202207530093e-12	8	XP-029644716.1	UnnamedSample_HQ_transcript-1974	uncharacterized_protein_LOC115218876_[Octopus_vulgaris]
820	2.36943091111455e-15	0.641170994412746	0.406	0.247	1.88346063124496e-11	8	XP-029649163.1	b695389-path0	PEST_proteolytic_signal-containing_nuclear_protein-like_isoform_X1_[Octopus_vulgaris]
821	7.13104652871445e-15	0.417270390529328	0.838	0.727	5.66846888567512e-11	8	XP-029643815.1	UnnamedSample_HQ_transcript-12490	14-3-3_family_protein_artA-like_[Octopus_vulgaris]
822	7.37768545486416e-15	0.606022865437084	0.545	0.387	5.86452216807152e-11	8	XP-029636940.1	bc4b145-path0	hornerin-like_[Octopus_vulgaris]
823	2.49477541888775e-14	0.334453796744442	0.923	0.861	1.98309698047388e-10	8	XP-029640313.1	bcc9a95-path0	putative_uncharacterized_protein_DDB_G0279653_[Octopus_vulgaris]
824	4.07325275377016e-14	0.450647809456391	0.852	0.744	3.2378286139719e-10	8	XP-029648044.1	bc36009-path0	muscleblind-like_protein_2a_[Octopus_vulgaris]
825	4.55433381064084e-14	0.478658984926633	0.692	0.531	3.6202399460784e-10	8	XP-029652489.1	b431946-path5	non-POU_domain-containing_octamer-binding_protein-like_isoform_X1_[Octopus_vulgaris]
826	7.6273877200462e-14	0.58727835581642	0.265	0.136	6.06301049866472e-10	8	XP-029653791.1	b7518ad-path0	"uncharacterized_protein_LOC115226977,_partial_[Octopus_vulgaris]"
827	1.32029874352212e-13	0.600954593669891	0.324	0.18	1.04950547122573e-09	8	XP-029645208.1	UnnamedSample_HQ_transcript-18399	E3_ubiquitin-protein_transferase_MAEA-like_[Octopus_vulgaris]
828	3.49405043617213e-13	0.57797434540545	0.312	0.176	2.77742069171323e-09	8	XP-029647500.1	UnnamedSample_HQ_transcript-3487	upstream_stimulatory_factor_2-like_[Octopus_vulgaris]
829	1.05659492058469e-12	0.397470803923208	0.636	0.449	8.39887302372767e-09	8	XP-029636578.1	UnnamedSample_HQ_transcript-18493	tetraspanin-8-like_[Octopus_vulgaris]
830	1.38415722898449e-12	0.371235446892902	0.885	0.722	1.10026658131977e-08	8	XP-029651632.1	UnnamedSample_HQ_transcript-31765	uncharacterized_protein_LOC115224833_[Octopus_vulgaris]
831	2.72066425092946e-12	0.34530168184322	0.833	0.618	2.16265601306383e-08	8	XP-029637352.1	bd86c7d-path13	heterogeneous_nuclear_ribonucleoprotein_A2_homolog_1-like_[Octopus_vulgaris]
832	3.49365803536195e-12	0.599345011656314	0.298	0.168	2.77710877230922e-08	8	XP-029640682.1	UnnamedSample_HQ_transcript-12196	midnolin-A-like_isoform_X1_[Octopus_vulgaris]
833	4.80561212385512e-12	0.523019286083854	0.455	0.308	3.81998107725243e-08	8	XP-029644876.1	b35d709-path2	C-terminal-binding_protein_1-like_isoform_X4_[Octopus_vulgaris]
834	1.5739500972405e-11	0.596631055279581	0.291	0.172	1.25113293229647e-07	8	XP-029643028.1	UnnamedSample_HQ_transcript-22195	uncharacterized_protein_LOC115217462_[Octopus_vulgaris]
835	4.38210397934936e-11	0.435517998091429	0.725	0.593	3.48333445318481e-07	8	XP-029641872.1	bc3ed4d-path1	putative_ATP-dependent_RNA_helicase_Pl10_isoform_X1_[Octopus_vulgaris]
836	4.94819427914504e-11	0.548901098644392	0.373	0.24	3.93331963249239e-07	8	XP-029645940.1	b5a30d3-path0	uncharacterized_protein_LOC115219804_[Octopus_vulgaris]
837	7.1963677385389e-11	0.484776311843813	0.523	0.369	5.72039271536457e-07	8	XP-029647539.1	b849d8b-path0	TOX_high_mobility_group_box_family_member_4-like_isoform_X1_[Octopus_vulgaris]
838	1.1905604693571e-10	0.550012870059956	0.43	0.302	9.46376517091961e-07	8	XP-029641171.1	b302c56-path0	ubiquitin-associated_protein_2-like_isoform_X1_[Octopus_vulgaris]
839	2.32090977980746e-10	0.567700014107392	0.3	0.181	1.84489118396895e-06	8	XP-029647517.1	b3451c1-path0	uncharacterized_protein_LOC115221472_[Octopus_vulgaris]
840	2.41022275749011e-10	0.58010405912722	0.286	0.175	1.91588606992889e-06	8	XP-029646806.1	b42b0d7-path0	mucin-5AC-like_isoform_X7_[Octopus_vulgaris]
841	3.01117124664861e-10	0.339715402831311	0.711	0.572	2.39358002396098e-06	8	XP-029636896.1	b53dba1-path0	rab_GDP_dissociation_inhibitor_alpha-like_isoform_X1_[Octopus_vulgaris]
842	5.91789376557829e-10	0.390610586621968	0.469	0.321	4.70413375425819e-06	8	XP-029651505.1	b578a03-path0	inactive_tyrosine-protein_kinase_transmembrane_receptor_ROR1-like_isoform_X1_[Octopus_vulgaris]
843	6.74173422218635e-10	0.507411109581687	0.39	0.262	5.35900453321593e-06	8	XP-029652502.1	b149879-path0	AT-rich_interactive_domain-containing_protein_2-like_isoform_X3_[Octopus_vulgaris]
844	7.98836576528909e-10	0.464876689904088	0.615	0.476	6.3499519468283e-06	8	XP-029644859.1	UnnamedSample_HQ_transcript-10811	heterogeneous_nuclear_ribonucleoprotein_A1-like_[Octopus_vulgaris]
845	9.6627951522359e-10	0.47908066270435	0.378	0.254	7.68095586651232e-06	8	XP-029649465.1	b31face-path0	transcriptional_repressor_p66-beta-like_isoform_X1_[Octopus_vulgaris]
846	1.00629383085828e-09	0.358116050211718	0.768	0.636	7.99902966149249e-06	8	XP-029638537.1	UnnamedSample_HQ_transcript-4735	ubiquitin_carboxyl-terminal_hydrolase-like_[Octopus_vulgaris]
847	1.06430453955505e-09	0.346023485698247	0.798	0.667	8.46015678492311e-06	8	XP-029642286.1	b15b4f8-path2	protein_PRRC2C-like_isoform_X1_[Octopus_vulgaris]
848	2.81492295269968e-09	0.343288157972139	0.718	0.593	2.23758225510098e-05	8	XP-029650926.1	UnnamedSample_HQ_transcript-14165	ubiquitin-conjugating_enzyme_E2_E1-like_[Octopus_vulgaris]
849	1.01455247702619e-08	0.416819155433436	0.291	0.178	8.06467763988117e-05	8	XP-029645676.1	UnnamedSample_HQ_transcript-18861	AP-1_complex_subunit_mu-1_isoform_X1_[Octopus_vulgaris]
850	1.63704348444946e-08	0.459396812033373	0.465	0.348	0.000130128586578887	8	XP-029640205.1	bde91dd-path0	deoxyhypusine_hydroxylase-like_[Octopus_vulgaris]
851	1.63705290599006e-08	0.370771810205128	0.566	0.43	0.00013012933549715	8	XP-029642713.1	UnnamedSample_HQ_transcript-21303	ribonuclease_kappa-like_[Octopus_vulgaris]
852	2.44811540900717e-08	0.416872752099926	0.481	0.349	0.00019460069386198	8	XP-029637243.1	b38e5a8-path0	DAZ-associated_protein_2-like_isoform_X2_[Octopus_vulgaris]
853	2.80120761356834e-08	0.440313320974096	0.512	0.38	0.000222667993202547	8	XP-029642367.1	UnnamedSample_HQ_transcript-4861	plastin-1-like_[Octopus_vulgaris]
854	3.69339084295638e-08	0.405452189089776	0.523	0.387	0.000293587638106603	8	XP-029637241.1	bf1a9eb-path1	B-cell_CLL/lymphoma_7_protein_family_member_A-like_isoform_X4_[Octopus_vulgaris]
855	3.93276452685476e-08	0.3361470294739	0.467	0.328	0.000312615452239685	8	XP-029638168.1	ba99f76-path0	GATA_zinc_finger_domain-containing_protein_14-like_[Octopus_vulgaris]
856	1.00594391216927e-07	0.545483174627115	0.296	0.198	0.000799624815783353	8	XP-029648166.1	UnnamedSample_HQ_transcript-11020	transmembrane_protein_35A-like_[Octopus_vulgaris]
857	1.21387752044679e-07	0.459243623207016	0.296	0.19	0.000964911241003155	8	XP-029646930.1	UnnamedSample_HQ_transcript-25109	GTP-binding_protein_Rheb_homolog_[Octopus_vulgaris]
858	2.16121936707529e-07	0.541294244737041	0.272	0.18	0.00171795327488814	8	XP-029653432.1	UnnamedSample_HQ_transcript-28936	chromatin_target_of_PRMT1_protein-like_isoform_X4_[Octopus_vulgaris]
859	3.2849018451028e-07	0.443740575415937	0.38	0.271	0.00261116847667221	8	XP-029651882.1	UnnamedSample_HQ_transcript-2740	histone_acetyltransferase_KAT6B-like_isoform_X3_[Octopus_vulgaris]
860	3.43848272003618e-07	0.410495504056968	0.34	0.237	0.00273324991415676	8	XP-029646573.1	UnnamedSample_HQ_transcript-28331	zinc_finger_protein_609-like_isoform_X1_[Octopus_vulgaris]
861	3.59386306152243e-07	0.403577991646581	0.448	0.329	0.00285676174760418	8	XP-029636389.1	b8fe3eb-path0	cleavage_and_polyadenylation_specificity_factor_subunit_5-like_isoform_X1_[Octopus_vulgaris]
862	4.91511313656142e-07	0.425951763532139	0.261	0.166	0.00390702343225267	8	XP-029639309.1	UnnamedSample_HQ_transcript-15102	coronin-7-like_[Octopus_vulgaris]
863	9.7403173052974e-07	0.443137958316516	0.347	0.248	0.0077425782259809	8	XP-029649430.1	b5cdf7c-path1	actin-interacting_protein_1-like_[Octopus_vulgaris]
864	1.13332626881563e-06	0.296393435188885	0.444	0.318	0.00900881051081543	8	XP-029656842.1	b7f31aa-path0	BCL2/adenovirus_E1B_19_kDa_protein-interacting_protein_3-like_[Octopus_vulgaris]
865	1.23585436422695e-06	0.404360226840565	0.399	0.296	0.00982380634124004	8	XP-029639229.1	bac3ebf-path0	"probable_splicing_factor,_arginine/serine-rich_6_isoform_X3_[Octopus_vulgaris]"
866	1.5248198090432e-06	0.409322717761144	0.315	0.22	0.0121207926620844	8	XP-029651533.1	bd3bc69-path0	segment_polarity_protein_dishevelled_homolog_DVL-3-like_isoform_X5_[Octopus_vulgaris]
867	1.79728581210952e-06	0.40016146730482	0.413	0.316	0.0142866249204586	8	XP-029642826.1	b850e8e-path0	uncharacterized_protein_LOC115217314_[Octopus_vulgaris]
868	2.00654266164723e-06	0.395917755125351	0.397	0.294	0.0159500076174338	8	XP-029636636.1	b860edb-path0	tyrosine-protein_phosphatase_99A-like_isoform_X1_[Octopus_vulgaris]
869	2.24641150185346e-06	0.386646903259377	0.446	0.345	0.0178567250282332	8	XP-029658440.1	b9b576c-path1	heterochromatin_protein_1-binding_protein_3-like_[Octopus_vulgaris]
870	2.43491309877843e-06	0.363647476490822	0.277	0.184	0.0193551242221897	8	XP-029638957.1	b9c601f-path0	autophagy-related_protein_13-like_[Octopus_vulgaris]
871	4.96446371602204e-06	0.30556020175654	0.702	0.606	0.0394625220786592	8	XP-029652086.1	b8c54e2-path0	ubiquitin-like_modifier-activating_enzyme_1_[Octopus_vulgaris]
872	5.46776602672334e-06	0.409304258982165	0.256	0.174	0.0434632721464238	8	XP-029651045.1	UnnamedSample_HQ_transcript-22257	growth_factor_receptor-bound_protein_2-like_[Octopus_vulgaris]
873	9.54340269698015e-06	0.42420590551703	0.364	0.278	0.0758605080382952	8	XP-029653145.1	b206216-path0	uncharacterized_protein_LOC115226296_isoform_X1_[Octopus_vulgaris]
874	9.6006446279884e-06	0.32239887832683	0.338	0.241	0.0763155241478798	8	XP-029650134.1	UnnamedSample_HQ_transcript-4528	protein_wntless-like_[Octopus_vulgaris]
875	1.31025089065993e-05	0.324208281239492	0.408	0.311	0.104151843298558	8	XP-029647769.1	b63834c-path0	protein_mothers_against_dpp-like_isoform_X2_[Octopus_vulgaris]
876	2.69955695064571e-05	0.356546183403931	0.364	0.282	0.214587782006827	8	XP-029651448.1	b68767f-path0	GRB10-interacting_GYF_protein_2-like_isoform_X2_[Octopus_vulgaris]
877	3.10278056180277e-05	0.333003443659589	0.265	0.183	0.246640026857702	8	XP-029646669.1	b6714dc-path0	"arf-GAP_with_GTPase,_ANK_repeat_and_PH_domain-containing_protein_1-like_isoform_X7_[Octopus_vulgaris]"
878	3.67529423171017e-05	0.458346362325545	0.282	0.207	0.292149138478641	8	XP-029642208.1	UnnamedSample_HQ_transcript-27176	vacuolar_ATPase_assembly_integral_membrane_protein_VMA21-like_[Octopus_vulgaris]
879	3.69964883721342e-05	0.30183022642206	0.488	0.392	0.294085086070095	8	XP-029649330.1	be90589-path2	ELAV-like_protein_4_[Octopus_vulgaris]
880	3.70769797795994e-05	0.342155233543847	0.312	0.233	0.294724912268036	8	XP-029637816.1	UnnamedSample_HQ_transcript-28312	SUMO-activating_enzyme_subunit_1-like_[Octopus_vulgaris]
881	4.74331348928548e-05	0.36075480498089	0.315	0.232	0.377045989263302	8	XP-029651879.1	b8f7829-path0	LOW_QUALITY_PROTEIN:_lysine-specific_demethylase_5A-like_[Octopus_vulgaris]
882	5.11848666543804e-05	0.372731384971301	0.27	0.196	0.40686850503567	8	XP-029636203.1	UnnamedSample_HQ_transcript-22832	actin-related_protein_2/3_complex_subunit_1A-like_[Octopus_vulgaris]
883	5.7605545249326e-05	0.326986268971186	0.406	0.317	0.457906479186892	8	XP-029649018.1	UnnamedSample_HQ_transcript-3174	serine/threonine-protein_kinase_N2-like_isoform_X1_[Octopus_vulgaris]
884	6.63090684937734e-05	0.425632354025946	0.272	0.195	0.527090785457005	8	XP-029654274.1	bf27063-path0	LIM/homeobox_protein_Lhx1-like_[Octopus_vulgaris]
885	8.66494808937748e-05	0.335127119743752	0.338	0.252	0.688776723624616	8	XP-029638437.1	UnnamedSample_HQ_transcript-15708	protein_phosphatase_1_regulatory_subunit_14B-like_[Octopus_vulgaris]
886	9.02847090153506e-05	0.320080686552352	0.284	0.2	0.717673151963022	8	XP-029645015.1	UnnamedSample_HQ_transcript-207	uncharacterized_protein_LOC115219087_isoform_X3_[Octopus_vulgaris]
887	0.000156691130367393	0.330855104229661	0.272	0.198	1	8	XP-029640238.1	UnnamedSample_HQ_transcript-1509	RING_finger_and_CHY_zinc_finger_domain-containing_protein_1-like_isoform_X1_[Octopus_vulgaris]
888	0.000167469577613039	0.374028455717625	0.303	0.229	1	8	XP-029651535.1	UnnamedSample_HQ_transcript-8969	tRNA_pseudouridine(38/39)_synthase-like_[Octopus_vulgaris]
889	0.000197585427134591	0.327491290753395	0.279	0.206	1	8	XP-029639416.1	bef58d6-path0	uncharacterized_protein_LOC115214358_isoform_X1_[Octopus_vulgaris]
890	0.00020730515742535	0.324471398888973	0.357	0.282	1	8	XP-029648132.1	bab64a7-path0	fragile_X_mental_retardation_syndrome-related_protein_1-like_isoform_X1_[Octopus_vulgaris]
891	0.000342560618165685	0.265698056086319	0.42	0.34	1	8	XP-029647954.1	UnnamedSample_HQ_transcript-280	cohesin_subunit_SA-1-like_isoform_X3_[Octopus_vulgaris]
892	0.000428392516857089	0.252849778846023	0.423	0.344	1	8	XP-029655430.1	UnnamedSample_HQ_transcript-31123	selenoprotein_F-like_[Octopus_vulgaris]
893	0.000636610012602705	0.339332584112473	0.279	0.214	1	8	XP-029646856.1	UnnamedSample_HQ_transcript-2977	ski_oncogene-like_isoform_X1_[Octopus_vulgaris]
894	0.000730024031985974	0.30700422165468	0.305	0.237	1	8	XP-029653096.1	UnnamedSample_HQ_transcript-15807	zinc_finger_protein_205-like_[Octopus_vulgaris]
895	0.00084768083725027	0.29045532404358	0.35	0.285	1	8	XP-029647221.1	UnnamedSample_HQ_transcript-730	genetic_suppressor_element_1-like_isoform_X2_[Octopus_vulgaris]
896	0.000848453208745553	0.263018918029769	0.319	0.248	1	8	XP-029648238.1	b1e20e0-path1	cyclin-dependent_kinase_8-like_isoform_X2_[Octopus_vulgaris]
897	0.000906822377190426	0.293157667583624	0.261	0.199	1	8	XP-029643807.1	b807743-path0	coiled-coil_domain-containing_protein_6-like_isoform_X1_[Octopus_vulgaris]
898	0.001557514500068	0.296869273905357	0.263	0.202	1	8	XP-029639947.1	bcc9158-path1	hippocampus_abundant_transcript_1_protein-like_isoform_X1_[Octopus_vulgaris]
899	0.00235976335802894	0.293347515953244	0.331	0.276	1	8	XP-029637780.1	UnnamedSample_HQ_transcript-30943	small_nuclear_ribonucleoprotein-associated_protein_B-like_isoform_X1_[Octopus_vulgaris]
900	0.0030705175015266	0.271415227347179	0.308	0.251	1	8	XP-029652079.1	bf2b569-path0	cleavage_and_polyadenylation_specificity_factor_subunit_6-like_[Octopus_vulgaris]
901	1.07254995646856e-183	1.4098975173574	0.582	0.093	8.52569960396859e-180	9	XP-029651010.1	UnnamedSample_HQ_transcript-17978	pescadillo_homolog_[Octopus_vulgaris]
902	9.09966178533334e-156	1.3931305707506	0.608	0.119	7.23332115316147e-152	9	XP-029646906.1	UnnamedSample_HQ_transcript-29174	proliferation-associated_protein_2G4-like_[Octopus_vulgaris]
903	8.05003518902765e-151	1.06794114382924	0.336	0.036	6.39897297175808e-147	9	XP-029650157.1	ba5abe7-path0	nuclear_autoantigenic_sperm_protein-like_isoform_X3_[Octopus_vulgaris]
904	1.62244803666001e-138	1.13581725093849	0.995	0.844	1.28968394434104e-134	9	XP-029653196.1	UnnamedSample_HQ_transcript-7643	zinc_finger_protein_85-like_[Octopus_vulgaris]
905	2.82631598818234e-138	1.22164621546437	0.541	0.103	2.24663857900614e-134	9	XP-032511058.1	b8672e5-path1	nucleolar_protein_dao-5_isoform_X2_[Danaus_plexippus_plexippus]
906	7.84631484038244e-136	1.28299730431613	0.766	0.201	6.23703566662e-132	9	XP-029650614.1	b66a60a-path0	transaldolase-like_[Octopus_vulgaris]
907	6.83443144744039e-135	1.17949592222307	0.572	0.115	5.43268955757037e-131	9	XP-029645034.1	UnnamedSample_HQ_transcript-24554	multifunctional_protein_ADE2-like_[Octopus_vulgaris]
908	1.78265253449034e-132	0.862868542031441	0.277	0.028	1.41703049966637e-128	9	XP-029648122.1	UnnamedSample_HQ_transcript-1091	DNA_polymerase_alpha_catalytic_subunit-like_[Octopus_vulgaris]
909	6.84043143711365e-123	0.980319249390164	1	0.864	5.43745894936164e-119	9	XP-029647441.1	b325d1d-path0	eukaryotic_translation_initiation_factor_5A-1-like_[Octopus_vulgaris]
910	3.48153685831951e-120	1.1043230810167	0.652	0.156	2.76747364867818e-116	9	XP-029648808.1	b87772a-path0	ribose-phosphate_pyrophosphokinase_1_isoform_X1_[Octopus_vulgaris]
911	3.41123712781305e-115	0.943222130395471	0.333	0.047	2.71159239289859e-111	9	XP-029653086.1	be461c2-path0	LOW_QUALITY_PROTEIN:_DNA_replication_licensing_factor_mcm4-A-like_[Octopus_vulgaris]
912	4.74667893799175e-112	1.21831728325914	0.624	0.158	3.77313508780964e-108	9	XP-029654471.1	UnnamedSample_HQ_transcript-14240	LOW_QUALITY_PROTEIN:_lupus_La_protein-like_[Octopus_vulgaris]
913	1.27337147518092e-107	1.04086770768512	0.506	0.109	1.01220298562131e-103	9	XP-029647381.1	UnnamedSample_HQ_transcript-19267	"serine--tRNA_ligase,_cytoplasmic-like_[Octopus_vulgaris]"
914	2.11588585666047e-105	1.19042766507431	0.624	0.166	1.68191766745941e-101	9	XP-029645669.1	bbc880c-path1	histone-lysine_N-methyltransferase_NSD2-like_isoform_X1_[Octopus_vulgaris]
915	3.34813093945492e-94	0.855588016636228	0.317	0.051	2.66142928377272e-90	9	XP-029651342.1	UnnamedSample_HQ_transcript-4064	kinesin-like_protein_KIF20A_[Octopus_vulgaris]
916	6.53801662233825e-93	0.92516273303741	0.473	0.106	5.19706941309668e-89	9	XP-029650353.1	UnnamedSample_HQ_transcript-26577	26S_proteasome_non-ATPase_regulatory_subunit_13-like_[Octopus_vulgaris]
917	1.33338418373124e-89	1.03215103347288	0.593	0.165	1.05990708764796e-85	9	XP-029657569.1	UnnamedSample_HQ_transcript-13130	eukaryotic_translation_initiation_factor_3_subunit_G-like_isoform_X2_[Octopus_vulgaris]
918	1.36276136814536e-86	0.665201673452164	0.274	0.042	1.08325901153875e-82	9	XP-029654632.1	UnnamedSample_HQ_transcript-21811	developmentally-regulated_GTP-binding_protein_1_[Octopus_vulgaris]
919	3.32790037530601e-86	1.06761610504392	0.898	0.395	2.64534800833075e-82	9	XP-029647400.1	UnnamedSample_HQ_transcript-2578	FACT_complex_subunit_SPT16-like_[Octopus_vulgaris]
920	5.53401587165541e-86	0.801653761317572	0.376	0.075	4.39898921637888e-82	9	XP-029650078.1	UnnamedSample_HQ_transcript-31759	RNA-binding_protein_8A-like_[Octopus_vulgaris]
921	6.99138224910102e-86	0.849472577460972	0.423	0.092	5.5574497498104e-82	9	XP-029655198.1	b816232-path0	histone-lysine_N-methyltransferase_SUV39H2-like_[Octopus_vulgaris]
922	1.52899599591925e-85	1.03533887582638	0.96	0.479	1.21539891715621e-81	9	XP-029650028.1	b0537ad-path0	methionine_aminopeptidase_2-like_[Octopus_vulgaris]
923	1.90528552581338e-82	0.970318839125311	0.608	0.177	1.51451146446905e-78	9	XP-029655298.1	UnnamedSample_HQ_transcript-16	LOW_QUALITY_PROTEIN:_U5_small_nuclear_ribonucleoprotein_200_kDa_helicase-like_[Octopus_vulgaris]
924	5.71450019554845e-76	0.941889382939896	0.622	0.202	4.54245620544146e-72	9	XP-029647821.1	UnnamedSample_HQ_transcript-30377	histone_H2A-like_[Octopus_vulgaris]
925	1.66126105472225e-74	0.71972450917322	0.284	0.051	1.32053641239872e-70	9	XP-029652567.1	UnnamedSample_HQ_transcript-5093	LOW_QUALITY_PROTEIN:_116_kDa_U5_small_nuclear_ribonucleoprotein_component-like_[Octopus_vulgaris]
926	8.96280631417064e-73	0.835622408989364	0.518	0.146	7.12453473913424e-69	9	XP-029645692.1	bf2715b-path0	histone-lysine_N-methyltransferase_EZH2-like_isoform_X2_[Octopus_vulgaris]
927	2.05884877171975e-72	0.863913034339787	0.655	0.211	1.63657888864003e-68	9	XP-029645110.1	UnnamedSample_HQ_transcript-31642	uncharacterized_protein_LOC115219148_[Octopus_vulgaris]
928	1.59679073862863e-69	0.980011868575502	0.827	0.374	1.26928895813589e-65	9	XP-029647505.1	UnnamedSample_HQ_transcript-22276	eukaryotic_translation_initiation_factor_2_subunit_2-like_[Octopus_vulgaris]
929	5.40052712596129e-69	0.64907000410481	0.293	0.057	4.29287901242663e-65	9	XP-029656394.1	UnnamedSample_HQ_transcript-30515	LOW_QUALITY_PROTEIN:_S-formylglutathione_hydrolase-like_[Octopus_vulgaris]
930	1.20553081447299e-67	0.688720726985943	0.255	0.046	9.5827644442458e-64	9	XP-029645704.1	UnnamedSample_HQ_transcript-31127	exosome_complex_component_RRP40-like_[Octopus_vulgaris]
931	2.36764466808541e-66	0.774063966863239	0.385	0.094	1.8820407466611e-62	9	XP-029652910.1	UnnamedSample_HQ_transcript-57	pre-mRNA-processing-splicing_factor_8_[Octopus_vulgaris]
932	1.7255933484798e-65	0.741308106722732	0.442	0.118	1.3716741527066e-61	9	XP-029656035.1	b45e41b-path0	putative_pre-mRNA-splicing_factor_ATP-dependent_RNA_helicase_PRP1_[Octopus_vulgaris]
933	5.52392226751153e-65	0.764547955568822	0.553	0.169	4.39096581044491e-61	9	XP-029646045.1	UnnamedSample_HQ_transcript-27495	U6_snRNA-associated_Sm-like_protein_LSm7_[Octopus_vulgaris]
934	1.14187679440117e-64	0.858943823696269	0.745	0.283	9.07677863869486e-61	9	XP-029649747.1	b3d4f7d-path0	T-complex_protein_1_subunit_alpha-like_[Octopus_vulgaris]
935	1.00571527484483e-63	0.791807652568812	0.574	0.184	7.99443071974153e-60	9	XP-029649800.1	b157820-path0	lamin-B1-like_isoform_X1_[Octopus_vulgaris]
936	3.2659701670383e-63	0.914933806426462	0.695	0.258	2.59611968577874e-59	9	XP-029648521.1	bc52eb2-path0	eukaryotic_translation_initiation_factor_4_gamma_1-like_isoform_X4_[Octopus_vulgaris]
937	3.13420886918959e-62	0.728589787897603	0.979	0.713	2.49138263011881e-58	9	XP-029652117.1	bc59af7-path0	cellular_nucleic_acid-binding_protein-like_isoform_X1_[Octopus_vulgaris]
938	1.30088441804884e-61	0.740887039996529	0.461	0.132	1.03407302390702e-57	9	XP-029651119.1	b05f00f-path1	ran-specific_GTPase-activating_protein-like_[Octopus_vulgaris]
939	3.54288828972232e-59	0.780339826028003	0.624	0.218	2.81624190150027e-55	9	XP-029650911.1	UnnamedSample_HQ_transcript-27206	eukaryotic_translation_initiation_factor_3_subunit_M-like_[Octopus_vulgaris]
940	1.13261006650889e-57	0.812921902498712	0.735	0.293	9.00311741867919e-54	9	XP-029649667.1	UnnamedSample_HQ_transcript-2	mucin-17-like_[Octopus_vulgaris]
941	2.11567715717557e-55	0.577293558139756	0.251	0.052	1.68175177223886e-51	9	XP-029647484.1	UnnamedSample_HQ_transcript-6678	midasin-like_[Octopus_vulgaris]
942	3.38881194526228e-55	0.696003801981005	0.986	0.716	2.69376661528898e-51	9	XP-029651632.1	UnnamedSample_HQ_transcript-31765	uncharacterized_protein_LOC115224833_[Octopus_vulgaris]
943	2.12733625333466e-51	0.511323163612359	0.395	0.111	1.69101958777572e-47	9	XP-029655986.1	UnnamedSample_HQ_transcript-21032	serine-threonine_kinase_receptor-associated_protein-like_[Octopus_vulgaris]
944	2.3170599262281e-51	0.917793000420172	0.972	0.641	1.84183093535872e-47	9	XP-032563740.1	bec54a1-path17	uncharacterized_protein_LOC116796865_[Chiroxiphia_lanceolata]
945	3.96009508461745e-51	0.557739614569436	0.371	0.103	3.14787958276241e-47	9	XP-029647766.1	UnnamedSample_HQ_transcript-30776	"DNA-directed_RNA_polymerases_I,_II,_and_III_subunit_RPABC3-like_[Octopus_vulgaris]"
946	5.77956120640088e-51	0.643919550663811	0.333	0.089	4.59417320296806e-47	9	XP-029652120.1	UnnamedSample_HQ_transcript-10817	cleavage_and_polyadenylation_specificity_factor_subunit_3-like_[Octopus_vulgaris]
947	3.68115162536045e-50	0.586780197189206	0.404	0.119	2.92614742699902e-46	9	XP-029647301.1	UnnamedSample_HQ_transcript-6232	midasin-like_[Octopus_vulgaris]
948	1.89287258633337e-49	0.669674526830502	0.461	0.149	1.50464441887639e-45	9	XP-029656874.1	be4b29e-path0	death_domain-associated_protein_6-like_[Octopus_vulgaris]
949	2.49503726538564e-48	0.73408620741258	0.868	0.412	1.98330512225505e-44	9	XP-029650159.1	bd8202f-path1	protein_DEK-like_[Octopus_vulgaris]
950	1.91194913268054e-47	0.748313742012764	0.787	0.36	1.51980836556776e-43	9	XP-029646319.1	UnnamedSample_HQ_transcript-9089	hsc70-interacting_protein-like_[Octopus_vulgaris]
951	8.69645383024378e-47	0.704001722368268	0.804	0.364	6.91281114966078e-43	9	XP-029658274.1	b1c024e-path0	serine/arginine_repetitive_matrix_protein_1-like_isoform_X2_[Octopus_vulgaris]
952	1.24797325548669e-45	0.502164841234395	0.305	0.081	9.92013940786369e-42	9	XP-029647511.1	UnnamedSample_HQ_transcript-14904	serine/threonine-protein_kinase_Aurora-2-like_[Octopus_vulgaris]
953	2.02621139956271e-45	0.54019763809507	0.991	0.826	1.6106354415124e-41	9	XP-029650094.1	ba1f3ad-path0	polyadenylate-binding_protein_4-like_[Octopus_vulgaris]
954	5.78173343114781e-43	0.598598027383002	0.652	0.261	4.5958999044194e-39	9	XP-029658185.1	b8eed54-path0	serine_hydroxymethyltransferase-like_[Octopus_vulgaris]
955	1.93446959163871e-42	0.519573523162973	0.343	0.102	1.53770987839361e-38	9	XP-029657353.1	b589ab1-path0	DNA_polymerase_epsilon_subunit_3-like_[Octopus_vulgaris]
956	2.73888086983405e-42	0.536518146034481	0.416	0.137	2.17713640343109e-38	9	XP-029652083.1	UnnamedSample_HQ_transcript-6574	poly(A)-specific_ribonuclease_PARN-like_[Octopus_vulgaris]
957	3.95779409965082e-42	0.448575473207536	0.414	0.135	3.14605052981244e-38	9	XP-029658376.1	b0b2709-path2	transcription_factor_Sp9-like_isoform_X1_[Octopus_vulgaris]
958	5.43794991068554e-41	0.551385451647739	0.281	0.077	4.32262638400394e-37	9	XP-029656838.1	UnnamedSample_HQ_transcript-31334	RWD_domain-containing_protein_1-like_[Octopus_vulgaris]
959	4.3408890577873e-39	0.469723911343958	0.333	0.102	3.45057271203512e-35	9	XP-029646415.1	UnnamedSample_HQ_transcript-14206	uncharacterized_protein_LOC115220427_[Octopus_vulgaris]
960	6.02805881097861e-39	0.55799830230056	0.492	0.183	4.7917039488469e-35	9	XP-029650914.1	UnnamedSample_HQ_transcript-31077	density-regulated_protein_homolog_[Octopus_vulgaris]
961	1.38915548712353e-38	0.512119795996363	0.402	0.136	1.1042396967145e-34	9	XP-029652268.1	b77d8d9-path6	"keratin,_type_I_cytoskeletal_9-like_isoform_X3_[Octopus_vulgaris]"
962	1.37161028034791e-37	0.390659031434385	0.272	0.076	1.09029301184856e-33	9	XP-029651460.1	UnnamedSample_HQ_transcript-460	nuclear_pore_complex_protein_DDB_G0274915-like_[Octopus_vulgaris]
963	1.64556964414949e-36	0.529284978385456	0.565	0.225	1.30806331013443e-32	9	XP-029648675.1	b9c1198-path0	putative_oxidoreductase_GLYR1_isoform_X1_[Octopus_vulgaris]
964	2.4287189561889e-35	0.491654815963739	0.57	0.23	1.93058869827455e-31	9	XP-029652269.1	b77d8d9-path0	nucleolin-like_isoform_X4_[Octopus_vulgaris]
965	5.69902779438709e-35	0.482044407637631	0.343	0.114	4.53015719375829e-31	9	XP-029650895.1	b3bcbe9-path0	RNA_polymerase-associated_protein_CTR9_homolog_[Octopus_vulgaris]
966	7.7488198565714e-35	0.504933201166124	0.619	0.259	6.15953690398861e-31	9	XP-029650499.1	UnnamedSample_HQ_transcript-31471	glutathione_peroxidase-like_[Octopus_vulgaris]
967	2.1564843083464e-34	0.450901810655933	0.416	0.15	1.71418937670455e-30	9	XP-029647593.1	UnnamedSample_HQ_transcript-5841	tripartite_motif-containing_protein_45-like_[Octopus_vulgaris]
968	1.45799339538508e-33	0.451471993229268	0.265	0.079	1.1589589499916e-29	9	XP-029653031.1	UnnamedSample_HQ_transcript-3667	lysine--tRNA_ligase-like_isoform_X2_[Octopus_vulgaris]
969	7.32193772562315e-33	0.507062412674573	0.586	0.25	5.82020829809784e-29	9	XP-029646688.1	bd2d376-path0	casein_kinase_II_subunit_alpha_isoform_X4_[Octopus_vulgaris]
970	9.54877667293775e-33	0.448120584067631	0.265	0.08	7.59032257731821e-29	9	XP-029645640.1	UnnamedSample_HQ_transcript-2855	cullin-4A-like_[Octopus_vulgaris]
971	1.1781572188522e-30	0.534745101880849	0.589	0.262	9.36517173265613e-27	9	XP-029645638.1	UnnamedSample_HQ_transcript-7783	formin-J-like_[Octopus_vulgaris]
972	2.46509710136298e-29	0.40368768308238	0.319	0.112	1.95950568587343e-25	9	XP-029645560.1	bff3e5d-path0	probable_JmjC_domain-containing_histone_demethylation_protein_2C_isoform_X3_[Octopus_vulgaris]
973	3.79439449398221e-29	0.427941472312924	0.374	0.139	3.01616418326646e-25	9	XP-029648100.1	UnnamedSample_HQ_transcript-29484	proteasome_subunit_alpha_type-1-like_[Octopus_vulgaris]
974	4.31529473144427e-29	0.426306585761246	0.262	0.085	3.43022778202505e-25	9	XP-029655223.1	b157890-path0	myophilin-like_[Octopus_vulgaris]
975	1.2292540835118e-27	0.341832380983872	0.359	0.134	9.77134070983531e-24	9	XP-029649856.1	be13af7-path0	dnaJ_homolog_subfamily_C_member_7-like_isoform_X1_[Octopus_vulgaris]
976	1.5270790814023e-27	0.339441261919989	0.329	0.118	1.21387516180668e-23	9	XP-029648326.1	UnnamedSample_HQ_transcript-17985	uncharacterized_protein_LOC115222292_[Octopus_vulgaris]
977	6.71552834109603e-27	0.539461988091495	0.669	0.333	5.33817347833723e-23	9	XP-029649658.1	UnnamedSample_HQ_transcript-11137	26S_proteasome_non-ATPase_regulatory_subunit_4-like_[Octopus_vulgaris]
978	4.75187134238944e-26	0.308400599391202	0.4	0.157	3.77726253006536e-22	9	XP-029649499.1	UnnamedSample_HQ_transcript-30041	prefoldin_subunit_3-like_[Octopus_vulgaris]
979	8.97359238023857e-26	0.288602753875796	0.274	0.094	7.13310858305164e-22	9	XP-029652571.1	UnnamedSample_HQ_transcript-28675	nuclear_cap-binding_protein_subunit_2-like_isoform_X1_[Octopus_vulgaris]
980	1.89019908062696e-25	0.481791645262616	0.839	0.486	1.50251924919037e-21	9	XP-029650878.1	UnnamedSample_HQ_transcript-22268	"dynein_light_chain_LC6,_flagellar_outer_arm_[Octopus_vulgaris]"
981	2.91087022548703e-25	0.343069793379204	0.369	0.144	2.31385074223964e-21	9	XP-029651096.1	UnnamedSample_HQ_transcript-28407	protein_FAM136A-like_[Octopus_vulgaris]
982	4.89909300776142e-25	0.313741142057578	0.27	0.094	3.89428903186955e-21	9	XP-029651886.1	b2b9822-path0	CCR4-NOT_transcription_complex_subunit_3-like_[Octopus_vulgaris]
983	7.57939370124076e-25	0.352631389867407	0.288	0.105	6.02486005311628e-21	9	XP-029649978.1	UnnamedSample_HQ_transcript-3691	RNA_polymerase-associated_protein_LEO1-like_isoform_X2_[Octopus_vulgaris]
984	9.05862655753964e-25	0.356889151679356	0.279	0.1	7.20070225058826e-21	9	XP-029647420.1	UnnamedSample_HQ_transcript-31692	prefoldin_subunit_2-like_[Octopus_vulgaris]
985	4.14719983048268e-24	0.301183749816364	0.26	0.091	3.29660914525068e-20	9	XP-029653128.1	bbc5874-path0	fructose-bisphosphate_aldolase-like_isoform_X1_[Octopus_vulgaris]
986	6.49713850156128e-24	0.309634280034023	0.355	0.139	5.16457539489107e-20	9	XP-029649854.1	b1da002-path0	proteasomal_ubiquitin_receptor_ADRM1-like_[Octopus_vulgaris]
987	2.32497049241644e-23	0.376093439952029	0.556	0.258	1.84811904442183e-19	9	XP-029647946.1	bd40632-path0	zinc_finger_CCCH_domain-containing_protein_13-like_isoform_X4_[Octopus_vulgaris]
988	1.65276637001074e-22	0.341827359856381	0.371	0.154	1.31378398752154e-18	9	XP-029648255.1	UnnamedSample_HQ_transcript-9486	T-complex_protein_1_subunit_beta-like_[Octopus_vulgaris]
989	1.93434413227685e-22	0.303073577161493	0.385	0.161	1.53761015074687e-18	9	XP-029658008.1	b372aed-path0	methylosome_protein_50-like_[Octopus_vulgaris]
990	1.05283887895297e-20	0.266357302433505	0.296	0.116	8.36901624879714e-17	9	XP-029649748.1	UnnamedSample_HQ_transcript-1194	RNA_exonuclease_1_homolog_[Octopus_vulgaris]
991	1.38144801612029e-20	0.279793870405079	0.255	0.096	1.09811302801402e-16	9	XP-029650602.1	UnnamedSample_HQ_transcript-29969	coiled-coil_domain-containing_protein_43-like_isoform_X2_[Octopus_vulgaris]
992	1.06447317496978e-19	0.263622994986145	0.558	0.265	8.4614972678348e-16	9	XP-029653022.1	b07ae0c-path0	ataxin-2-like_[Octopus_vulgaris]
993	3.06678752253773e-19	0.253095789703985	0.333	0.141	2.43778940166524e-15	9	XP-029650243.1	UnnamedSample_HQ_transcript-664	uncharacterized_protein_LOC115223707_[Octopus_vulgaris]
994	5.29828128568471e-19	0.351349021697384	0.967	0.709	4.21160379399077e-15	9	XP-029651341.1	b34ddb4-path1	chromodomain-helicase-DNA-binding_protein_4-like_isoform_X14_[Octopus_vulgaris]
995	2.77698192428243e-18	0.300651661595789	0.454	0.213	2.2074229316121e-14	9	XP-029649828.1	b6f6d96-path0	transcription_elongation_factor_A_protein_1-like_[Octopus_vulgaris]
996	4.39232245243339e-18	0.260628094868713	0.34	0.149	3.4914571174393e-14	9	XP-029648650.1	b00ff71-path0	spermidine_synthase-like_[Octopus_vulgaris]
997	5.66394875688724e-18	0.449318118517303	0.312	0.145	4.50227286684967e-14	9	XP-029646050.1	UnnamedSample_HQ_transcript-7173	heat_shock_70_kDa_protein-like_[Octopus_vulgaris]
998	3.31781063933286e-17	0.259384759364758	0.411	0.193	2.63732767720569e-13	9	XP-029655742.1	be6d093-path2	"threonine--tRNA_ligase,_cytoplasmic-like_isoform_X1_[Octopus_vulgaris]"
999	1.32181901614618e-14	0.31478144187213	0.78	0.473	1.0507139359346e-10	9	XP-029652568.1	b1b05c0-path1	uncharacterized_protein_LOC115225763_[Octopus_vulgaris]
1000	2.37101249095538e-07	0.273014227447659	0.882	0.614	0.00188471782906043	9	XP-031145834.1	b9d1a26-path5	"uncharacterized_protein_LOC116043362,_partial_[Sander_lucioperca]"
1001	9.55814237744502e-61	1.03373622272247	0.843	0.5	7.59776737583105e-57	10	XP-029633004.1	b9a2de7-path0	synaptogyrin-1-like_[Octopus_vulgaris]
1002	4.66239743275595e-35	0.833077134888242	0.668	0.37	3.70613971929771e-31	10	XP-029633918.1	UnnamedSample_HQ_transcript-20443	uncharacterized_protein_LOC115209612_isoform_X4_[Octopus_vulgaris]
1003	6.80757742491188e-35	0.826554785345444	0.724	0.446	5.41134329506246e-31	10	XP-029636578.1	UnnamedSample_HQ_transcript-18493	tetraspanin-8-like_[Octopus_vulgaris]
1004	9.6991311957322e-32	0.879938420102238	0.588	0.323	7.70983938748752e-28	10	XP-029638168.1	ba99f76-path0	GATA_zinc_finger_domain-containing_protein_14-like_[Octopus_vulgaris]
1005	6.95878319903445e-26	0.621618586688057	0.858	0.726	5.53153676491248e-22	10	XP-029643815.1	UnnamedSample_HQ_transcript-12490	14-3-3_family_protein_artA-like_[Octopus_vulgaris]
1006	7.54394685517305e-26	0.327679177366068	1	0.996	5.99668335517706e-22	10	YP-006234071.1	b39b640-path0	ND5_gene_product_[Uroteuthis_edulis]
1007	6.66466320610851e-25	0.430569010234125	0.956	0.895	5.29774078253565e-21	10	XP-029645637.1	bdb9cb0-path3	migration_and_invasion_enhancer_1-like_[Octopus_vulgaris]
1008	9.10851982988004e-21	0.310151225726311	0.997	0.989	7.24036241277164e-17	10	XP-029651715.1	UnnamedSample_HQ_transcript-14489	ciliogenesis_and_planar_polarity_effector_2-like_[Octopus_vulgaris]
1009	3.59147562380402e-20	0.694229725540422	0.515	0.296	2.85486397336182e-16	10	XP-029650801.1	b610816-path6	dihydropyrimidinase-like_isoform_X7_[Octopus_vulgaris]
1010	7.08138208770803e-20	0.861442757322634	0.345	0.171	5.62899062151911e-16	10	XP-029650797.1	b610816-path3	dihydropyrimidinase-like_isoform_X3_[Octopus_vulgaris]
1011	1.02824597410909e-19	0.573814447156535	0.843	0.745	8.17352724819316e-16	10	XP-029648044.1	bc36009-path0	muscleblind-like_protein_2a_[Octopus_vulgaris]
1012	2.41088340602107e-19	0.75853134812578	0.567	0.385	1.91641121944615e-15	10	XP-029637241.1	bf1a9eb-path1	B-cell_CLL/lymphoma_7_protein_family_member_A-like_isoform_X4_[Octopus_vulgaris]
1013	5.28251666139787e-19	0.537416296351743	0.825	0.739	4.19907249414516e-15	10	XP-029644446.1	b928bc3-path0	V-type_proton_ATPase_16_kDa_proteolipid_subunit_[Octopus_vulgaris]
1014	8.30672635108747e-19	0.694104885074458	0.521	0.318	6.60301677647943e-15	10	XP-029640462.1	b6389b8-path0	synapse-associated_protein_1-like_[Octopus_vulgaris]
1015	1.90489969813446e-18	0.781253294206053	0.412	0.225	1.51420477004708e-14	10	XP-029639093.1	be2a5cd-path0	uncharacterized_protein_LOC115214158_[Octopus_vulgaris]
1016	3.61446406625729e-18	0.645684046019728	0.585	0.394	2.87313748626792e-14	10	XP-029648798.1	bd3e734-path0	synaptobrevin_isoform_X1_[Octopus_vulgaris]
1017	1.36236154597499e-16	0.776139405100338	0.258	0.12	1.08294119289552e-12	10	XP-029636001.1	UnnamedSample_HQ_transcript-20553	tubulin_beta_chain-like_[Octopus_vulgaris]
1018	2.36149501817249e-16	0.737388749162135	0.358	0.197	1.87715238994531e-12	10	XP-029645015.1	UnnamedSample_HQ_transcript-207	uncharacterized_protein_LOC115219087_isoform_X3_[Octopus_vulgaris]
1019	3.16879598075092e-16	0.48768443330692	0.716	0.572	2.51887592509891e-12	10	XP-029636896.1	b53dba1-path0	rab_GDP_dissociation_inhibitor_alpha-like_isoform_X1_[Octopus_vulgaris]
1020	3.61099050946581e-16	0.81278030991896	0.281	0.137	2.87037635597437e-12	10	XP-029648756.1	UnnamedSample_HQ_transcript-28469	uncharacterized_protein_LOC115222598_[Octopus_vulgaris]
1021	2.21985304024426e-15	0.478068887994797	0.881	0.784	1.76456118169016e-11	10	XP-029649750.1	b53501a-path0	centrosomal_protein_of_131_kDa-like_isoform_X1_[Octopus_vulgaris]
1022	5.41218376630927e-15	0.528974591183721	0.686	0.545	4.30214487583924e-11	10	XP-029634804.1	bb5a5b9-path0	14-3-3_protein_zeta/delta-like_[Octopus_vulgaris]
1023	5.82486940188523e-12	0.278992926259863	0.933	0.808	4.63018868755857e-08	10	XP-029648445.1	be646b0-path0	NADPH-dependent_methylglyoxal_reductase_GRE2-like_[Octopus_vulgaris]
1024	1.3346145321374e-11	0.416442337417644	0.696	0.562	1.06088509159602e-07	10	XP-029642320.1	ba53f97-path0	spectrin_beta_chain-like_[Octopus_vulgaris]
1025	1.36861628220235e-11	0.634964283492826	0.369	0.227	1.08791308272265e-07	10	XP-029640504.1	UnnamedSample_HQ_transcript-12602	uncharacterized_protein_LOC115215480_[Octopus_vulgaris]
1026	2.52383480930761e-10	0.580436600659232	0.425	0.292	2.00619628991862e-06	10	XP-029632973.1	UnnamedSample_HQ_transcript-5772	protein_Jumonji-like_isoform_X1_[Octopus_vulgaris]
1027	5.24476036074413e-10	0.43997484995491	0.461	0.307	4.16906001075551e-06	10	XP-029636609.1	UnnamedSample_HQ_transcript-16490	uncharacterized_protein_LOC115211975_[Octopus_vulgaris]
1028	5.40154863985591e-10	0.556612087370287	0.503	0.371	4.29369101382147e-06	10	XP-029647539.1	b849d8b-path0	TOX_high_mobility_group_box_family_member_4-like_isoform_X1_[Octopus_vulgaris]
1029	1.54923218551344e-08	0.42206257432403	0.446	0.324	0.000123148466426463	10	XP-029636743.1	b8a0c20-path0	glycogen_synthase_kinase-3_beta-like_[Octopus_vulgaris]
1030	2.22718504815311e-08	0.272471600761313	0.835	0.81	0.00017703893947769	10	XP-029644968.1	UnnamedSample_HQ_transcript-6572	3'-5'_exoribonuclease_1-like_[Octopus_vulgaris]
1031	3.99799144422071e-08	0.286201677228653	0.732	0.628	0.000317800339901104	10	XP-029650261.1	UnnamedSample_HQ_transcript-20069	uncharacterized_protein_LOC115223720_[Octopus_vulgaris]
1032	4.67433738954688e-08	0.483120563330474	0.384	0.273	0.000371563079095082	10	XP-029649995.1	UnnamedSample_HQ_transcript-14508	syntaxin-17-like_isoform_X1_[Octopus_vulgaris]
1033	1.23286171570155e-07	0.428827112105633	0.613	0.547	0.000980001777811162	10	XP-029637672.1	bde0c4e-path0	interferon-inducible_double-stranded_RNA-dependent_protein_kinase_activator_A_homolog_[Octopus_vulgaris]
1034	1.26745966732984e-07	0.484646365427184	0.474	0.373	0.00100750368956049	10	XP-029642850.1	UnnamedSample_HQ_transcript-9956	Bardet-Biedl_syndrome_1_protein-like_[Octopus_vulgaris]
1035	1.7258399796936e-07	0.484562358800004	0.374	0.267	0.00137187019985844	10	XP-029645510.1	UnnamedSample_HQ_transcript-19214	golgin_subfamily_A_member_7-like_[Octopus_vulgaris]
1036	2.53789490816417e-07	0.448876436121547	0.456	0.351	0.0020173726624997	10	XP-029637243.1	b38e5a8-path0	DAZ-associated_protein_2-like_isoform_X2_[Octopus_vulgaris]
1037	3.97058296481137e-07	0.454662894899917	0.441	0.336	0.00315621639872856	10	XP-029638295.1	bbc44af-path0	cysteine_sulfinic_acid_decarboxylase-like_[Octopus_vulgaris]
1038	4.21560053857876e-07	0.549906643503859	0.299	0.206	0.00335098086811625	10	XP-029639416.1	bef58d6-path0	uncharacterized_protein_LOC115214358_isoform_X1_[Octopus_vulgaris]
1039	4.76233107179397e-07	0.488445927895262	0.348	0.245	0.00378557696896902	10	XP-029633024.1	b320128-path6	mitogen-activated_protein_kinase_1-like_[Octopus_vulgaris]
1040	4.90277563479748e-07	0.480921517856457	0.335	0.232	0.00389721635210052	10	XP-029638342.1	UnnamedSample_HQ_transcript-14627	uncharacterized_protein_LOC115213486_[Octopus_vulgaris]
1041	6.98484597550767e-07	0.483206384915554	0.302	0.209	0.00555225406593105	10	XP-029634468.1	b569963-path0	serine_incorporator_1-like_isoform_X1_[Octopus_vulgaris]
1042	7.92703902727973e-07	0.482447740400489	0.276	0.18	0.00630120332278465	10	XP-029641958.1	b66af10-path0	V-type_proton_ATPase_116_kDa_subunit_a-like_isoform_X2_[Octopus_vulgaris]
1043	1.65831684419417e-06	0.361687923340129	0.554	0.477	0.0131819605944995	10	XP-029635575.1	bf88168-path0	calcium-dependent_protein_kinase_12-like_[Octopus_vulgaris]
1044	2.25453644151641e-06	0.492504884712524	0.327	0.234	0.017921310173614	10	XP-029654690.1	UnnamedSample_HQ_transcript-5017	uncharacterized_protein_LOC115228188_[Octopus_vulgaris]
1045	2.42065534387089e-06	0.372797599414433	0.642	0.583	0.0192417893284297	10	XP-029647232.1	UnnamedSample_HQ_transcript-9549	N-alpha-acetyltransferase_50-like_[Octopus_vulgaris]
1046	2.80208854472329e-06	0.494170744621503	0.286	0.198	0.0222738018420054	10	XP-029640238.1	UnnamedSample_HQ_transcript-1509	RING_finger_and_CHY_zinc_finger_domain-containing_protein_1-like_isoform_X1_[Octopus_vulgaris]
1047	3.79722452936508e-06	0.335998791805405	0.503	0.386	0.030184137783923	10	XP-029640735.1	b20ad96-path0	tyrosine-protein_phosphatase_Lar-like_isoform_X8_[Octopus_vulgaris]
1048	4.62529043948939e-06	0.456848036112637	0.366	0.268	0.0367664337035012	10	XP-029638432.1	b569169-path0	serine/threonine-protein_phosphatase_2B_catalytic_subunit_alpha_isoform-like_isoform_X3_[Octopus_vulgaris]
1049	5.03658698223853e-06	0.521359535224582	0.281	0.199	0.0400358299218141	10	XP-029648166.1	UnnamedSample_HQ_transcript-11020	transmembrane_protein_35A-like_[Octopus_vulgaris]
1050	5.70864795654196e-06	0.412867452851751	0.392	0.301	0.0453780426065521	10	XP-029640825.1	b57f8d7-path1	vacuolar_protein_sorting-associated_protein_VTA1_homolog_[Octopus_vulgaris]
1051	6.62598131928825e-06	0.45174246731397	0.278	0.192	0.0526699255070223	10	XP-029633812.1	b855308-path0	protein_NDRG3-like_isoform_X3_[Octopus_vulgaris]
1052	9.02057213308188e-06	0.364817619843767	0.335	0.239	0.0717045278858679	10	XP-029655186.1	UnnamedSample_HQ_transcript-23423	uncharacterized_protein_LOC115228855_[Octopus_vulgaris]
1053	1.15438752311321e-05	0.362171563490024	0.456	0.36	0.091762264212269	10	XP-029650410.1	UnnamedSample_HQ_transcript-22218	phosphomannomutase-like_[Octopus_vulgaris]
1054	1.35065738520733e-05	0.399347440751708	0.387	0.291	0.107363755550131	10	XP-029649029.1	b1eb579-path0	palmitoyltransferase_ZDHHC9-like_isoform_X3_[Octopus_vulgaris]
1055	1.53788564520055e-05	0.291275118071582	0.616	0.541	0.122246529936992	10	XP-029656578.1	UnnamedSample_HQ_transcript-2102	UPF0389_protein_CG9231-like_[Octopus_vulgaris]
1056	1.62803451084635e-05	0.333781060619623	0.662	0.606	0.129412463267176	10	XP-029645485.1	b053505-path0	2-hydroxyacylsphingosine_1-beta-galactosyltransferase-like_[Octopus_vulgaris]
1057	1.92773175804809e-05	0.443921162251966	0.363	0.284	0.153235397447242	10	XP-029651591.1	UnnamedSample_HQ_transcript-886	"F-box_only_protein_42-like,_partial_[Octopus_vulgaris]"
1058	2.4003287059042e-05	0.445851906969376	0.332	0.246	0.190802128832325	10	XP-029646067.1	b266248-path2	uncharacterized_protein_LOC115219900_[Octopus_vulgaris]
1059	2.68131525043841e-05	0.410247624974051	0.405	0.326	0.213137749257349	10	XP-029634133.1	UnnamedSample_HQ_transcript-14139	"acetyl-CoA_acetyltransferase,_cytosolic-like_[Octopus_vulgaris]"
1060	2.84585605977466e-05	0.294916414000077	0.688	0.641	0.226217098191488	10	XP-029638537.1	UnnamedSample_HQ_transcript-4735	ubiquitin_carboxyl-terminal_hydrolase-like_[Octopus_vulgaris]
1061	2.87624842591947e-05	0.474356762478162	0.25	0.174	0.228632987376339	10	XP-029651554.1	UnnamedSample_HQ_transcript-24346	N-alpha-acetyltransferase_80-like_isoform_X1_[Octopus_vulgaris]
1062	3.1501285032284e-05	0.358181333625412	0.415	0.322	0.250403714721625	10	XP-029645875.1	b3704bb-path1	tropomodulin-2-like_isoform_X1_[Octopus_vulgaris]
1063	3.2120029914839e-05	0.284644138407224	0.691	0.647	0.255322117793055	10	XP-029657264.1	UnnamedSample_HQ_transcript-554	decapping_and_exoribonuclease_protein-like_isoform_X1_[Octopus_vulgaris]
1064	3.46269633486377e-05	0.345625667859352	0.384	0.29	0.275249731658321	10	XP-029633080.1	UnnamedSample_HQ_transcript-45	LOW_QUALITY_PROTEIN:_chondroitin_sulfate_proteoglycan_4-like_[Octopus_vulgaris]
1065	6.73394799143755e-05	0.363569630874188	0.451	0.377	0.535281525839371	10	XP-029642751.1	UnnamedSample_HQ_transcript-8211	potassium_channel_subfamily_K_member_16-like_[Octopus_vulgaris]
1066	6.84142148044749e-05	0.407372422132889	0.343	0.265	0.543824593480771	10	XP-029635420.1	UnnamedSample_HQ_transcript-10254	heterogeneous_nuclear_ribonucleoprotein_R-like_[Octopus_vulgaris]
1067	8.08973539780102e-05	0.431693251314121	0.289	0.218	0.643053066771203	10	XP-029635694.1	UnnamedSample_HQ_transcript-5272	mesencephalic_astrocyte-derived_neurotrophic_factor_homolog_[Octopus_vulgaris]
1068	8.64513246675595e-05	0.342206464916166	0.503	0.428	0.687201579782431	10	XP-029648824.1	UnnamedSample_HQ_transcript-2351	uncharacterized_protein_LOC115222645_[Octopus_vulgaris]
1069	9.53475663700627e-05	0.382315658967744	0.407	0.345	0.757917805075628	10	XP-029655430.1	UnnamedSample_HQ_transcript-31123	selenoprotein_F-like_[Octopus_vulgaris]
1070	9.72999666370822e-05	0.410396497548507	0.392	0.32	0.773437434798166	10	XP-029642344.1	ba15d4c-path3	plasma_membrane_calcium-transporting_ATPase_2-like_isoform_X7_[Octopus_vulgaris]
1071	0.000120002749964752	0.427094661941839	0.343	0.274	0.953901859469811	10	XP-029636121.1	bc9a746-path0	uncharacterized_protein_LOC115211635_[Octopus_vulgaris]
1072	0.000121492629003457	0.410321416100218	0.263	0.193	0.965744907948478	10	XP-029646930.1	UnnamedSample_HQ_transcript-25109	GTP-binding_protein_Rheb_homolog_[Octopus_vulgaris]
1073	0.000176561255109486	0.336830131192317	0.521	0.465	1	10	XP-029648245.1	bcc6d47-path0	deoxyribodipyrimidine_photo-lyase-like_isoform_X2_[Octopus_vulgaris]
1074	0.00018279098141271	0.357395871601936	0.428	0.356	1	10	XP-029634547.1	b0dcb91-path1	SLIT-ROBO_Rho_GTPase-activating_protein_3-like_isoform_X1_[Octopus_vulgaris]
1075	0.000183681135007578	0.376552739093128	0.369	0.296	1	10	XP-029636636.1	b860edb-path0	tyrosine-protein_phosphatase_99A-like_isoform_X1_[Octopus_vulgaris]
1076	0.000192998373127699	0.406628573678242	0.291	0.217	1	10	XP-029651079.1	UnnamedSample_HQ_transcript-1953	mitogen-activated_protein_kinase_7-like_[Octopus_vulgaris]
1077	0.000210854701405047	0.371626017949087	0.343	0.272	1	10	XP-029650870.1	UnnamedSample_HQ_transcript-27381	RNA_polymerase_II_subunit_A_C-terminal_domain_phosphatase_SSU72-like_[Octopus_vulgaris]
1078	0.000218464432060782	0.330739321432846	0.33	0.253	1	10	XP-029638437.1	UnnamedSample_HQ_transcript-15708	protein_phosphatase_1_regulatory_subunit_14B-like_[Octopus_vulgaris]
1079	0.000225186050097233	0.372751981046901	0.366	0.298	1	10	XP-029652992.1	UnnamedSample_HQ_transcript-673	AFG3-like_protein_2_[Octopus_vulgaris]
1080	0.000351963248163775	0.274656482000649	0.544	0.472	1	10	XP-029654325.1	b6a9142-path1	spectrin_alpha_chain-like_isoform_X1_[Octopus_vulgaris]
1081	0.000364860248013817	0.383366890147797	0.345	0.276	1	10	XP-029637477.1	b90c886-path0	clathrin_heavy_chain_1_isoform_X2_[Octopus_vulgaris]
1082	0.000534900428484098	0.353380237732839	0.327	0.257	1	10	XP-029639268.1	UnnamedSample_HQ_transcript-23012	glutamic_acid-rich_protein-like_[Octopus_vulgaris]
1083	0.000578116737606812	0.355585145535818	0.304	0.239	1	10	XP-029658417.1	b6373b5-path0	actin-binding_LIM_protein_1-like_isoform_X1_[Octopus_vulgaris]
1084	0.000610538000429281	0.357326191127742	0.284	0.218	1	10	XP-029643194.1	UnnamedSample_HQ_transcript-5573	aminoacylase-1-like_[Octopus_vulgaris]
1085	0.000877620510630844	0.35029621372352	0.273	0.21	1	10	XP-029657364.1	UnnamedSample_HQ_transcript-10512	"2',5'-phosphodiesterase_12-like_[Octopus_vulgaris]"
1086	0.00110470929123003	0.347702755753876	0.26	0.2	1	10	XP-029634086.1	b56d205-path0	inositol_monophosphatase_1-like_[Octopus_vulgaris]
1087	0.00135458191224502	0.354049598010764	0.304	0.243	1	10	XP-029650134.1	UnnamedSample_HQ_transcript-4528	protein_wntless-like_[Octopus_vulgaris]
1088	0.00155893331143296	0.33702548206546	0.327	0.274	1	10	XP-029635301.1	b07a59d-path1	uncharacterized_protein_LOC115210732_[Octopus_vulgaris]
1089	0.00160469803617711	0.341684339370296	0.302	0.247	1	10	XP-029641962.1	b07beb5-path0	glyoxylate_reductase/hydroxypyruvate_reductase-like_[Octopus_vulgaris]
1090	0.00162341877371024	0.265786005287107	0.495	0.435	1	10	XP-029642713.1	UnnamedSample_HQ_transcript-21303	ribonuclease_kappa-like_[Octopus_vulgaris]
1091	0.00207524319005976	0.294188495405246	0.309	0.249	1	10	XP-029648238.1	b1e20e0-path1	cyclin-dependent_kinase_8-like_isoform_X2_[Octopus_vulgaris]
1092	0.0033407162974797	0.268238845683121	0.361	0.303	1	10	XP-029658229.1	bf30b0c-path0	disco-interacting_protein_2_homolog_C-like_isoform_X9_[Octopus_vulgaris]
1093	0.00335171413358831	0.317481611202121	0.425	0.375	1	10	XP-029642508.1	UnnamedSample_HQ_transcript-4807	serine/threonine-protein_phosphatase_2A_regulatory_subunit_B''_subunit_gamma-like_isoform_X2_[Octopus_vulgaris]
1094	0.00360863853186839	0.252630694704477	0.281	0.222	1	10	XP-029651533.1	bd3bc69-path0	segment_polarity_protein_dishevelled_homolog_DVL-3-like_isoform_X5_[Octopus_vulgaris]
1095	0.00407558078318214	0.355712815786021	0.348	0.304	1	10	XP-029649650.1	UnnamedSample_HQ_transcript-17759	"2',3'-cyclic-nucleotide_3'-phosphodiesterase-like_[Octopus_vulgaris]"
1096	0.00408689551039366	0.268323987205592	0.387	0.333	1	10	XP-029639831.1	bf4d3ba-path0	trimeric_intracellular_cation_channel_type_1B.1-like_[Octopus_vulgaris]
1097	0.00474722188223546	0.326089472564422	0.34	0.294	1	10	XP-029658486.1	UnnamedSample_HQ_transcript-2437	probable_ATP-dependent_RNA_helicase_DHX58_[Octopus_vulgaris]
1098	0.00592841004549365	0.31635349106935	0.291	0.242	1	10	XP-029637132.1	UnnamedSample_HQ_transcript-5828	ER_membrane_protein_complex_subunit_7-like_[Octopus_vulgaris]
1099	0.00677907698283994	0.338698691957876	0.325	0.274	1	10	XP-029643003.1	UnnamedSample_HQ_transcript-10075	uncharacterized_protein_LOC115217442_[Octopus_vulgaris]
1100	0.00949888643353452	0.25591565717691	0.358	0.312	1	10	XP-029644395.1	bb68b65-path0	endoplasmic_reticulum_chaperone_BiP-like_[Octopus_vulgaris]
1101	3.15477246302942e-219	2.21654498020339	0.806	0.152	2.50772863086208e-215	11	XP-029648740.1	b59c35c-path0	nidogen-1-like_isoform_X1_[Octopus_vulgaris]
1102	2.16672167724471e-176	2.08615519335274	0.809	0.199	1.72232706124182e-172	11	XP-029653152.1	b0685e6-path2	LOW_QUALITY_PROTEIN:_talin-2-like_[Octopus_vulgaris]
1103	7.70040462893051e-174	1.86402509428453	0.497	0.065	6.12105163953687e-170	11	XP-029644988.1	UnnamedSample_HQ_transcript-25322	soma_ferritin-like_[Octopus_vulgaris]
1104	1.29201347989235e-139	1.82757076956599	0.968	0.554	1.02702151516643e-135	11	XP-029649095.1	UnnamedSample_HQ_transcript-11479	CD63_antigen-like_[Octopus_vulgaris]
1105	3.06272953281006e-133	1.44568630819905	0.396	0.052	2.43456370563072e-129	11	XP-029658473.1	b42dde7-path0	tyrosine-protein_phosphatase_non-receptor_type_13-like_isoform_X2_[Octopus_vulgaris]
1106	1.10921228607949e-116	1.65238667689415	0.416	0.069	8.81712846204583e-113	11	XP-029641686.1	UnnamedSample_HQ_transcript-31225	2-iminobutanoate/2-iminopropanoate_deaminase-like_[Octopus_vulgaris]
1107	1.18489177304402e-113	1.79275866280295	0.616	0.147	9.41870470392695e-110	11	XP-029653894.1	UnnamedSample_HQ_transcript-3611	forkhead_box_protein_D1-like_[Octopus_vulgaris]
1108	7.34830627553541e-106	1.41362593464472	0.396	0.065	5.8411686584231e-102	11	XP-029651459.1	UnnamedSample_HQ_transcript-5138	uncharacterized_protein_LOC115224727_[Octopus_vulgaris]
1109	1.54317236523695e-97	1.37093957229121	0.26	0.031	1.22666771312685e-93	11	XP-029641950.1	UnnamedSample_HQ_transcript-6015	reversion-inducing_cysteine-rich_protein_with_Kazal_motifs-like_[Octopus_vulgaris]
1110	2.06974714706741e-94	1.44789954640086	0.286	0.039	1.64524200720388e-90	11	XP-029657891.1	UnnamedSample_HQ_transcript-22478	transcription_factor_HES-4-A-like_[Octopus_vulgaris]
1111	4.70309954035944e-92	1.23420513682336	0.994	0.806	3.73849382463172e-88	11	XP-029648445.1	be646b0-path0	NADPH-dependent_methylglyoxal_reductase_GRE2-like_[Octopus_vulgaris]
1112	4.71944644892158e-90	1.49011968361289	0.353	0.061	3.75148798224777e-86	11	XP-029650061.1	UnnamedSample_HQ_transcript-30520	glutathione_peroxidase-like_isoform_X1_[Octopus_vulgaris]
1113	1.53292923332509e-86	2.312468741518	0.512	0.137	1.21852544757011e-82	11	XP-029646050.1	UnnamedSample_HQ_transcript-7173	heat_shock_70_kDa_protein-like_[Octopus_vulgaris]
1114	2.30143663951626e-84	1.85214495385804	0.327	0.056	1.82941198475148e-80	11	XP-029658036.1	UnnamedSample_HQ_transcript-29319	14_kDa_fatty_acid-binding_protein-like_[Octopus_vulgaris]
1115	2.46820758657871e-57	1.19931462232897	0.503	0.16	1.96197821057142e-53	11	XP-029642224.1	b657724-path0	fibroblast_growth_factor_receptor_1-like_[Octopus_vulgaris]
1116	4.86431430710385e-57	1.24481638813234	0.561	0.2	3.86664344271685e-53	11	XP-029645037.1	be2f2a0-path0	insulin-like_growth_factor-binding_protein-related_protein_1_[Octopus_vulgaris]
1117	6.20504669858376e-57	0.979758539907788	0.254	0.047	4.93239162070423e-53	11	XP-029641020.1	UnnamedSample_HQ_transcript-29614	uncharacterized_protein_LOC115215832_[Octopus_vulgaris]
1118	1.66913520703627e-56	1.21906848524203	0.538	0.188	1.32679557607313e-52	11	XP-029649723.1	b8efbac-path0	innexin_unc-9-like_isoform_X1_[Octopus_vulgaris]
1119	1.26121955955923e-52	1.1762665187148	0.708	0.329	1.00254342789363e-48	11	XP-029643966.1	UnnamedSample_HQ_transcript-13383	calnexin-like_isoform_X1_[Octopus_vulgaris]
1120	1.59264319856339e-50	1.18258064667886	0.28	0.064	1.26599207853804e-46	11	XP-029645257.1	UnnamedSample_HQ_transcript-18527	fibroblast_growth_factor_receptor-like_1_[Octopus_vulgaris]
1121	1.99493646522642e-49	1.08206515352527	0.335	0.089	1.58577499620848e-45	11	XP-029653128.1	bbc5874-path0	fructose-bisphosphate_aldolase-like_isoform_X1_[Octopus_vulgaris]
1122	1.74369542455875e-45	0.965636716391647	0.338	0.093	1.38606349298175e-41	11	XP-029642928.1	bff712d-path0	formin-like_protein_18_[Octopus_vulgaris]
1123	9.69530879200066e-45	1.11220462833926	0.676	0.319	7.70680095876133e-41	11	XP-029651451.1	b03d9e9-path0	septin-2-like_[Octopus_vulgaris]
1124	1.12746768355985e-44	1.20628801101642	0.486	0.182	8.96224061661725e-41	11	XP-029652175.1	b82e364-path0	dystroglycan-like_[Octopus_vulgaris]
1125	2.36635988056757e-44	1.06476262508334	0.451	0.156	1.88101946906316e-40	11	XP-029648656.1	b9a983b-path0	kinectin-like_isoform_X1_[Octopus_vulgaris]
1126	1.09081025622855e-41	1.19031159995807	0.263	0.067	8.67085072676078e-38	11	XP-029656068.1	b7e01dc-path2	septin-7-like_isoform_X3_[Octopus_vulgaris]
1127	1.1499594006259e-40	1.01939596834421	0.708	0.372	9.14102727557528e-37	11	XP-029642367.1	UnnamedSample_HQ_transcript-4861	plastin-1-like_[Octopus_vulgaris]
1128	9.74723481956864e-39	0.945793766251884	0.384	0.129	7.74807695807511e-35	11	XP-029652097.1	UnnamedSample_HQ_transcript-17175	"lysoplasmalogenase-like_protein_TMEM86A,_partial_[Octopus_vulgaris]"
1129	5.13277833682971e-38	1.10994652401165	0.422	0.152	4.08004549994593e-34	11	XP-029639607.1	b43df9e-path0	kinesin-like_protein_KIF21A_isoform_X3_[Octopus_vulgaris]
1130	3.71367622746115e-37	1.0388781521315	0.254	0.067	2.95200123320887e-33	11	XP-029650154.1	b87d95b-path0	epidermal_retinol_dehydrogenase_2-like_[Octopus_vulgaris]
1131	3.46047091615702e-35	0.54619341446111	0.994	0.846	2.75072833125321e-31	11	XP-029653196.1	UnnamedSample_HQ_transcript-7643	zinc_finger_protein_85-like_[Octopus_vulgaris]
1132	7.12383128966677e-34	1.03296073604174	0.393	0.146	5.66273349215612e-30	11	XP-029646242.1	b471526-path0	sarcolemmal_membrane-associated_protein-like_isoform_X2_[Octopus_vulgaris]
1133	7.0032019705321e-33	0.802315554571458	0.361	0.125	5.56684524637596e-29	11	XP-029642606.1	b581cbc-path0	mitogen-activated_protein_kinase_14-like_[Octopus_vulgaris]
1134	5.2227387263473e-30	0.402428037496909	0.936	0.647	4.15155501357347e-26	11	XP-032563740.1	bec54a1-path17	uncharacterized_protein_LOC116796865_[Chiroxiphia_lanceolata]
1135	5.99326166567383e-29	0.814016336690333	0.289	0.096	4.76404369804413e-25	11	XP-029649446.1	UnnamedSample_HQ_transcript-12204	hexokinase-2-like_[Octopus_vulgaris]
1136	1.23108036203988e-28	1.35743199073799	0.295	0.104	9.78585779785501e-25	11	XP-029639702.1	UnnamedSample_HQ_transcript-11602	inactive_pancreatic_lipase-related_protein_1-like_[Octopus_vulgaris]
1137	1.92036386083075e-28	0.873155112101505	0.292	0.101	1.52649723297437e-24	11	XP-029651736.1	bb9456e-path0	unconventional_myosin-XVIIIa-like_isoform_X1_[Octopus_vulgaris]
1138	9.79983147772961e-28	0.655029810610371	0.867	0.566	7.78988604164726e-24	11	XP-029641454.1	UnnamedSample_HQ_transcript-31343	elongation_factor_1-beta-like_[Octopus_vulgaris]
1139	1.78857575147013e-27	0.824784104300865	0.364	0.14	1.42173886484361e-23	11	XP-029652896.1	UnnamedSample_HQ_transcript-25739	MARVEL_domain-containing_protein_1-like_[Octopus_vulgaris]
1140	6.99980549262374e-27	0.581959839426764	0.922	0.722	5.56414538608661e-23	11	XP-029651632.1	UnnamedSample_HQ_transcript-31765	uncharacterized_protein_LOC115224833_[Octopus_vulgaris]
1141	1.1759740305341e-26	0.878034831752397	0.327	0.124	9.34781756871558e-23	11	XP-029648931.1	b3444e4-path0	uncharacterized_protein_LOC115222763_isoform_X2_[Octopus_vulgaris]
1142	3.60181402723782e-26	0.794516540350199	0.425	0.185	2.86308197025134e-22	11	XP-029647855.1	ba8761c-path0	vang-like_protein_2-B_[Octopus_vulgaris]
1143	1.01476621102546e-22	0.673464443738891	0.645	0.361	8.06637661144135e-19	11	XP-029652482.1	b34a9a9-path1	"RNA-binding_motif,_single-stranded-interacting_protein_1-like_isoform_X8_[Octopus_vulgaris]"
1144	2.57012106824122e-21	0.697246874183731	0.353	0.153	2.04298923714495e-17	11	XP-029642620.1	bbcd038-path0	AN1-type_zinc_finger_protein_3-like_isoform_X1_[Octopus_vulgaris]
1145	4.00345125999079e-20	0.71536879845704	0.321	0.137	3.18234340656668e-16	11	XP-029645883.1	UnnamedSample_HQ_transcript-18410	neurotensin_receptor_type_1-like_[Octopus_vulgaris]
1146	4.31745607596697e-20	0.573445432182842	0.555	0.284	3.43194583478615e-16	11	XP-029649029.1	b1eb579-path0	palmitoyltransferase_ZDHHC9-like_isoform_X3_[Octopus_vulgaris]
1147	5.02658488961607e-20	0.556521735113606	0.592	0.32	3.99563232875582e-16	11	XP-029657579.1	b6773de-path0	protein_disulfide-isomerase-like_[Octopus_vulgaris]
1148	2.88711877814441e-19	0.735218735881376	0.405	0.199	2.29497071674699e-15	11	XP-029642293.1	UnnamedSample_HQ_transcript-3908	low-density_lipoprotein_receptor-related_protein_6-like_[Octopus_vulgaris]
1149	2.90349579511943e-19	0.577571097479174	0.413	0.197	2.30798880754043e-15	11	XP-029645662.1	b9fb4b1-path0	ras-related_protein_Rab-8A-like_[Octopus_vulgaris]
1150	1.27962521505285e-18	0.599373540287819	0.355	0.159	1.01717408344551e-14	11	XP-029639825.1	UnnamedSample_HQ_transcript-284	F-BAR_domain_only_protein_2-like_isoform_X3_[Octopus_vulgaris]
1151	1.37752030815221e-18	1.27858038224995	0.526	0.32	1.09499089295019e-14	11	XP-029651505.1	b578a03-path0	inactive_tyrosine-protein_kinase_transmembrane_receptor_ROR1-like_isoform_X1_[Octopus_vulgaris]
1152	1.39038291022955e-18	0.550567563668665	0.697	0.441	1.10521537534147e-14	11	XP-029650404.1	UnnamedSample_HQ_transcript-31373	glutathione_S-transferase_Mu_3-like_[Octopus_vulgaris]
1153	3.74018817560335e-18	0.564476917356534	0.552	0.301	2.9730755807871e-14	11	XP-029640566.1	UnnamedSample_HQ_transcript-1069	formin-like_protein_isoform_X4_[Octopus_vulgaris]
1154	1.5121656069264e-17	0.785528043901732	0.263	0.11	1.2020204409458e-13	11	XP-029647964.1	b628a97-path0	collagen_alpha-1(IV)_chain-like_[Octopus_vulgaris]
1155	7.00831053110893e-17	0.587876877296073	0.393	0.197	5.57090604117849e-13	11	XP-029649800.1	b157820-path0	lamin-B1-like_isoform_X1_[Octopus_vulgaris]
1156	6.09228035861614e-16	0.617971046320076	0.373	0.186	4.84275365706397e-12	11	XP-029653204.1	b606146-path0	flotillin-2-like_[Octopus_vulgaris]
1157	4.69264097881346e-15	0.54267066199955	0.413	0.218	3.73018031405882e-11	11	XP-029640953.1	bfd5857-path0	flotillin-1-like_isoform_X1_[Octopus_vulgaris]
1158	4.84540287250776e-15	0.559204060819593	0.263	0.115	3.85161074335642e-11	11	XP-029645978.1	b734c3d-path0	wiskott-Aldrich_syndrome_protein_family_member_3-like_isoform_X4_[Octopus_vulgaris]
1159	1.78906818118248e-14	0.52042783275321	0.488	0.275	1.42213029722195e-10	11	XP-029642661.1	UnnamedSample_HQ_transcript-31536	peptidyl-prolyl_cis-trans_isomerase_FKBP2-like_[Octopus_vulgaris]
1160	1.33003781847443e-13	0.565824746952144	0.448	0.256	1.05724706190532e-09	11	XP-029646080.1	UnnamedSample_HQ_transcript-15732	"mannosyl-oligosaccharide_1,2-alpha-mannosidase_IA-like_[Octopus_vulgaris]"
1161	1.38095253569994e-13	0.50424125064732	0.263	0.121	1.09771917062789e-09	11	XP-029649945.1	UnnamedSample_HQ_transcript-14366	protogenin-like_isoform_X3_[Octopus_vulgaris]
1162	1.67734291478908e-13	0.499042104712733	0.402	0.213	1.33331988296584e-09	11	XP-029640548.1	b2f6eaf-path0	microtubule-associated_protein_futsch-like_isoform_X3_[Octopus_vulgaris]
1163	3.0470818573705e-13	0.445220609473198	0.694	0.445	2.42212536842381e-09	11	XP-029640552.1	b4d95f3-path0	ras-related_protein_Rab-5B-like_[Octopus_vulgaris]
1164	7.7193614804818e-13	0.481825490801135	0.318	0.161	6.13612044083498e-09	11	XP-029647652.1	UnnamedSample_HQ_transcript-15893	platelet-activating_factor_acetylhydrolase_IB_subunit_gamma-like_[Octopus_vulgaris]
1165	3.88415531492709e-12	0.572090139106838	0.286	0.146	3.08751505983554e-08	11	XP-029650243.1	UnnamedSample_HQ_transcript-664	uncharacterized_protein_LOC115223707_[Octopus_vulgaris]
1166	4.33127563840595e-12	0.540022548786246	0.361	0.201	3.44293100496889e-08	11	XP-029642834.1	b5c50d6-path0	MAP/microtubule_affinity-regulating_kinase_3-like_[Octopus_vulgaris]
1167	6.2215694263129e-12	0.464777526749317	0.35	0.187	4.94552553697612e-08	11	XP-029644725.1	UnnamedSample_HQ_transcript-2779	ras-related_protein_Rab-21-like_[Octopus_vulgaris]
1168	6.26762521586789e-12	0.534826276352305	0.382	0.214	4.98213528409339e-08	11	XP-029652693.1	bbac084-path0	ORM1-like_protein_2_[Octopus_vulgaris]
1169	2.33438734088406e-11	0.497375882387479	0.416	0.24	1.85560449726874e-07	11	XP-029653223.1	bdb1623-path0	cdc42-interacting_protein_4_homolog_[Octopus_vulgaris]
1170	2.98220456117454e-11	0.497317477500079	0.488	0.306	2.37055440567764e-07	11	XP-029644395.1	bb68b65-path0	endoplasmic_reticulum_chaperone_BiP-like_[Octopus_vulgaris]
1171	4.18266396893573e-11	0.458976891477509	0.355	0.193	3.32479958890701e-07	11	XP-029641383.1	UnnamedSample_HQ_transcript-10425	syntenin-1-like_[Octopus_vulgaris]
1172	5.33004838647196e-11	0.657859428924916	0.37	0.219	4.23685546240656e-07	11	XP-029647963.1	UnnamedSample_HQ_transcript-63	XP-029647963.1-like_[Octopus_vulgaris]
1173	7.70453571854606e-11	0.402964933373089	0.301	0.156	6.12433544267226e-07	11	XP-029652923.1	UnnamedSample_HQ_transcript-3803	CAP-Gly_domain-containing_linker_protein_1-like_isoform_X2_[Octopus_vulgaris]
1174	1.05228445237669e-10	0.536454875398639	0.26	0.132	8.36460911194229e-07	11	XP-029648359.1	bd8bfa2-path0	E3_ubiquitin-protein_ligase_RNF13-like_isoform_X2_[Octopus_vulgaris]
1175	1.40898438467874e-10	0.415927971443025	0.251	0.124	1.12000168738113e-06	11	XP-029642219.1	UnnamedSample_HQ_transcript-19208	ras-related_protein_Ral-A-like_isoform_X1_[Octopus_vulgaris]
1176	1.80094735495779e-10	0.475960732028623	0.315	0.169	1.43157305245595e-06	11	XP-029640682.1	UnnamedSample_HQ_transcript-12196	midnolin-A-like_isoform_X1_[Octopus_vulgaris]
1177	3.31065486054435e-10	0.474118184251763	0.569	0.376	2.6316395486467e-06	11	XP-029652746.1	b5d007a-path0	moesin-like_isoform_X3_[Octopus_vulgaris]
1178	4.26345098835063e-10	0.365928674848036	0.396	0.225	3.38901719063992e-06	11	XP-029651535.1	UnnamedSample_HQ_transcript-8969	tRNA_pseudouridine(38/39)_synthase-like_[Octopus_vulgaris]
1179	7.36437615000869e-10	0.361370637893379	0.318	0.172	5.85394260164191e-06	11	XP-029651045.1	UnnamedSample_HQ_transcript-22257	growth_factor_receptor-bound_protein_2-like_[Octopus_vulgaris]
1180	2.54013670996701e-09	0.366394425627233	0.405	0.239	2.01915467075277e-05	11	XP-029650134.1	UnnamedSample_HQ_transcript-4528	protein_wntless-like_[Octopus_vulgaris]
1181	1.09361500257239e-08	0.318106730125098	0.298	0.163	8.69314565544794e-05	11	XP-029640231.1	UnnamedSample_HQ_transcript-7291	actin-related_protein_2/3_complex_subunit_5-C-like_[Octopus_vulgaris]
1182	1.27404797125363e-08	0.32378243655289	0.468	0.293	0.000101274073234951	11	XP-029643825.1	UnnamedSample_HQ_transcript-31855	proteasome_maturation_protein-like_[Octopus_vulgaris]
1183	1.79413321785635e-08	0.390354133881229	0.376	0.234	0.000142615649487402	11	XP-029650911.1	UnnamedSample_HQ_transcript-27206	eukaryotic_translation_initiation_factor_3_subunit_M-like_[Octopus_vulgaris]
1184	2.67744383567981e-08	0.385525442288509	0.338	0.199	0.000212830010498188	11	XP-029645015.1	UnnamedSample_HQ_transcript-207	uncharacterized_protein_LOC115219087_isoform_X3_[Octopus_vulgaris]
1185	8.26601069203938e-08	0.368474697014506	0.387	0.244	0.00065706518991021	11	XP-029640349.1	ba772a0-path0	RING_finger_protein_44-like_[Octopus_vulgaris]
1186	1.33668449832869e-07	0.280628470654678	0.428	0.265	0.00106253050772148	11	XP-029649637.1	UnnamedSample_HQ_transcript-31955	transmembrane_protein_258-like_[Octopus_vulgaris]
1187	1.61592936954091e-07	0.311353341062649	0.393	0.249	0.00128450225584807	11	XP-029648277.1	bd66413-path0	STE20-like_serine/threonine-protein_kinase_isoform_X1_[Octopus_vulgaris]
1188	2.47185501762442e-07	0.365940210604356	0.301	0.181	0.00196487755350965	11	XP-029645300.1	UnnamedSample_HQ_transcript-12880	DDRGK_domain-containing_protein_1-like_[Octopus_vulgaris]
1189	4.02344842250197e-07	0.302495341588112	0.358	0.223	0.00319823915104682	11	XP-029642922.1	UnnamedSample_HQ_transcript-31503	eukaryotic_translation_initiation_factor_3_subunit_K-like_[Octopus_vulgaris]
1190	4.55740703948324e-07	0.294303868696139	0.714	0.537	0.00362268285568523	11	XP-029656578.1	UnnamedSample_HQ_transcript-2102	UPF0389_protein_CG9231-like_[Octopus_vulgaris]
1191	5.98367961637037e-07	0.367864690546562	0.35	0.221	0.00475642692705281	11	XP-029653143.1	be35a2f-path0	"deformed_epidermal_autoregulatory_factor_1-like,_partial_[Octopus_vulgaris]"
1192	1.28817402814094e-06	0.292478885431002	0.275	0.163	0.0102396953496923	11	XP-029641844.1	b6c2e07-path0	heterogeneous_nuclear_ribonucleoprotein_K-like_[Octopus_vulgaris]
1193	4.30266175528728e-06	0.252690114576356	0.379	0.244	0.0342018582927786	11	XP-029646067.1	b266248-path2	uncharacterized_protein_LOC115219900_[Octopus_vulgaris]
1194	4.39769092582854e-06	0.296217854589856	0.37	0.244	0.034957245169411	11	XP-029642467.1	UnnamedSample_HQ_transcript-31084	proteasome_subunit_alpha_type-6-like_[Octopus_vulgaris]
1195	5.45788001653552e-06	0.279733333066413	0.468	0.318	0.0433846882514409	11	XP-029656842.1	b7f31aa-path0	BCL2/adenovirus_E1B_19_kDa_protein-interacting_protein_3-like_[Octopus_vulgaris]
1196	1.07501627682445e-05	0.278428549275281	0.355	0.237	0.0854530438447759	11	XP-029658417.1	b6373b5-path0	actin-binding_LIM_protein_1-like_isoform_X1_[Octopus_vulgaris]
1197	1.59297058344964e-05	0.283230606263404	0.37	0.246	0.126625231678412	11	XP-029645164.1	UnnamedSample_HQ_transcript-19434	zinc_finger_protein_184-like_[Octopus_vulgaris]
1198	6.88892999620487e-05	0.317825135580126	0.384	0.274	0.547601045398325	11	XP-029650499.1	UnnamedSample_HQ_transcript-31471	glutathione_peroxidase-like_[Octopus_vulgaris]
1199	9.15706009449427e-05	0.259277879869764	0.275	0.185	0.727894706911349	11	XP-029657569.1	UnnamedSample_HQ_transcript-13130	eukaryotic_translation_initiation_factor_3_subunit_G-like_isoform_X2_[Octopus_vulgaris]
1200	0.00013157207805209	0.280788317380065	0.303	0.209	1	11	XP-029641580.1	UnnamedSample_HQ_transcript-31025	proteasome_subunit_alpha_type-4-like_[Octopus_vulgaris]
1201	5.77813620853417e-49	0.802767536773798	0.967	0.867	4.59304047216381e-45	12	XP-029647441.1	b325d1d-path0	eukaryotic_translation_initiation_factor_5A-1-like_[Octopus_vulgaris]
1202	8.15272759977469e-44	0.820083842939162	0.97	0.829	6.4806031690609e-40	12	XP-029650094.1	ba1f3ad-path0	polyadenylate-binding_protein_4-like_[Octopus_vulgaris]
1203	1.54122238266308e-40	0.872755789148347	0.899	0.655	1.22511767197888e-36	12	XP-014789054.1	b6e03a3-path0	PREDICTED:_acidic_leucine-rich_nuclear_phosphoprotein_32_family_member_A-like_isoform_X1_[Octopus_bimaculoides]
1204	2.58492433222489e-36	0.813822696901532	0.914	0.741	2.05475635168557e-32	12	XP-029634699.1	b1f00ae-path0	LOW_QUALITY_PROTEIN:_nucleolar_and_coiled-body_phosphoprotein_1-like_[Octopus_vulgaris]
1205	2.07787150865544e-33	0.773814320690067	0.92	0.788	1.65170006223021e-29	12	XP-029638712.1	b96b869-path1	protein_arginine_N-methyltransferase_1-like_isoform_X1_[Octopus_vulgaris]
1206	7.62959034882897e-32	0.938343603590906	0.748	0.495	6.06476136828415e-28	12	XP-029650028.1	b0537ad-path0	methionine_aminopeptidase_2-like_[Octopus_vulgaris]
1207	1.09990651336558e-30	0.948578587954322	0.813	0.62	8.74315687474299e-27	12	XP-031145834.1	b9d1a26-path5	"uncharacterized_protein_LOC116043362,_partial_[Sander_lucioperca]"
1208	4.50654418135283e-30	1.17318663656155	0.727	0.527	3.58225196975736e-26	12	XP-014769416.1	b827e51-path0	PREDICTED:_programmed_cell_death_protein_4-like_[Octopus_bimaculoides]
1209	2.58694896811924e-29	0.695222388610051	0.89	0.74	2.05636573475798e-25	12	XP-014768850.1	UnnamedSample_HQ_transcript-31915	"PREDICTED:_histone_H2A-like,_partial_[Octopus_bimaculoides]"
1210	9.70158552516756e-29	0.694423000213932	0.887	0.72	7.71179033395569e-25	12	XP-029652117.1	bc59af7-path0	cellular_nucleic_acid-binding_protein-like_isoform_X1_[Octopus_vulgaris]
1211	9.77098179260991e-29	1.2051016778144	0.329	0.131	7.76695342694562e-25	12	XP-029645034.1	UnnamedSample_HQ_transcript-24554	multifunctional_protein_ADE2-like_[Octopus_vulgaris]
1212	1.13559914818571e-28	1.00971480932408	0.573	0.322	9.02687762892822e-25	12	XP-014788813.1	b2a95c1-path3	PREDICTED:_CAD_protein-like_isoform_X1_[Octopus_bimaculoides]
1213	2.55124391958055e-28	1.03990564332255	0.466	0.226	2.02798379167458e-24	12	XP-014771006.1	b52f91f-path0	PREDICTED:_proliferating_cell_nuclear_antigen-like_[Octopus_bimaculoides]
1214	3.1791882959773e-28	0.726041062683374	0.893	0.78	2.52713677647235e-24	12	XP-014770918.1	bbd7d78-path1	PREDICTED:_co-chaperone_protein_daf-41-like_[Octopus_bimaculoides]
1215	9.24181584827822e-28	1.2332914249082	0.377	0.169	7.34631941779636e-24	12	XP-014790533.1	b2cf0b8-path0	"PREDICTED:_zinc_finger_protein_36,_C3H1_type-like_2_[Octopus_bimaculoides]"
1216	6.43118837726822e-27	1.05399409645492	0.433	0.209	5.11215164109051e-23	12	XP-029639583.1	b8b44d7-path0	ETS-related_transcription_factor_Elf-2-like_[Octopus_vulgaris]
1217	1.17396489020146e-25	0.516786719747501	0.979	0.905	9.33184691221144e-22	12	unknown-611	unknown-611	gene_id_unknown-611_transcript_id_unknown-611
1218	6.58058657083021e-24	0.92679862772364	0.579	0.367	5.23090826515293e-20	12	XP-029650823.1	UnnamedSample_HQ_transcript-751	eukaryotic_translation_initiation_factor_4_gamma_1-like_[Octopus_vulgaris]
1219	1.2651333140237e-23	0.96052977717322	0.591	0.383	1.00565447131744e-19	12	XP-029641952.1	bd614ab-path0	adenosylhomocysteinase-like_isoform_X1_[Octopus_vulgaris]
1220	1.65362091059965e-23	1.01442069917772	0.38	0.183	1.31446326183566e-19	12	XP-014785393.1	b498cc1-path0	PREDICTED:_nucleolar_protein_56-like_[Octopus_bimaculoides]
1221	1.59781913741285e-19	0.892687124396345	0.409	0.22	1.27010643232947e-15	12	XP-029641863.1	UnnamedSample_HQ_transcript-2013	importin-5-like_[Octopus_vulgaris]
1222	1.71344399478085e-19	1.04459206204855	0.359	0.186	1.3620166314513e-15	12	XP-014788199.1	UnnamedSample_HQ_transcript-17295	PREDICTED:_NHP2-like_protein_1_[Octopus_bimaculoides]
1223	9.81613101739317e-18	0.518513925825346	0.875	0.766	7.80284254572583e-14	12	XP-014773650.1	bce6e26-path0	PREDICTED:_serine/arginine-rich_splicing_factor_2-like_[Octopus_bimaculoides]
1224	1.23298378234916e-17	0.851121488959371	0.454	0.275	9.80098808589348e-14	12	XP-029658185.1	b8eed54-path0	serine_hydroxymethyltransferase-like_[Octopus_vulgaris]
1225	8.40500526752596e-17	0.859790319285063	0.279	0.131	6.68113868715639e-13	12	XP-014778143.1	b9cb0fe-path0	PREDICTED:_bifunctional_purine_biosynthesis_protein_PURH-like_[Octopus_bimaculoides]
1226	1.36647019711235e-16	0.862210044799291	0.475	0.289	1.08620715968461e-12	12	XP-014777908.1	UnnamedSample_HQ_transcript-15494	PREDICTED:_somatomedin-B_and_thrombospondin_type-1_domain-containing_protein-like_[Octopus_bimaculoides]
1227	4.68795237283269e-16	0.531980618687489	0.777	0.627	3.7264533411647e-12	12	XP-014791088.1	b8da7bc-path0	PREDICTED:_small_ubiquitin-related_modifier_3-like_isoform_X1_[Octopus_bimaculoides]
1228	6.59618898607336e-16	0.36288264530918	0.964	0.882	5.24331062502971e-12	12	XP-014774568.1	b66d96e-path0	PREDICTED:_protein_SET-like_[Octopus_bimaculoides]
1229	7.25402285901998e-15	0.81186224120081	0.291	0.149	5.76622277063498e-11	12	XP-029635683.1	b29c511-path0	DNA_replication_licensing_factor_MCM6-like_[Octopus_vulgaris]
1230	9.90251061937521e-15	0.828810455156072	0.377	0.225	7.87150569134135e-11	12	XP-029650614.1	b66a60a-path0	transaldolase-like_[Octopus_vulgaris]
1231	1.62179737476625e-14	0.786107695657756	0.496	0.337	1.2891667332017e-10	12	XP-029638836.1	b5fd1bd-path0	cyclic_AMP-dependent_transcription_factor_ATF-4-like_[Octopus_vulgaris]
1232	7.54456930624772e-14	0.744102627133535	0.457	0.304	5.99717814153632e-10	12	XP-029638238.1	b5749bd-path1	diphosphomevalonate_decarboxylase-like_[Octopus_vulgaris]
1233	8.33274952330878e-14	0.579047114654879	0.62	0.455	6.62370259607815e-10	12	XP-014791063.1	bbbf1b5-path1	PREDICTED:_eukaryotic_translation_initiation_factor_3_subunit_A-like_[Octopus_bimaculoides]
1234	8.51740643292451e-14	0.699779466301215	0.555	0.391	6.77048637353169e-10	12	XP-029636302.1	bfad5ee-path0	nucleolin-like_[Octopus_vulgaris]
1235	2.53781078048457e-13	0.779806149252267	0.478	0.334	2.01730578940718e-09	12	XP-029643737.1	UnnamedSample_HQ_transcript-17455	T-complex_protein_1_subunit_gamma-like_[Octopus_vulgaris]
1236	3.34062122859371e-13	0.571784611667333	0.772	0.636	2.65545981460914e-09	12	XP-029636317.1	bb19597-path0	nucleolin-like_[Octopus_vulgaris]
1237	4.0139895207919e-13	0.702361713251177	0.516	0.359	3.19072027007748e-09	12	XP-014776945.1	beb9d96-path0	PREDICTED:_actophorin-like_[Octopus_bimaculoides]
1238	2.71320778815019e-12	0.596882219018105	0.585	0.439	2.15672887080059e-08	12	unknown-626	unknown-626	gene_id_unknown-626_transcript_id_unknown-626
1239	4.77628097360319e-12	0.79554560423903	0.267	0.142	3.79666574591717e-08	12	XP-029634300.1	UnnamedSample_HQ_transcript-19483	histone_acetyltransferase_type_B_catalytic_subunit-like_isoform_X2_[Octopus_vulgaris]
1240	7.9400446244776e-12	0.54744782410804	0.724	0.614	6.31154147199724e-08	12	XP-014780126.1	b707482-path1	PREDICTED:_microtubule-associated_protein_RP/EB_family_member_1-like_isoform_X2_[Octopus_bimaculoides]
1241	1.35945530655115e-11	0.597169168228726	0.644	0.524	1.08063102317751e-07	12	XP-014788038.1	be90589-path0	PREDICTED:_ELAV-like_protein_1_[Octopus_bimaculoides]
1242	4.32124253040612e-11	0.571018943480956	0.73	0.639	3.43495568741983e-07	12	XP-029637368.1	bdafc3c-path0	heterogeneous_nuclear_ribonucleoprotein_A3_homolog_2-like_isoform_X6_[Octopus_vulgaris]
1243	4.48310607678517e-11	0.766367060772252	0.303	0.178	3.56362102043654e-07	12	XP-029654471.1	UnnamedSample_HQ_transcript-14240	LOW_QUALITY_PROTEIN:_lupus_La_protein-like_[Octopus_vulgaris]
1244	4.95034349393784e-11	0.752720069515773	0.276	0.155	3.93502804333119e-07	12	XP-014790492.1	b6770ee-path1	PREDICTED:_uncharacterized_protein_LOC106883869_isoform_X2_[Octopus_bimaculoides]
1245	2.61314668571736e-10	0.282039047339825	0.976	0.918	2.07719030047673e-06	12	XP-029638352.1	b615c95-path1	heterogeneous_nuclear_ribonucleoprotein_A3_homolog_2-like_[Octopus_vulgaris]
1246	1.35279963802723e-09	0.704794706448857	0.309	0.194	1.07534043226785e-05	12	XP-014773672.1	UnnamedSample_HQ_transcript-20823	PREDICTED:_nuclear_transport_factor_2-like_[Octopus_bimaculoides]
1247	1.56677275953309e-09	0.287141545515125	0.967	0.954	1.24542766655285e-05	12	unknown-427	unknown-427	gene_id_unknown-427_transcript_id_unknown-427
1248	1.59562512236476e-09	0.709658607198991	0.255	0.146	1.26836240976775e-05	12	XP-014775083.1	UnnamedSample_HQ_transcript-29315	PREDICTED:_proteasome_activator_complex_subunit_3-like_isoform_X1_[Octopus_bimaculoides]
1249	1.75781074159392e-09	0.738851813905802	0.309	0.192	1.397283758493e-05	12	XP-029642901.1	b285bcf-path0	barrier-to-autointegration_factor_B-like_[Octopus_vulgaris]
1250	3.6970766102532e-09	0.753275878459142	0.288	0.179	2.93880619749027e-05	12	XP-029648808.1	b87772a-path0	ribose-phosphate_pyrophosphokinase_1_isoform_X1_[Octopus_vulgaris]
1251	4.76366746405706e-09	0.514435577981166	0.516	0.394	3.78663926717896e-05	12	XP-029637841.1	UnnamedSample_HQ_transcript-16345	T-complex_protein_1_subunit_zeta-like_[Octopus_vulgaris]
1252	1.01466885940518e-08	0.728125509648272	0.344	0.238	8.0656027634118e-05	12	XP-014775001.1	be49b41-path2	PREDICTED:_T-complex_protein_1_subunit_delta-like_[Octopus_bimaculoides]
1253	1.43039754789357e-08	0.602498722858394	0.469	0.363	0.00011370230108206	12	XP-014789338.1	b75e5be-path0	PREDICTED:_heterogeneous_nuclear_ribonucleoprotein_U-like_protein_1_isoform_X2_[Octopus_bimaculoides]
1254	2.17778472821842e-08	0.610800395162587	0.389	0.274	0.000173112108046082	12	XP-029637780.1	UnnamedSample_HQ_transcript-30943	small_nuclear_ribonucleoprotein-associated_protein_B-like_isoform_X1_[Octopus_vulgaris]
1255	3.66202150376722e-08	0.653639027407828	0.427	0.331	0.000291094089334457	12	XP-014775793.1	b0b4858-path0	PREDICTED:_T-complex_protein_1_subunit_theta-like_[Octopus_bimaculoides]
1256	4.94193670571558e-08	0.730224276614384	0.359	0.259	0.000392834548737332	12	XP-029635314.1	UnnamedSample_HQ_transcript-19943	small_nuclear_ribonucleoprotein_Sm_D1_[Octopus_vulgaris]
1257	8.43088068619094e-08	0.625833489471344	0.374	0.266	0.000670170705745318	12	XP-014782256.1	b816242-path0	PREDICTED:_exportin-1-like_[Octopus_bimaculoides]
1258	1.02102231103575e-07	0.688564758676807	0.282	0.185	0.000811610635042315	12	XP-014780438.1	UnnamedSample_HQ_transcript-31622	PREDICTED:_calcium-regulated_heat_stable_protein_1-like_[Octopus_bimaculoides]
1259	1.0302462952567e-07	0.66287813327651	0.255	0.159	0.000818942780099548	12	XP-014778914.1	bd6a448-path2	PREDICTED:_ribonuclease_H1-like_[Octopus_bimaculoides]
1260	1.34043160251814e-07	0.59647179012382	0.329	0.22	0.00106550908084167	12	XP-029635964.1	b086193-path0	heat_shock_protein_60A-like_[Octopus_vulgaris]
1261	1.34554504216492e-07	0.553509410617122	0.335	0.231	0.0010695737540169	12	XP-029645110.1	UnnamedSample_HQ_transcript-31642	uncharacterized_protein_LOC115219148_[Octopus_vulgaris]
1262	1.73648093437535e-07	0.39691882611437	0.721	0.641	0.00138032869473496	12	XP-029653107.1	UnnamedSample_HQ_transcript-23528	ubiquitin-conjugating_enzyme_E2_G1-like_[Octopus_vulgaris]
1263	2.95392067139379e-07	0.42222233004704	0.653	0.551	0.00234807154169093	12	XP-014769981.1	UnnamedSample_HQ_transcript-27864	PREDICTED:_transcription_factor_BTF3_homolog_4-like_[Octopus_bimaculoides]
1264	4.20440206957544e-07	0.745023304059978	0.294	0.2	0.00334207920510552	12	XP-014773392.1	bd05f42-path0	PREDICTED:_TRMT1-like_protein_[Octopus_bimaculoides]
1265	5.83678731935122e-07	0.546858237308192	0.588	0.498	0.00463966224015229	12	XP-012903387.1	UnnamedSample_HQ_transcript-20100	PREDICTED:_uncharacterized_protein_LOC101679762_[Mustela_putorius_furo]
1266	8.04037685314401e-07	0.613708254324057	0.424	0.331	0.00639129556056417	12	XP-022313018.1	UnnamedSample_HQ_transcript-24155	eukaryotic_translation_initiation_factor_3_subunit_E-like_[Crassostrea_virginica]
1267	1.38603892325824e-06	0.359490258943225	0.712	0.619	0.0110176234009798	12	VDP24258.1	VDP24258.1	unnamed_protein_product_[Schistosoma_curassoni]
1268	2.94125722958237e-06	0.585880340192594	0.27	0.179	0.0233800537179502	12	XP-029646788.1	b87610d-path0	"glycerol-3-phosphate_dehydrogenase_[NAD(+)],_cytoplasmic-like_[Octopus_vulgaris]"
1269	4.44102358160223e-06	0.365848918929264	0.763	0.698	0.0353016964501561	12	XP-029637319.1	UnnamedSample_HQ_transcript-9114	elongation_factor_2-like_[Octopus_vulgaris]
1270	5.32679004592547e-06	0.573374708749359	0.27	0.186	0.0423426540750616	12	XP-014767532.1	UnnamedSample_HQ_transcript-29436	PREDICTED:_small_nuclear_ribonucleoprotein_Sm_D3-like_[Octopus_bimaculoides]
1271	5.93589372349643e-06	0.334643083493816	0.905	0.909	0.0471844192080731	12	unknown-425	unknown-425	gene_id_unknown-425_transcript_id_unknown-425
1272	2.93066734245482e-05	0.446756149455246	0.374	0.29	0.232958747051734	12	XP-014775231.1	bf3b9cf-path0	"PREDICTED:_N-alpha-acetyltransferase_15,_NatA_auxiliary_subunit-like_[Octopus_bimaculoides]"
1273	3.64249987226607e-05	0.542362234060054	0.427	0.361	0.28954231484643	12	XP-029646210.1	UnnamedSample_HQ_transcript-2200	la-related_protein_6-like_[Octopus_vulgaris]
1274	4.27071874333868e-05	0.46439034094592	0.84	0.795	0.339479432907992	12	XP-017796731.1	b9d1a26-path9	PREDICTED:_LOW_QUALITY_PROTEIN:_uncharacterized_protein_LOC108577999_[Habropoda_laboriosa]
1275	8.92383948312786e-05	0.405220366957093	0.454	0.376	0.709356000513834	12	XP-014781573.1	b8623b8-path0	PREDICTED:_GTP-binding_nuclear_protein_Ran_[Octopus_bimaculoides]
1276	0.000113409679082764	0.436354537880107	0.303	0.222	0.901493539028893	12	XP-029647821.1	UnnamedSample_HQ_transcript-30377	histone_H2A-like_[Octopus_vulgaris]
1277	0.000114234855022264	0.467426631931839	0.421	0.351	0.908052862571974	12	XP-014778930.1	b0913f7-path0	PREDICTED:_28_kDa_heat-_and_acid-stable_phosphoprotein-like_isoform_X1_[Octopus_bimaculoides]
1278	0.000148023249578343	0.333675530512279	0.674	0.632	1	12	XP-014781896.1	UnnamedSample_HQ_transcript-19856	PREDICTED:_cyclin-dependent_kinase_2-associated_protein_2-like_isoform_X3_[Octopus_bimaculoides]
1279	0.000192468221619505	0.256808277159091	0.869	0.849	1	12	XP-014784774.1	b6ede00-path0	PREDICTED:_heat_shock_cognate_71_kDa_protein-like_[Octopus_bimaculoides]
1280	0.000268669352982224	0.391911614257945	0.395	0.319	1	12	XP-018560417.1	UnnamedSample_HQ_transcript-30196	PREDICTED:_histone-lysine_N-methyltransferase_SETMAR-like_[Lates_calcarifer]
1281	0.000288482116588864	0.877459759588102	0.291	0.223	1	12	XP-029647963.1	UnnamedSample_HQ_transcript-63	XP-029647963.1-like_[Octopus_vulgaris]
1282	0.000297305082999931	0.38951744755159	0.383	0.313	1	12	XP-014770274.1	b31fa93-path0	PREDICTED:_nucleolar_RNA_helicase_2-like_isoform_X3_[Octopus_bimaculoides]
1283	0.000330925101415936	0.328488245948051	0.487	0.42	1	12	XP-029647400.1	UnnamedSample_HQ_transcript-2578	FACT_complex_subunit_SPT16-like_[Octopus_vulgaris]
1284	0.000417674719774106	0.350797403112683	0.484	0.415	1	12	XP-014768712.1	bb80791-path9	PREDICTED:_eukaryotic_translation_initiation_factor_3_subunit_J-A-like_[Octopus_bimaculoides]
1285	0.000557825142862063	0.383493485368233	0.436	0.382	1	12	XP-029652746.1	b5d007a-path0	moesin-like_isoform_X3_[Octopus_vulgaris]
1286	0.000674771152872172	0.464073216409554	0.261	0.2	1	12	XP-029632968.1	UnnamedSample_HQ_transcript-803	serine/threonine-protein_phosphatase_4_regulatory_subunit_1-like_isoform_X2_[Octopus_vulgaris]
1287	0.000762355017256758	0.424768151289591	0.282	0.22	1	12	XP-014772958.1	b38c4f1-path0	PREDICTED:_innexin_unc-9-like_[Octopus_bimaculoides]
1288	0.00106953043884072	0.446125849807478	0.276	0.216	1	12	XP-029651311.1	b79001c-path2	nuclear_cap-binding_protein_subunit_3-like_[Octopus_vulgaris]
1289	0.00154017629548602	0.281264934470788	0.534	0.484	1	12	XP-014779254.1	x	x
1290	0.00195102791577833	0.34823805039744	0.368	0.316	1	12	XP-029635262.1	UnnamedSample_HQ_transcript-28309	proteasome_subunit_alpha_type-5-like_[Octopus_vulgaris]
1291	0.00203334401640462	0.412586884806239	0.282	0.229	1	12	XP-014783260.1	UnnamedSample_HQ_transcript-28563	PREDICTED:_U1_small_nuclear_ribonucleoprotein_A-like_[Octopus_bimaculoides]
1292	0.00292529836405929	0.373282817948567	0.326	0.272	1	12	XP-011445341.1	b655f39-path0	PREDICTED:_transmembrane_emp24_domain-containing_protein_eca_isoform_X1_[Crassostrea_gigas]
1293	0.00296686421878763	0.272224598364041	0.273	0.212	1	12	XP-013389351.1	b0362ed-path0	heme-binding_protein_2-like_[Lingula_anatina]
1294	0.00450757662369767	0.340682578799772	0.436	0.394	1	12	XP-029636940.1	bc4b145-path0	hornerin-like_[Octopus_vulgaris]
1295	0.00471345026353751	0.353876399055918	0.258	0.205	1	12	unknown-776	unknown-776	gene_id_unknown-776_transcript_id_unknown-776
1296	0.0057860973660356	0.32604774862741	0.389	0.342	1	12	XP-014771649.1	bec0766-path0	PREDICTED:_eukaryotic_peptide_chain_release_factor_GTP-binding_subunit_ERF3A-like_[Octopus_bimaculoides]
1297	0.00647911818726518	0.381291817188007	0.356	0.309	1	12	XP-014775647.1	ba4ad24-path0	PREDICTED:_eukaryotic_peptide_chain_release_factor_subunit_1_[Octopus_bimaculoides]
1298	0.00725716564202668	0.384239622851342	0.32	0.276	1	12	XP-014787104.1	b36862d-path0	PREDICTED:_uncharacterized_protein_LOC106881286_[Octopus_bimaculoides]
1299	0.00795784258851991	0.300496932065859	0.398	0.35	1	12	XP-014779963.1	b07c74f-path0	PREDICTED:_eukaryotic_translation_initiation_factor_3_subunit_B-like_[Octopus_bimaculoides]
1300	0.00937183871135737	0.327137061017967	0.273	0.223	1	12	XP-014787254.1	bc8aa8c-path0	PREDICTED:_headcase_protein-like_[Octopus_bimaculoides]
1301	3.95645122977129e-83	1.73390880817163	0.524	0.12	3.1449830825452e-79	13	XP-029639968.1	UnnamedSample_HQ_transcript-2156	inner_centromere_protein_A-like_[Octopus_vulgaris]
1302	2.95442238320413e-41	1.21346717523297	0.619	0.257	2.34847035240896e-37	13	XP-029643321.1	UnnamedSample_HQ_transcript-11570	delta(14)-sterol_reductase-like_isoform_X1_[Octopus_vulgaris]
1303	5.94145511241582e-41	1.114573237634	0.27	0.059	4.72286266885933e-37	13	XP-029651342.1	UnnamedSample_HQ_transcript-4064	kinesin-like_protein_KIF20A_[Octopus_vulgaris]
1304	4.86713742874244e-40	0.720038480287087	0.996	0.848	3.86888754210737e-36	13	XP-029653196.1	UnnamedSample_HQ_transcript-7643	zinc_finger_protein_85-like_[Octopus_vulgaris]
1305	2.83885204719268e-38	1.07623296061795	0.325	0.086	2.25660349231346e-34	13	XP-029647511.1	UnnamedSample_HQ_transcript-14904	serine/threonine-protein_kinase_Aurora-2-like_[Octopus_vulgaris]
1306	4.73938012661619e-38	1.10403481076406	0.317	0.083	3.76733326264721e-34	13	XP-029645032.1	bf5365d-path0	condensin_complex_subunit_2-like_[Octopus_vulgaris]
1307	8.24012167963741e-34	1.04500351113287	0.571	0.241	6.55007272314378e-30	13	XP-029645164.1	UnnamedSample_HQ_transcript-19434	zinc_finger_protein_184-like_[Octopus_vulgaris]
1308	7.10045723544542e-33	0.958969524680154	0.817	0.479	5.64415345645556e-29	13	XP-029652568.1	b1b05c0-path1	uncharacterized_protein_LOC115225763_[Octopus_vulgaris]
1309	1.81650498222314e-32	1.26165868915238	0.512	0.216	1.44393981036918e-28	13	XP-029647821.1	UnnamedSample_HQ_transcript-30377	histone_H2A-like_[Octopus_vulgaris]
1310	7.93522828059869e-32	1.10754445867507	0.357	0.116	6.3077129602479e-28	13	XP-029641022.1	UnnamedSample_HQ_transcript-1782	structural_maintenance_of_chromosomes_protein_2-like_[Octopus_vulgaris]
1311	3.03424747197842e-31	1.13730457068154	0.504	0.211	2.41192331547565e-27	13	XP-029639518.1	UnnamedSample_HQ_transcript-1669	nucleoprotein_TPR-like_[Octopus_vulgaris]
1312	1.22652272026172e-30	1.0557880234747	0.607	0.292	9.74962910336039e-27	13	XP-029642528.1	b268f45-path0	RNA-binding_protein_lark-like_[Octopus_vulgaris]
1313	7.69500036898471e-28	1.02286272084431	0.452	0.182	6.11675579330595e-24	13	XP-029645669.1	bbc880c-path1	histone-lysine_N-methyltransferase_NSD2-like_isoform_X1_[Octopus_vulgaris]
1314	1.86194746628341e-27	0.81313693395377	0.71	0.379	1.48006204094868e-23	13	XP-029639106.1	b4362b2-path0	heterogeneous_nuclear_ribonucleoprotein_D-like-A_isoform_X2_[Octopus_vulgaris]
1315	3.18009990006119e-27	1.01457681186859	0.409	0.158	2.52786141055864e-23	13	XP-029645692.1	bf2715b-path0	histone-lysine_N-methyltransferase_EZH2-like_isoform_X2_[Octopus_vulgaris]
1316	3.93749727200367e-27	1.00886048719248	0.468	0.197	3.12991658151571e-23	13	XP-029649800.1	b157820-path0	lamin-B1-like_isoform_X1_[Octopus_vulgaris]
1317	7.81037043786866e-27	0.95533308550823	0.274	0.081	6.2084634610618e-23	13	XP-029639214.1	be63a52-path0	mis18-binding_protein_1-like_isoform_X1_[Octopus_vulgaris]
1318	3.23474373348902e-26	0.973909345103935	0.611	0.308	2.57129779375042e-22	13	XP-029649667.1	UnnamedSample_HQ_transcript-2	mucin-17-like_[Octopus_vulgaris]
1319	6.44033891789589e-26	0.94095121897602	0.456	0.188	5.11942540583544e-22	13	XP-029642901.1	b285bcf-path0	barrier-to-autointegration_factor_B-like_[Octopus_vulgaris]
1320	2.82054771829119e-25	0.877278506796629	0.746	0.47	2.24205338126967e-21	13	XP-029640266.1	bf66ab4-path0	DNA_topoisomerase_2-alpha-like_isoform_X1_[Octopus_vulgaris]
1321	3.93953695799015e-20	0.885716541413254	0.286	0.105	3.13153792790637e-16	13	XP-029655198.1	b816232-path0	histone-lysine_N-methyltransferase_SUV39H2-like_[Octopus_vulgaris]
1322	4.10895254715093e-20	0.719701673524782	0.794	0.58	3.26620637973027e-16	13	XP-029646681.1	bb8c4c7-path0	TAR_DNA-binding_protein_43-like_isoform_X1_[Octopus_vulgaris]
1323	1.01135686474349e-19	0.800521322681868	0.687	0.429	8.039275717846e-16	13	XP-029650159.1	bd8202f-path1	protein_DEK-like_[Octopus_vulgaris]
1324	5.7759452854297e-19	0.71744541010725	0.532	0.27	4.59129890738807e-15	13	XP-029650499.1	UnnamedSample_HQ_transcript-31471	glutathione_peroxidase-like_[Octopus_vulgaris]
1325	1.18367968261413e-18	0.794034900246079	0.437	0.205	9.40906979709972e-15	13	XP-029641580.1	UnnamedSample_HQ_transcript-31025	proteasome_subunit_alpha_type-4-like_[Octopus_vulgaris]
1326	3.41283888619049e-18	0.799162457259358	0.413	0.184	2.71286563063282e-14	13	XP-029643981.1	be15fdb-path0	cyclin-I-like_[Octopus_vulgaris]
1327	4.5780310949566e-18	0.80935903927286	0.512	0.272	3.639076917381e-14	13	XP-029645638.1	UnnamedSample_HQ_transcript-7783	formin-J-like_[Octopus_vulgaris]
1328	1.73559521663684e-17	0.60115347012146	0.893	0.718	1.37962463770462e-13	13	XP-029651341.1	b34ddb4-path1	chromodomain-helicase-DNA-binding_protein_4-like_isoform_X14_[Octopus_vulgaris]
1329	2.62552103629756e-17	0.874988890558514	0.325	0.139	2.08702667175293e-13	13	XP-029642081.1	bd08023-path0	peregrin-like_[Octopus_vulgaris]
1330	1.01436286731798e-16	0.810473880044567	0.329	0.139	8.06317043231059e-13	13	XP-029640116.1	UnnamedSample_HQ_transcript-21233	ubiquitin-conjugating_enzyme_E2_E1-like_[Octopus_vulgaris]
1331	1.06859307523703e-16	0.785830893506399	0.437	0.214	8.49424635505912e-13	13	XP-029643727.1	UnnamedSample_HQ_transcript-31831	activated_RNA_polymerase_II_transcriptional_coactivator_p15-like_[Octopus_vulgaris]
1332	3.08555775791494e-16	0.695443563743356	0.329	0.139	2.45270986176658e-12	13	XP-029655051.1	UnnamedSample_HQ_transcript-2358	cell_division_cycle_protein_27_homolog_[Octopus_vulgaris]
1333	2.7246947374543e-15	0.702745674438828	0.667	0.436	2.16585984680242e-11	13	XP-029644159.1	b8a1675-path1	transcriptional_regulator_ATRX-like_[Octopus_vulgaris]
1334	5.5326180064453e-15	0.707569118339379	0.687	0.457	4.39787805332337e-11	13	XP-029644030.1	b9636f8-path2	SWI/SNF-related_matrix-associated_actin-dependent_regulator_of_chromatin_subfamily_A_member_5-like_isoform_X2_[Octopus_vulgaris]
1335	7.88876256306039e-15	0.760711248005773	0.444	0.234	6.27077736137671e-11	13	XP-029645025.1	UnnamedSample_HQ_transcript-5538	structural_maintenance_of_chromosomes_protein_3-like_isoform_X2_[Octopus_vulgaris]
1336	8.27682052310525e-15	0.731050782053372	0.583	0.353	6.57924463381636e-11	13	XP-029641150.1	b1c139d-path0	uncharacterized_protein_LOC115215926_[Octopus_vulgaris]
1337	6.01639724828416e-14	0.593696242143601	0.278	0.116	4.78243417266108e-10	13	XP-029640851.1	b3e1c02-path0	kinesin-like_protein_KIF2A_isoform_X1_[Octopus_vulgaris]
1338	8.12957009321027e-14	0.557661059037116	0.81	0.572	6.46219526709284e-10	13	XP-029641454.1	UnnamedSample_HQ_transcript-31343	elongation_factor_1-beta-like_[Octopus_vulgaris]
1339	1.00211233581261e-13	0.641405616603011	0.655	0.415	7.96579095737444e-10	13	XP-029647400.1	UnnamedSample_HQ_transcript-2578	FACT_complex_subunit_SPT16-like_[Octopus_vulgaris]
1340	2.37142292758846e-13	0.375262136198944	0.988	0.918	1.88504408514007e-09	13	XP-029638352.1	b615c95-path1	heterogeneous_nuclear_ribonucleoprotein_A3_homolog_2-like_[Octopus_vulgaris]
1341	8.87998905310068e-13	0.689570586319779	0.31	0.145	7.05870329830973e-09	13	XP-029658376.1	b0b2709-path2	transcription_factor_Sp9-like_isoform_X1_[Octopus_vulgaris]
1342	5.00230120638474e-12	0.679037709366642	0.266	0.118	3.97632922895523e-08	13	XP-029645560.1	bff3e5d-path0	probable_JmjC_domain-containing_histone_demethylation_protein_2C_isoform_X3_[Octopus_vulgaris]
1343	5.85087415606343e-12	0.640597630183671	0.5	0.294	4.65085986665482e-08	13	XP-029643825.1	UnnamedSample_HQ_transcript-31855	proteasome_maturation_protein-like_[Octopus_vulgaris]
1344	7.7147748593501e-12	0.620031403400834	0.476	0.272	6.13247453569739e-08	13	XP-029642419.1	bf07f1d-path0	26S_proteasome_non-ATPase_regulatory_subunit_1-like_[Octopus_vulgaris]
1345	1.90506762066475e-10	0.622813113615957	0.313	0.16	1.51433825166641e-06	13	XP-029647593.1	UnnamedSample_HQ_transcript-5841	tripartite_motif-containing_protein_45-like_[Octopus_vulgaris]
1346	3.84065984437218e-10	0.613625797321919	0.286	0.142	3.05294051029145e-06	13	XP-029649856.1	be13af7-path0	dnaJ_homolog_subfamily_C_member_7-like_isoform_X1_[Octopus_vulgaris]
1347	4.43415684142877e-10	0.647898052049451	0.341	0.185	3.52471127325173e-06	13	XP-029638176.1	UnnamedSample_HQ_transcript-10725	FACT_complex_subunit_SSRP1-like_[Octopus_vulgaris]
1348	6.01854598033531e-10	0.583722147851568	0.306	0.158	4.78414219976854e-06	13	XP-029641550.1	b0ac17a-path0	uncharacterized_protein_LOC115216396_[Octopus_vulgaris]
1349	8.14123593216886e-10	0.560835286313917	0.254	0.122	6.47146844248103e-06	13	XP-029650895.1	b3bcbe9-path0	RNA_polymerase-associated_protein_CTR9_homolog_[Octopus_vulgaris]
1350	9.61739090104013e-10	0.540427327744256	0.337	0.182	7.6448640272368e-06	13	XP-029645300.1	UnnamedSample_HQ_transcript-12880	DDRGK_domain-containing_protein_1-like_[Octopus_vulgaris]
1351	3.12633239308577e-09	0.487733732311983	0.421	0.243	2.48512161926388e-05	13	XP-029649939.1	b2e0e69-path0	transcription_initiation_factor_TFIID_subunit_3-like_[Octopus_vulgaris]
1352	3.88713168019345e-09	0.512137338841809	0.341	0.185	3.08988097258577e-05	13	XP-029646045.1	UnnamedSample_HQ_transcript-27495	U6_snRNA-associated_Sm-like_protein_LSm7_[Octopus_vulgaris]
1353	3.90755766406441e-09	0.53536609888109	0.456	0.283	3.1061175871648e-05	13	XP-029647221.1	UnnamedSample_HQ_transcript-730	genetic_suppressor_element_1-like_isoform_X2_[Octopus_vulgaris]
1354	5.33627817492201e-09	0.553609252276775	0.405	0.244	4.24180752124551e-05	13	XP-029642467.1	UnnamedSample_HQ_transcript-31084	proteasome_subunit_alpha_type-6-like_[Octopus_vulgaris]
1355	7.79920878240178e-09	0.54483135460127	0.345	0.195	6.19959106113117e-05	13	XP-029655298.1	UnnamedSample_HQ_transcript-16	LOW_QUALITY_PROTEIN:_U5_small_nuclear_ribonucleoprotein_200_kDa_helicase-like_[Octopus_vulgaris]
1356	1.45291099788214e-08	0.588389819490945	0.401	0.244	0.000115491895221651	13	XP-029652269.1	b77d8d9-path0	nucleolin-like_isoform_X4_[Octopus_vulgaris]
1357	1.95112185256716e-08	0.563282871672362	0.393	0.238	0.000155094676060564	13	XP-029646573.1	UnnamedSample_HQ_transcript-28331	zinc_finger_protein_609-like_isoform_X1_[Octopus_vulgaris]
1358	2.08036194208254e-08	0.347568601678225	0.829	0.639	0.000165367970776141	13	XP-029653107.1	UnnamedSample_HQ_transcript-23528	ubiquitin-conjugating_enzyme_E2_G1-like_[Octopus_vulgaris]
1359	2.430271718232e-08	0.448114133385497	0.806	0.67	0.000193182298882261	13	XP-029642286.1	b15b4f8-path2	protein_PRRC2C-like_isoform_X1_[Octopus_vulgaris]
1360	2.80818973255188e-08	0.508180208266844	0.254	0.131	0.000223223001840549	13	XP-029640884.1	bff6aec-path3	IWS1-like_protein_[Octopus_vulgaris]
1361	3.99608852089442e-08	0.56755119805399	0.294	0.162	0.000317649076525898	13	XP-029656874.1	be4b29e-path0	death_domain-associated_protein_6-like_[Octopus_vulgaris]
1362	4.01454772297965e-08	0.467819679357946	0.278	0.147	0.000319116398499652	13	XP-029649854.1	b1da002-path0	proteasomal_ubiquitin_receptor_ADRM1-like_[Octopus_vulgaris]
1363	4.76208839599005e-08	0.494046656732658	0.488	0.311	0.000378538406597249	13	XP-029644876.1	b35d709-path2	C-terminal-binding_protein_1-like_isoform_X4_[Octopus_vulgaris]
1364	6.06461835320756e-08	0.423234032203795	0.575	0.386	0.000482076512896469	13	XP-029641952.1	bd614ab-path0	adenosylhomocysteinase-like_isoform_X1_[Octopus_vulgaris]
1365	6.29604277515815e-08	0.552671169201931	0.389	0.239	0.000500472440197322	13	XP-029648675.1	b9c1198-path0	putative_oxidoreductase_GLYR1_isoform_X1_[Octopus_vulgaris]
1366	8.27269419381622e-08	0.51227783099745	0.369	0.225	0.000657596461466451	13	XP-029642922.1	UnnamedSample_HQ_transcript-31503	eukaryotic_translation_initiation_factor_3_subunit_K-like_[Octopus_vulgaris]
1367	9.86030819754415e-08	0.484128345012435	0.421	0.264	0.000783795898622785	13	XP-029652502.1	b149879-path0	AT-rich_interactive_domain-containing_protein_2-like_isoform_X3_[Octopus_vulgaris]
1368	2.01226366256186e-07	0.498114901002374	0.317	0.184	0.00159954838537043	13	XP-029650141.1	UnnamedSample_HQ_transcript-625	pumilio_homolog_2-like_isoform_X2_[Octopus_vulgaris]
1369	5.44370845709057e-07	0.256089759053039	0.881	0.722	0.00432720385254129	13	XP-029652117.1	bc59af7-path0	cellular_nucleic_acid-binding_protein-like_isoform_X1_[Octopus_vulgaris]
1370	1.68483613700362e-06	0.434750424269767	0.377	0.243	0.0133927624530418	13	XP-029645940.1	b5a30d3-path0	uncharacterized_protein_LOC115219804_[Octopus_vulgaris]
1371	2.32049195047606e-06	0.438732945632681	0.353	0.222	0.0184455905143342	13	XP-029649828.1	b6f6d96-path0	transcription_elongation_factor_A_protein_1-like_[Octopus_vulgaris]
1372	3.03686773973035e-06	0.511896886941305	0.262	0.154	0.0241400616631166	13	XP-029639623.1	b0ad757-path1	uncharacterized_protein_LOC115214719_[Octopus_vulgaris]
1373	3.95740996930145e-06	0.37105671457191	0.373	0.232	0.0314574518459772	13	XP-029651879.1	b8f7829-path0	LOW_QUALITY_PROTEIN:_lysine-specific_demethylase_5A-like_[Octopus_vulgaris]
1374	3.97983788626634e-06	0.461500699502789	0.254	0.149	0.0316357313579312	13	XP-029648100.1	UnnamedSample_HQ_transcript-29484	proteasome_subunit_alpha_type-1-like_[Octopus_vulgaris]
1375	4.22233470694979e-06	0.365844296894269	0.5	0.346	0.0335633385855439	13	XP-029649658.1	UnnamedSample_HQ_transcript-11137	26S_proteasome_non-ATPase_regulatory_subunit_4-like_[Octopus_vulgaris]
1376	4.22331051921634e-06	0.407915747872696	0.25	0.143	0.0335710953172507	13	XP-029645646.1	bad0ce9-path0	paired_amphipathic_helix_protein_Sin3a-like_isoform_X1_[Octopus_vulgaris]
1377	6.30712668828474e-06	0.31978415763948	0.667	0.5	0.0501353500451754	13	XP-029650878.1	UnnamedSample_HQ_transcript-22268	"dynein_light_chain_LC6,_flagellar_outer_arm_[Octopus_vulgaris]"
1378	9.70372439317687e-06	0.367886468561408	0.5	0.35	0.077134905201363	13	XP-029652721.1	UnnamedSample_HQ_transcript-18856	proteasome_subunit_beta_type-1-B-like_[Octopus_vulgaris]
1379	2.73125051699132e-05	0.320927613767139	0.385	0.252	0.21710710359564	13	XP-029649163.1	b695389-path0	PEST_proteolytic_signal-containing_nuclear_protein-like_isoform_X1_[Octopus_vulgaris]
1380	2.81883651678156e-05	0.35982949878617	0.409	0.278	0.224069314718966	13	XP-029648521.1	bc52eb2-path0	eukaryotic_translation_initiation_factor_4_gamma_1-like_isoform_X4_[Octopus_vulgaris]
1381	3.06872612991475e-05	0.436021505071823	0.349	0.232	0.243933040066923	13	XP-029645110.1	UnnamedSample_HQ_transcript-31642	uncharacterized_protein_LOC115219148_[Octopus_vulgaris]
1382	4.06227788888384e-05	0.408914957711618	0.27	0.169	0.322910469387376	13	XP-029642026.1	UnnamedSample_HQ_transcript-15885	UV_excision_repair_protein_RAD23_homolog_B-like_[Octopus_vulgaris]
1383	4.96148514798717e-05	0.36502482587139	0.294	0.189	0.3943884544135	13	XP-029646426.1	b3f1f3a-path0	ubiquitin-conjugating_enzyme_E2_R2-like_[Octopus_vulgaris]
1384	5.08768534463597e-05	0.386901721614984	0.52	0.384	0.404420108045113	13	XP-029658274.1	b1c024e-path0	serine/arginine_repetitive_matrix_protein_1-like_isoform_X2_[Octopus_vulgaris]
1385	0.000108036427991858	0.258558148675887	0.302	0.193	0.85878156610728	13	XP-029651542.1	UnnamedSample_HQ_transcript-31161	protein/nucleic_acid_deglycase_DJ-1-like_[Octopus_vulgaris]
1386	0.000112175672304113	0.299538912482095	0.659	0.536	0.891684419145396	13	XP-029652489.1	b431946-path5	non-POU_domain-containing_octamer-binding_protein-like_isoform_X1_[Octopus_vulgaris]
1387	0.000113613664516157	0.381736745830606	0.373	0.257	0.903115019238932	13	XP-029649465.1	b31face-path0	transcriptional_repressor_p66-beta-like_isoform_X1_[Octopus_vulgaris]
1388	0.00012308709964443	0.31896078810691	0.294	0.19	0.978419355073573	13	XP-029649130.1	UnnamedSample_HQ_transcript-8942	transcription_initiation_factor_IIB-like_[Octopus_vulgaris]
1389	0.000222770301707156	0.261079490339121	0.25	0.155	1	13	XP-029652282.1	b934b0c-path0	E3_ubiquitin-protein_ligase_RBBP6-like_isoform_X2_[Octopus_vulgaris]
1390	0.000270046945991104	0.303783956196997	0.306	0.202	1	13	XP-029639946.1	bfd0cb0-path0	THO_complex_subunit_4-like_isoform_X2_[Octopus_vulgaris]
1391	0.000301039992042218	0.262279264862379	0.361	0.244	1	13	XP-029653223.1	bdb1623-path0	cdc42-interacting_protein_4_homolog_[Octopus_vulgaris]
1392	0.000446379633189318	0.307758150225461	0.274	0.18	1	13	XP-029652786.1	b7e6223-path0	protein_polybromo-1-like_[Octopus_vulgaris]
1393	0.000455379296884863	0.387767938796777	0.409	0.305	1	13	XP-029641171.1	b302c56-path0	ubiquitin-associated_protein_2-like_isoform_X1_[Octopus_vulgaris]
1394	0.0005276095215484	0.289892284895244	0.353	0.248	1	13	XP-029646860.1	UnnamedSample_HQ_transcript-7818	scaffold_attachment_factor_B1-like_isoform_X1_[Octopus_vulgaris]
1395	0.000576409080738068	0.273926390350776	0.417	0.305	1	13	XP-029649747.1	b3d4f7d-path0	T-complex_protein_1_subunit_alpha-like_[Octopus_vulgaris]
1396	0.000718704301994208	0.293527580747775	0.373	0.271	1	13	XP-029647946.1	bd40632-path0	zinc_finger_CCCH_domain-containing_protein_13-like_isoform_X4_[Octopus_vulgaris]
1397	0.000736704684896372	0.272412778094229	0.508	0.38	1	13	XP-029646319.1	UnnamedSample_HQ_transcript-9089	hsc70-interacting_protein-like_[Octopus_vulgaris]
1398	0.000748593557862623	0.316862078072708	0.325	0.229	1	13	XP-029650614.1	b66a60a-path0	transaldolase-like_[Octopus_vulgaris]
1399	0.00168600172839094	0.260342558416676	0.548	0.44	1	13	XP-029639655.1	b241b69-path0	casein_kinase_II_subunit_beta_[Octopus_vulgaris]
1400	0.00335615442784234	0.30470911225648	0.274	0.197	1	13	XP-029650914.1	UnnamedSample_HQ_transcript-31077	density-regulated_protein_homolog_[Octopus_vulgaris]
1401	5.05682986901436e-46	0.760375676380066	1	0.996	4.01967406287952e-42	14	YP-006234071.1	b39b640-path0	ND5_gene_product_[Uroteuthis_edulis]
1402	1.84997236216544e-44	0.727927893036318	1	0.998	1.47054303068531e-40	14	YP-006234069.1	UnnamedSample_HQ_transcript-9182	COX1_gene_product_[Uroteuthis_edulis]
1403	2.01356617703309e-42	1.66119121791078	0.458	0.145	1.60058375412361e-38	14	XP-029646050.1	UnnamedSample_HQ_transcript-7173	heat_shock_70_kDa_protein-like_[Octopus_vulgaris]
1404	4.03261551261562e-35	1.42022614159213	0.291	0.074	3.20552607097816e-31	14	XP-029651459.1	UnnamedSample_HQ_transcript-5138	uncharacterized_protein_LOC115224727_[Octopus_vulgaris]
1405	4.90418526867314e-30	0.697175582447475	0.987	0.946	3.89833687006828e-26	14	YP-002971000.1	UnnamedSample_HQ_transcript-31623	cytochrome_c_oxidase_subunit_II_[Doryteuthis_opalescens]
1406	1.30660601796685e-29	1.36089661611452	0.595	0.307	1.03862112368185e-25	14	XP-029636609.1	UnnamedSample_HQ_transcript-16490	uncharacterized_protein_LOC115211975_[Octopus_vulgaris]
1407	5.06902459681748e-28	0.586784957048989	0.991	0.987	4.02936765201021e-24	14	YP-006234063.1	UnnamedSample_HQ_transcript-31366	COX3_gene_product_[Uroteuthis_edulis]
1408	7.30787188530047e-28	1.55402916345758	0.555	0.291	5.80902736162534e-24	14	XP-022306667.1	bbbe273-path0	cathepsin_L1-like_[Crassostrea_virginica]
1409	2.56218522582515e-27	1.01485758131723	0.797	0.565	2.03668103600842e-23	14	XP-029649095.1	UnnamedSample_HQ_transcript-11479	CD63_antigen-like_[Octopus_vulgaris]
1410	4.49439274103093e-23	1.50564589584891	0.401	0.175	3.57259278984549e-19	14	XP-029648740.1	b59c35c-path0	nidogen-1-like_isoform_X1_[Octopus_vulgaris]
1411	1.03436835713291e-19	0.465006501421925	0.996	0.99	8.2221940708495e-16	14	XP-029651715.1	UnnamedSample_HQ_transcript-14489	ciliogenesis_and_planar_polarity_effector_2-like_[Octopus_vulgaris]
1412	4.82632764832324e-19	1.17031527491592	0.37	0.162	3.83644784765214e-15	14	XP-029653894.1	UnnamedSample_HQ_transcript-3611	forkhead_box_protein_D1-like_[Octopus_vulgaris]
1413	3.55178119027432e-16	0.547471025080689	0.925	0.897	2.82331086814906e-12	14	XP-029645637.1	bdb9cb0-path3	migration_and_invasion_enhancer_1-like_[Octopus_vulgaris]
1414	9.86122586374949e-15	0.874679672978819	0.414	0.221	7.83868843909447e-11	14	XP-029653152.1	b0685e6-path2	LOW_QUALITY_PROTEIN:_talin-2-like_[Octopus_vulgaris]
1415	8.59721385755531e-13	0.939857181357979	0.542	0.387	6.83392529537072e-09	14	XP-029633601.1	UnnamedSample_HQ_transcript-16629	phospholipid_phosphatase-related_protein_type_1-like_[Octopus_vulgaris]
1416	4.69235298462279e-12	0.574300654622	0.758	0.682	3.72995138747665e-08	14	XP-014776491.1	b43a13d-path0	PREDICTED:_uncharacterized_protein_LOC106873574_[Octopus_bimaculoides]
1417	6.74370465026114e-11	0.557688442231302	0.833	0.831	5.36057082649258e-07	14	XP-014777420.1	UnnamedSample_HQ_transcript-15726	PREDICTED:_sideroflexin-5-like_[Octopus_bimaculoides]
1418	1.00940738736917e-10	0.602372750891288	0.692	0.599	8.02377932219754e-07	14	XP-014786304.1	UnnamedSample_HQ_transcript-16493	PREDICTED:_receptor_expression-enhancing_protein_5-like_isoform_X1_[Octopus_bimaculoides]
1419	2.04020931046163e-10	0.568938730398757	0.696	0.621	1.62176238088595e-06	14	XP-014773823.1	UnnamedSample_HQ_transcript-16344	PREDICTED:_alpha-ketoglutarate-dependent_dioxygenase_alkB_homolog_3-like_[Octopus_bimaculoides]
1420	5.09053008765293e-10	0.640788073478316	0.67	0.583	4.04646236667532e-06	14	XP-029647232.1	UnnamedSample_HQ_transcript-9549	N-alpha-acetyltransferase_50-like_[Octopus_vulgaris]
1421	5.11133041500206e-10	0.501670178341696	0.828	0.811	4.06299654688514e-06	14	XP-029644968.1	UnnamedSample_HQ_transcript-6572	3'-5'_exoribonuclease_1-like_[Octopus_vulgaris]
1422	1.71851797156174e-09	1.23320447200809	0.251	0.123	1.36604993559443e-05	14	XP-014786911.1	UnnamedSample_HQ_transcript-28697	PREDICTED:_uncharacterized_protein_LOC106881140_isoform_X2_[Octopus_bimaculoides]
1423	1.64799936760751e-08	0.821413459297346	0.295	0.172	0.000130999469731121	14	XP-029642224.1	b657724-path0	fibroblast_growth_factor_receptor_1-like_[Octopus_vulgaris]
1424	3.52371912537521e-08	0.457449811007946	0.784	0.742	0.000280100433276076	14	XP-029644446.1	b928bc3-path0	V-type_proton_ATPase_16_kDa_proteolipid_subunit_[Octopus_vulgaris]
1425	3.98021333159806e-08	0.70393355164796	0.37	0.233	0.00031638715772873	14	XP-025090868.1	UnnamedSample_HQ_transcript-14097	glutathione_peroxidase-like_[Pomacea_canaliculata]
1426	4.26352687955409e-08	1.03675324746157	0.256	0.14	0.000338907751655755	14	XP-029636992.1	bc5f0cf-path0	cAMP-dependent_protein_kinase_type_II_regulatory_subunit-like_[Octopus_vulgaris]
1427	4.44164884913447e-08	0.571451732697096	0.599	0.499	0.000353066667017699	14	XP-014788166.1	UnnamedSample_HQ_transcript-21349	PREDICTED:_cornifelin_homolog_[Octopus_bimaculoides]
1428	4.46926166356522e-08	0.81459027215755	0.405	0.264	0.0003552616096368	14	XP-029641163.1	UnnamedSample_HQ_transcript-28414	nucleoredoxin-like_protein_2_[Octopus_vulgaris]
1429	5.95954878684725e-08	0.628961411877166	0.507	0.364	0.000473724533066488	14	XP-014769615.1	bb4fc49-path0	PREDICTED:_uncharacterized_protein_LOC106868732_isoform_X1_[Octopus_bimaculoides]
1430	7.56301074554835e-08	0.747336061047171	0.471	0.361	0.000601183724163638	14	XP-029650410.1	UnnamedSample_HQ_transcript-22218	phosphomannomutase-like_[Octopus_vulgaris]
1431	8.39128107651658e-08	0.543847945466294	0.67	0.607	0.000667022932772303	14	XP-029645485.1	b053505-path0	2-hydroxyacylsphingosine_1-beta-galactosyltransferase-like_[Octopus_vulgaris]
1432	1.81399591879908e-07	0.544942419496358	0.683	0.626	0.00144194535585339	14	XP-014786276.1	UnnamedSample_HQ_transcript-8076	PREDICTED:_fucose-1-phosphate_guanylyltransferase-like_isoform_X1_[Octopus_bimaculoides]
1433	1.86320837975372e-07	0.551470116852285	0.608	0.534	0.00148106434106623	14	XP-014769416.1	b827e51-path0	PREDICTED:_programmed_cell_death_protein_4-like_[Octopus_bimaculoides]
1434	2.12810387103432e-07	0.642537703288919	0.41	0.295	0.00169162976708518	14	XP-029632973.1	UnnamedSample_HQ_transcript-5772	protein_Jumonji-like_isoform_X1_[Octopus_vulgaris]
1435	2.32588687760493e-07	0.505280562697406	0.63	0.514	0.00184884747900816	14	XP-029633004.1	b9a2de7-path0	synaptogyrin-1-like_[Octopus_vulgaris]
1436	3.18772564094507e-07	0.782020040445395	0.352	0.241	0.00253392311198724	14	XP-029655186.1	UnnamedSample_HQ_transcript-23423	uncharacterized_protein_LOC115228855_[Octopus_vulgaris]
1437	7.56511805761648e-07	0.582907062967884	0.339	0.211	0.00601351234399934	14	XP-014778781.1	UnnamedSample_HQ_transcript-1652	PREDICTED:_follistatin-related_protein_5-like_[Octopus_bimaculoides]
1438	7.72853081054772e-07	0.517720429840527	0.458	0.331	0.00614340914130438	14	XP-014774719.1	be9b615-path0	PREDICTED:_amyloid_beta_A4_precursor_protein-binding_family_B_member_1-like_[Octopus_bimaculoides]
1439	1.93698761298558e-06	0.614739595135261	0.366	0.253	0.0153971145356224	14	XP-029639183.1	UnnamedSample_HQ_transcript-28821	tetraspanin-18-like_[Octopus_vulgaris]
1440	3.30295236528893e-06	0.54172811950136	0.683	0.648	0.0262551683516817	14	XP-029657264.1	UnnamedSample_HQ_transcript-554	decapping_and_exoribonuclease_protein-like_isoform_X1_[Octopus_vulgaris]
1441	4.31463651280577e-06	0.512942623689481	0.595	0.543	0.0342970456402931	14	XP-029656578.1	UnnamedSample_HQ_transcript-2102	UPF0389_protein_CG9231-like_[Octopus_vulgaris]
1442	5.10249442461397e-06	0.798382730498652	0.256	0.162	0.0405597281812564	14	XP-029639607.1	b43df9e-path0	kinesin-like_protein_KIF21A_isoform_X3_[Octopus_vulgaris]
1443	5.54391053175297e-06	0.424507733196523	0.639	0.588	0.0440685448169044	14	XP-014778611.1	UnnamedSample_HQ_transcript-9159	PREDICTED:_cysteine-rich_with_EGF-like_domain_protein_2_isoform_X1_[Octopus_bimaculoides]
1444	9.2031064671378e-06	0.376531252536449	0.846	0.836	0.0731554933072783	14	XP-018006991.1	bf91091-path0	PREDICTED:_heat_shock_protein_HSP_90-alpha-like_[Hyalella_azteca]
1445	1.07567480755225e-05	0.68954995850955	0.344	0.251	0.0855053904523281	14	XP-014775467.1	UnnamedSample_HQ_transcript-11116	PREDICTED:_uncharacterized_protein_LOC106872845_[Octopus_bimaculoides]
1446	1.12103162632581e-05	0.791826092386031	0.251	0.156	0.0891108039766384	14	XP-014784320.1	b163dcb-path0	PREDICTED:_regulator_of_G-protein_signaling_4-like_[Octopus_bimaculoides]
1447	1.33387504048653e-05	0.589926496757169	0.48	0.406	0.106029726968274	14	XP-014789488.1	UnnamedSample_HQ_transcript-1464	"PREDICTED:_alanine--tRNA_ligase,_cytoplasmic-like_[Octopus_bimaculoides]"
1448	2.01414389840086e-05	0.511402151879499	0.542	0.479	0.160104298483884	14	XP-029635575.1	bf88168-path0	calcium-dependent_protein_kinase_12-like_[Octopus_vulgaris]
1449	2.01848566329108e-05	0.776438464296926	0.282	0.193	0.160449425375008	14	XP-029652175.1	b82e364-path0	dystroglycan-like_[Octopus_vulgaris]
1450	2.05554678968408e-05	0.606634395917943	0.436	0.358	0.163395414311987	14	XP-029634547.1	b0dcb91-path1	SLIT-ROBO_Rho_GTPase-activating_protein_3-like_isoform_X1_[Octopus_vulgaris]
1451	2.3781474766717e-05	0.583723721740521	0.396	0.304	0.189038942920634	14	XP-029650801.1	b610816-path6	dihydropyrimidinase-like_isoform_X7_[Octopus_vulgaris]
1452	2.4737329089395e-05	0.472296714503261	0.542	0.457	0.196637028931601	14	XP-029636578.1	UnnamedSample_HQ_transcript-18493	tetraspanin-8-like_[Octopus_vulgaris]
1453	3.62638217575615e-05	0.774602096820973	0.322	0.244	0.288261119150856	14	XP-014774918.1	b0b5073-path2	PREDICTED:_glycogenin-1-like_isoform_X2_[Octopus_bimaculoides]
1454	3.86176535034548e-05	0.514120671525581	0.348	0.247	0.306971727698962	14	XP-029646067.1	b266248-path2	uncharacterized_protein_LOC115219900_[Octopus_vulgaris]
1455	4.62835426023563e-05	0.574342168083147	0.374	0.294	0.36790788014613	14	XP-029644287.1	UnnamedSample_HQ_transcript-3025	cytochrome_c_oxidase_assembly_factor_7_homolog_[Octopus_vulgaris]
1456	4.63083461988509e-05	0.447435286337368	0.608	0.559	0.368105043934666	14	XP-014779313.1	UnnamedSample_HQ_transcript-21836	PREDICTED:_betaine--homocysteine_S-methyltransferase_1-like_[Octopus_bimaculoides]
1457	4.83688004830723e-05	0.401405464870265	0.599	0.551	0.384483595039942	14	XP-029634804.1	bb5a5b9-path0	14-3-3_protein_zeta/delta-like_[Octopus_vulgaris]
1458	4.86171599424686e-05	0.499855087347952	0.52	0.464	0.386457804382683	14	XP-014773110.1	UnnamedSample_HQ_transcript-3613	PREDICTED:_peroxisome_assembly_protein_12-like_[Octopus_bimaculoides]
1459	9.39077924038815e-05	0.642881220756556	0.476	0.431	0.746473041818454	14	XP-029648824.1	UnnamedSample_HQ_transcript-2351	uncharacterized_protein_LOC115222645_[Octopus_vulgaris]
1460	9.46503029219095e-05	0.531530761051621	0.471	0.402	0.752375257926259	14	XP-029648798.1	bd3e734-path0	synaptobrevin_isoform_X1_[Octopus_vulgaris]
1461	0.000136647966601243	0.584594798175237	0.317	0.24	1	14	XP-029645656.1	bf25f2e-path0	mid1-interacting_protein_1A-like_[Octopus_vulgaris]
1462	0.000215098395655135	0.560056718475768	0.278	0.194	1	14	XP-014784271.1	b73e54b-path0	PREDICTED:_caveolin-3-like_[Octopus_bimaculoides]
1463	0.000225561531468482	0.549229405657261	0.405	0.346	1	14	XP-022086185.1	b720fb1-path0	transcription_factor_Adf-1-like_[Acanthaster_planci]
1464	0.00031589670849735	0.511604128773147	0.313	0.237	1	14	XP-029654690.1	UnnamedSample_HQ_transcript-5017	uncharacterized_protein_LOC115228188_[Octopus_vulgaris]
1465	0.000429798893920918	0.501193211182128	0.48	0.428	1	14	XP-014774973.1	UnnamedSample_HQ_transcript-4152	PREDICTED:_glypican-3-like_[Octopus_bimaculoides]
1466	0.000524762974807503	0.528990506664633	0.352	0.286	1	14	XP-029651591.1	UnnamedSample_HQ_transcript-886	"F-box_only_protein_42-like,_partial_[Octopus_vulgaris]"
1467	0.000526023579795161	0.615831092730237	0.3	0.239	1	14	XP-029648046.1	UnnamedSample_HQ_transcript-3005	transmembrane_9_superfamily_member_2-like_[Octopus_vulgaris]
1468	0.000586505540904977	0.557221170639968	0.379	0.326	1	14	XP-029642549.1	be8e9a6-path1	neo-calmodulin-like_isoform_X2_[Octopus_vulgaris]
1469	0.000780964958287879	0.510935240055061	0.366	0.304	1	14	XP-029640825.1	b57f8d7-path1	vacuolar_protein_sorting-associated_protein_VTA1_homolog_[Octopus_vulgaris]
1470	0.000822369619125768	0.474680978055988	0.427	0.371	1	14	XP-014783704.1	b5949da-path1	PREDICTED:_calcineurin_subunit_B_type_1_[Octopus_bimaculoides]
1471	0.000841008152724449	0.46245576275601	0.37	0.304	1	14	XP-029649650.1	UnnamedSample_HQ_transcript-17759	"2',3'-cyclic-nucleotide_3'-phosphodiesterase-like_[Octopus_vulgaris]"
1472	0.000878700602503133	0.386178060007696	0.524	0.474	1	14	XP-029654325.1	b6a9142-path1	spectrin_alpha_chain-like_isoform_X1_[Octopus_vulgaris]
1473	0.000909336752803543	0.360350942331296	0.59	0.574	1	14	XP-025103728.1	b9a1364-path1	ras-related_protein_Rab-1A_[Pomacea_canaliculata]
1474	0.00094950603759155	0.435293741509363	0.423	0.376	1	14	XP-029642850.1	UnnamedSample_HQ_transcript-9956	Bardet-Biedl_syndrome_1_protein-like_[Octopus_vulgaris]
1475	0.00108968239219706	0.577608151964192	0.366	0.316	1	14	XP-029639044.1	UnnamedSample_HQ_transcript-10490	lisH_domain-containing_protein_FOPNL-like_[Octopus_vulgaris]
1476	0.00135679585737271	0.362656067517751	0.648	0.662	1	14	XP-014769904.1	ba818e9-path0	PREDICTED:_myosin-2_essential_light_chain-like_[Octopus_bimaculoides]
1477	0.00137171923066067	0.425390857763956	0.493	0.467	1	14	XP-029648245.1	bcc6d47-path0	deoxyribodipyrimidine_photo-lyase-like_isoform_X2_[Octopus_vulgaris]
1478	0.00149165902906001	0.558705362299299	0.335	0.281	1	14	XP-029650399.1	b222cc1-path0	SH2_domain-containing_protein_4B-like_isoform_X1_[Octopus_vulgaris]
1479	0.00166698068959575	0.500537121300718	0.304	0.241	1	14	XP-020779293.1	b57400c-path0	gastrula_zinc_finger_protein_XlCGF52.1-like_[Boleophthalmus_pectinirostris]
1480	0.00181120827655265	0.430904706581739	0.308	0.232	1	14	XP-029639093.1	be2a5cd-path0	uncharacterized_protein_LOC115214158_[Octopus_vulgaris]
1481	0.0018115758328938	0.394285511397869	0.304	0.236	1	14	XP-029638868.1	UnnamedSample_HQ_transcript-20270	transmembrane_protein_59-like_[Octopus_vulgaris]
1482	0.00185692713489773	0.543145463882513	0.304	0.248	1	14	XP-029641962.1	b07beb5-path0	glyoxylate_reductase/hydroxypyruvate_reductase-like_[Octopus_vulgaris]
1483	0.00190271547238287	0.522934885920211	0.352	0.294	1	14	XP-029649029.1	b1eb579-path0	palmitoyltransferase_ZDHHC9-like_isoform_X3_[Octopus_vulgaris]
1484	0.00249698668097252	0.339063332025625	0.59	0.566	1	14	XP-021331266.1	UnnamedSample_HQ_transcript-7654	LOW_QUALITY_PROTEIN:_uncharacterized_protein_LOC100537853_[Danio_rerio]
1485	0.0025441598375087	0.398945817823282	0.335	0.271	1	14	XP-029638432.1	b569169-path0	serine/threonine-protein_phosphatase_2B_catalytic_subunit_alpha_isoform-like_isoform_X3_[Octopus_vulgaris]
1486	0.00308594624013169	0.546589024779074	0.269	0.214	1	14	XP-029645037.1	be2f2a0-path0	insulin-like_growth_factor-binding_protein-related_protein_1_[Octopus_vulgaris]
1487	0.00389374562120829	0.456652021633305	0.432	0.405	1	14	XP-014791237.1	UnnamedSample_HQ_transcript-4741	PREDICTED:_protein_dopey-1-like_isoform_X3_[Octopus_bimaculoides]
1488	0.00406322819801051	0.368602099985643	0.388	0.327	1	14	XP-029640462.1	b6389b8-path0	synapse-associated_protein_1-like_[Octopus_vulgaris]
1489	0.00417130555139767	0.489768150595114	0.348	0.297	1	14	XP-014775701.1	UnnamedSample_HQ_transcript-2398	PREDICTED:_guanine_nucleotide-binding_protein_G(o)_subunit_alpha-like_[Octopus_bimaculoides]
1490	0.00514828271660439	0.436562495143574	0.454	0.437	1	14	XP-029642713.1	UnnamedSample_HQ_transcript-21303	ribonuclease_kappa-like_[Octopus_vulgaris]
1491	0.00531724342198798	0.49858051587143	0.286	0.239	1	14	XP-029653096.1	UnnamedSample_HQ_transcript-15807	zinc_finger_protein_205-like_[Octopus_vulgaris]
1492	0.00569554375840628	0.420615965144064	0.458	0.428	1	14	XP-014773675.1	UnnamedSample_HQ_transcript-30565	PREDICTED:_bolA-like_protein_3_[Octopus_bimaculoides]
1493	0.00578144820067571	0.469786409608752	0.352	0.321	1	14	XP-029642826.1	b850e8e-path0	uncharacterized_protein_LOC115217314_[Octopus_vulgaris]
1494	0.00675495990849089	0.439649850519675	0.33	0.284	1	14	XP-014771026.1	UnnamedSample_HQ_transcript-8197	PREDICTED:_E3_ubiquitin-protein_ligase_MYCBP2-like_[Octopus_bimaculoides]
1495	0.00677200127074869	0.473309372408991	0.3	0.245	1	14	XP-029650134.1	UnnamedSample_HQ_transcript-4528	protein_wntless-like_[Octopus_vulgaris]
1496	0.0068770997404213	0.4303396396658	0.427	0.384	1	14	XP-029633918.1	UnnamedSample_HQ_transcript-20443	uncharacterized_protein_LOC115209612_isoform_X4_[Octopus_vulgaris]
1497	0.00777299086267528	0.450985806352941	0.264	0.212	1	14	XP-029634468.1	b569963-path0	serine_incorporator_1-like_isoform_X1_[Octopus_vulgaris]
1498	0.00797107811439242	0.31638504463475	0.392	0.334	1	14	XP-029638168.1	ba99f76-path0	GATA_zinc_finger_domain-containing_protein_14-like_[Octopus_vulgaris]
1499	0.00820816059361432	0.444157667447067	0.339	0.295	1	14	XP-014779442.1	UnnamedSample_HQ_transcript-14060	PREDICTED:_uncharacterized_protein_LOC106875709_isoform_X2_[Octopus_bimaculoides]
1500	0.00848770721005569	0.433692134164671	0.339	0.295	1	14	XP-029658486.1	UnnamedSample_HQ_transcript-2437	probable_ATP-dependent_RNA_helicase_DHX58_[Octopus_vulgaris]
1501	0	2.85853569645531	0.45	0.003	0	15	XP-014782150.1	b101264-path2	PREDICTED:_tubulin_alpha-1C_chain_[Octopus_bimaculoides]
1502	0	1.79904353499311	0.278	0.001	0	15	XP-029640284.1	UnnamedSample_HQ_transcript-8405	cilia-_and_flagella-associated_protein_53-like_[Octopus_vulgaris]
1503	2.2543548365429e-301	3.13736615084628	0.379	0.009	1.79198665956795e-297	15	XP-014781023.1	b0bda94-path1	PREDICTED:_uncharacterized_protein_C17orf105-like_isoform_X1_[Octopus_bimaculoides]
1504	4.47328179762293e-226	2.9816989725855	0.391	0.015	3.55581170093046e-222	15	XP-014777243.1	UnnamedSample_HQ_transcript-30242	PREDICTED:_tubulin_polymerization-promoting_protein_family_member_2-like_isoform_X1_[Octopus_bimaculoides]
1505	2.60299474576343e-221	1.80410914080997	0.296	0.007	2.06912052340735e-217	15	XP-022337057.1	UnnamedSample_HQ_transcript-22194	kinectin-like_isoform_X7_[Crassostrea_virginica]
1506	6.43076733792798e-153	1.74692704488382	0.278	0.012	5.11181695691895e-149	15	XP-029644974.1	UnnamedSample_HQ_transcript-7892	putative_uncharacterized_protein_DDB_G0292292_[Octopus_vulgaris]
1507	2.8408435189367e-95	1.9252583061089	0.343	0.033	2.25818651320278e-91	15	XP-029646982.1	bb4a6a9-path0	cilia-_and_flagella-associated_protein_20_[Octopus_vulgaris]
1508	3.78776817243936e-38	1.62719620919844	0.343	0.076	3.01089692027205e-34	15	XP-014779704.1	UnnamedSample_HQ_transcript-30659	PREDICTED:_C-Myc-binding_protein-like_[Octopus_bimaculoides]
1509	8.80802597907335e-34	1.78580813187363	0.349	0.088	7.0014998507654e-30	15	XP-014791007.1	b2e8e8a-path0	PREDICTED:_RNA-binding_protein_24-A-like_isoform_X1_[Octopus_bimaculoides]
1510	1.14591212858861e-32	1.27295236010507	0.308	0.069	9.10885551015082e-29	15	XP-029649600.1	UnnamedSample_HQ_transcript-6399	band_7_protein_AGAP004871-like_isoform_X1_[Octopus_vulgaris]
1511	1.97069984796624e-29	1.36505145629462	0.302	0.071	1.56650930914836e-25	15	XP-029650384.1	UnnamedSample_HQ_transcript-4976	nicotinate_phosphoribosyltransferase-like_[Octopus_vulgaris]
1512	8.25258309108762e-29	1.92639588970408	0.266	0.06	6.55997829910555e-25	15	XP-029634374.1	b0a692a-path0	"dTDP-D-glucose_4,6-dehydratase-like_[Octopus_vulgaris]"
1513	5.12687556607308e-26	1.35229340323811	0.29	0.074	4.07535338747149e-22	15	XP-006342371.1	b2db9f8-path0	PREDICTED:_uncharacterized_protein_LOC102604140_isoform_X1_[Solanum_tuberosum]
1514	2.82608611116546e-19	1.24343734803195	0.503	0.236	2.24645584976542e-15	15	XP-029645656.1	bf25f2e-path0	mid1-interacting_protein_1A-like_[Octopus_vulgaris]
1515	6.87737993276136e-16	1.09674937300195	0.343	0.137	5.46682930855201e-12	15	XP-014777142.1	UnnamedSample_HQ_transcript-31227	PREDICTED:_caltractin-like_isoform_X1_[Octopus_bimaculoides]
1516	1.98353002442023e-15	1.24372809239648	0.254	0.086	1.57670801641164e-11	15	XP-014770020.1	UnnamedSample_HQ_transcript-7313	PREDICTED:_acylamino-acid-releasing_enzyme-like_[Octopus_bimaculoides]
1517	2.75756007152885e-14	0.83981818220968	0.763	0.568	2.19198450085828e-10	15	XP-029649095.1	UnnamedSample_HQ_transcript-11479	CD63_antigen-like_[Octopus_vulgaris]
1518	4.76310531999456e-14	1.23757978825082	0.296	0.117	3.78619241886368e-10	15	XP-014775509.1	UnnamedSample_HQ_transcript-21334	PREDICTED:_protein_unc-119_homolog_B-like_isoform_X1_[Octopus_bimaculoides]
1519	1.56331866203107e-13	0.977044277612802	0.272	0.099	1.2426820044485e-09	15	XP-029633729.1	UnnamedSample_HQ_transcript-704	RNA-binding_protein_Musashi_homolog_2-like_[Octopus_vulgaris]
1520	1.85848809368229e-13	1.04197097800182	0.26	0.095	1.47731218566805e-09	15	XP-014778839.1	b172369-path0	PREDICTED:_long-chain-fatty-acid--CoA_ligase_ACSBG2-like_isoform_X2_[Octopus_bimaculoides]
1521	3.16207959599854e-12	0.436849305669246	0.988	0.942	2.51353707085924e-08	15	XP-014773438.1	b7abaf5-path8	PREDICTED:_14-3-3_protein_epsilon-like_[Octopus_bimaculoides]
1522	1.26697031995778e-11	0.550745950427365	0.917	0.747	1.00711470733444e-07	15	XP-029648044.1	bc36009-path0	muscleblind-like_protein_2a_[Octopus_vulgaris]
1523	1.90951786980472e-11	1.00196612536168	0.462	0.261	1.51787575470778e-07	15	XP-029634816.1	bec6493-path0	dolichyl-diphosphooligosaccharide--protein_glycosyltransferase_subunit_STT3B-like_[Octopus_vulgaris]
1524	8.65692161442899e-11	0.960531843819669	0.296	0.13	6.8813869913096e-07	15	XP-014776191.1	b3cc050-path0	PREDICTED:_neuronal_calcium_sensor_2-like_[Octopus_bimaculoides]
1525	2.639992669286e-10	1.43346125779963	0.308	0.15	2.09853017281544e-06	15	XP-029635212.1	b355715-path1	glutathione_S-transferase_A-like_[Octopus_vulgaris]
1526	6.6528328303943e-10	0.718901954952392	0.254	0.103	5.28833681688043e-06	15	XP-029643795.1	UnnamedSample_HQ_transcript-6870	glyoxylate_reductase/hydroxypyruvate_reductase-like_[Octopus_vulgaris]
1527	1.05768455704994e-09	0.723006842526685	0.29	0.13	8.40753454398999e-06	15	XP-029648931.1	b3444e4-path0	uncharacterized_protein_LOC115222763_isoform_X2_[Octopus_vulgaris]
1528	1.40947088247852e-09	1.01968902044738	0.373	0.206	1.12038840448217e-05	15	XP-014783472.1	UnnamedSample_HQ_transcript-31573	PREDICTED:_dynein_light_chain_Tctex-type_1-like_[Octopus_bimaculoides]
1529	4.61448658493167e-09	1.13405150942399	0.373	0.211	3.66805538636218e-05	15	XP-013389351.1	b0362ed-path0	heme-binding_protein_2-like_[Lingula_anatina]
1530	1.59969382001747e-08	0.328305828871567	1	0.998	0.000127159661753189	15	YP-006234069.1	UnnamedSample_HQ_transcript-9182	COX1_gene_product_[Uroteuthis_edulis]
1531	2.25779669149804e-08	0.75088660725027	0.379	0.211	0.000179472259007179	15	XP-014778781.1	UnnamedSample_HQ_transcript-1652	PREDICTED:_follistatin-related_protein_5-like_[Octopus_bimaculoides]
1532	3.70535615225149e-08	0.616679714389702	0.722	0.541	0.000294538760542471	15	XP-014786917.1	UnnamedSample_HQ_transcript-18782	PREDICTED:_ras-related_protein_Rab-2_[Octopus_bimaculoides]
1533	5.1411863604467e-08	0.659247137281907	0.396	0.222	0.000408672903791908	15	XP-014779826.1	UnnamedSample_HQ_transcript-3817	PREDICTED:_protein_SGT1_homolog_[Octopus_bimaculoides]
1534	6.88409877773296e-08	0.550465105369294	0.799	0.685	0.000547217011841993	15	XP-014775877.1	UnnamedSample_HQ_transcript-18018	PREDICTED:_gamma-aminobutyric_acid_receptor-associated_protein_[Octopus_bimaculoides]
1535	7.00272034655098e-08	0.719621092306712	0.639	0.502	0.000556646240347337	15	XP-029650878.1	UnnamedSample_HQ_transcript-22268	"dynein_light_chain_LC6,_flagellar_outer_arm_[Octopus_vulgaris]"
1536	1.20235763802945e-07	0.410873621106814	0.929	0.882	0.000955754086469606	15	XP-014777834.1	bbd749a-path0	PREDICTED:_LOW_QUALITY_PROTEIN:_ornithine_decarboxylase_antizyme_2-like_[Octopus_bimaculoides]
1537	7.18951700296026e-07	0.259414229087249	1	0.987	0.00571494706565311	15	YP-006234063.1	UnnamedSample_HQ_transcript-31366	COX3_gene_product_[Uroteuthis_edulis]
1538	1.36498941377162e-06	0.270021656740963	1	0.997	0.0108503008500706	15	YP-006234071.1	b39b640-path0	ND5_gene_product_[Uroteuthis_edulis]
1539	1.90672318056325e-06	0.778672764267372	0.284	0.155	0.0151565425622973	15	XP-029638169.1	b3117bc-path0	disks_large-associated_protein_1-like_isoform_X1_[Octopus_vulgaris]
1540	2.83759429133104e-06	0.615573286026838	0.32	0.181	0.0225560370217904	15	XP-029635232.1	UnnamedSample_HQ_transcript-6468	ubiquitin-conjugating_enzyme_E2_A_[Octopus_vulgaris]
1541	8.07603295424262e-06	0.515288946354018	0.728	0.641	0.0641963859532746	15	XP-029637368.1	bdafc3c-path0	heterogeneous_nuclear_ribonucleoprotein_A3_homolog_2-like_isoform_X6_[Octopus_vulgaris]
1542	8.13016044283394e-06	0.57547169297888	0.462	0.322	0.064626645360087	15	XP-029656842.1	b7f31aa-path0	BCL2/adenovirus_E1B_19_kDa_protein-interacting_protein_3-like_[Octopus_vulgaris]
1543	1.21738182802974e-05	0.613140020013297	0.402	0.271	0.0967696815100843	15	XP-011445341.1	b655f39-path0	PREDICTED:_transmembrane_emp24_domain-containing_protein_eca_isoform_X1_[Crassostrea_gigas]
1544	2.01835586214004e-05	0.529530439528413	0.444	0.31	0.160439107481512	15	XP-029634670.1	UnnamedSample_HQ_transcript-31782	cytochrome_c_oxidase_subunit_NDUFA4-like_[Octopus_vulgaris]
1545	2.02404853095184e-05	0.432293476149078	0.692	0.571	0.160891617725362	15	XP-025103728.1	b9a1364-path1	ras-related_protein_Rab-1A_[Pomacea_canaliculata]
1546	3.0317258026309e-05	0.535742420689527	0.479	0.339	0.24099188405113	15	XP-014776473.1	b1afdda-path0	PREDICTED:_fasciculation_and_elongation_protein_zeta-2-like_[Octopus_bimaculoides]
1547	3.3348151162351e-05	0.561167797747332	0.361	0.235	0.265084453589528	15	XP-029638868.1	UnnamedSample_HQ_transcript-20270	transmembrane_protein_59-like_[Octopus_vulgaris]
1548	3.95983601969122e-05	0.654955872827903	0.343	0.218	0.314767365205255	15	XP-029635694.1	UnnamedSample_HQ_transcript-5272	mesencephalic_astrocyte-derived_neurotrophic_factor_homolog_[Octopus_vulgaris]
1549	4.31718052749337e-05	0.455794422222915	0.757	0.659	0.343172680130448	15	XP-014769904.1	ba818e9-path0	PREDICTED:_myosin-2_essential_light_chain-like_[Octopus_bimaculoides]
1550	4.74547524031753e-05	0.309379443526462	0.817	0.779	0.377217826852841	15	XP-012936567.1	UnnamedSample_HQ_transcript-15837	PREDICTED:_uncharacterized_protein_LOC101848036_[Aplysia_californica]
1551	5.21198396388323e-05	0.556268658727801	0.266	0.157	0.414300605289078	15	XP-014772909.1	UnnamedSample_HQ_transcript-4983	PREDICTED:_E3_ubiquitin-protein_ligase_ZNRF2-like_[Octopus_bimaculoides]
1552	5.91429569058835e-05	0.550663432238659	0.296	0.182	0.470127364444868	15	XP-014769959.1	ba5882e-path0	PREDICTED:_transmembrane_and_coiled-coil_domain-containing_protein_1-like_[Octopus_bimaculoides]
1553	6.84545070554607e-05	0.668271227589223	0.308	0.201	0.544144876583857	15	XP-014768238.1	UnnamedSample_HQ_transcript-25235	PREDICTED:_tumor_suppressor_candidate_3-like_isoform_X2_[Octopus_bimaculoides]
1554	7.30964188672538e-05	0.449732605487755	0.473	0.347	0.5810434335758	15	XP-029658334.1	b22fb08-path0	V-type_proton_ATPase_subunit_G-like_[Octopus_vulgaris]
1555	7.47808694658826e-05	0.524437089949774	0.462	0.33	0.594433131384301	15	XP-029657579.1	b6773de-path0	protein_disulfide-isomerase-like_[Octopus_vulgaris]
1556	8.55804195681558e-05	0.661720363857028	0.26	0.152	0.68027875514727	15	XP-029646050.1	UnnamedSample_HQ_transcript-7173	heat_shock_70_kDa_protein-like_[Octopus_vulgaris]
1557	9.47003076688927e-05	0.666517725801919	0.284	0.174	0.752772745660028	15	XP-014770381.1	b406ae6-path0	PREDICTED:_calumenin-A-like_[Octopus_bimaculoides]
1558	0.000150008431564895	0.548628957586331	0.361	0.251	1	15	XP-014780250.1	b294846-path28	PREDICTED:_endoplasmin-like_[Octopus_bimaculoides]
1559	0.000150613205202247	0.423334419309303	0.485	0.354	1	15	XP-029637243.1	b38e5a8-path0	DAZ-associated_protein_2-like_isoform_X2_[Octopus_vulgaris]
1560	0.000166567337291197	0.517079702379205	0.414	0.297	1	15	XP-014780468.1	bb9644d-path1	PREDICTED:_pyruvate_kinase_PKM-like_isoform_X2_[Octopus_bimaculoides]
1561	0.000166864108753571	0.696959989036165	0.414	0.312	1	15	XP-029644395.1	bb68b65-path0	endoplasmic_reticulum_chaperone_BiP-like_[Octopus_vulgaris]
1562	0.000177867580685101	0.588936589953937	0.26	0.162	1	15	XP-022090332.1	b3b6897-path0	phospholipid_scramblase_2-like_[Acanthaster_planci]
1563	0.000287561957441095	0.539570445848758	0.254	0.156	1	15	XP-021340887.1	bb11f4e-path0	"alpha-(1,6)-fucosyltransferase-like_[Mizuhopecten_yessoensis]"
1564	0.000322137311703389	0.276431396648024	0.775	0.682	1	15	XP-014776491.1	b43a13d-path0	PREDICTED:_uncharacterized_protein_LOC106873574_[Octopus_bimaculoides]
1565	0.000598609293367021	0.340860083193741	0.598	0.473	1	15	XP-029654325.1	b6a9142-path1	spectrin_alpha_chain-like_isoform_X1_[Octopus_vulgaris]
1566	0.000612523194656427	0.476865654105717	0.254	0.162	1	15	XP-014773801.1	b34ef28-path0	PREDICTED:_mucin-5AC-like_isoform_X1_[Octopus_bimaculoides]
1567	0.00104631452737196	0.542903873876033	0.26	0.176	1	15	XP-014781272.1	UnnamedSample_HQ_transcript-9876	PREDICTED:_uncharacterized_protein_LOC106877007_[Octopus_bimaculoides]
1568	0.00109235241283934	0.34888249620708	0.444	0.326	1	15	XP-029640462.1	b6389b8-path0	synapse-associated_protein_1-like_[Octopus_vulgaris]
1569	0.00114736486840225	0.525523855699054	0.296	0.203	1	15	XP-029639947.1	bcc9158-path1	hippocampus_abundant_transcript_1_protein-like_isoform_X1_[Octopus_vulgaris]
1570	0.00127498949844625	0.363185004212305	0.308	0.202	1	15	XP-020465904.1	b595b82-path0	cx9C_motif-containing_protein_4_[Monopterus_albus]
1571	0.00145987078531937	0.305719621486199	0.669	0.565	1	15	XP-021331266.1	UnnamedSample_HQ_transcript-7654	LOW_QUALITY_PROTEIN:_uncharacterized_protein_LOC100537853_[Danio_rerio]
1572	0.00150933596442589	0.415607865911761	0.272	0.177	1	15	XP-029642345.1	b3521cd-path0	membrane-associated_protein_Hem-like_isoform_X1_[Octopus_vulgaris]
1573	0.00161009359013305	0.46130566126787	0.343	0.251	1	15	XP-014780179.1	UnnamedSample_HQ_transcript-13588	PREDICTED:_uncharacterized_protein_LOC106876218_[Octopus_bimaculoides]
1574	0.00165392191899243	0.469815953147483	0.337	0.242	1	15	XP-029637132.1	UnnamedSample_HQ_transcript-5828	ER_membrane_protein_complex_subunit_7-like_[Octopus_vulgaris]
1575	0.00176380226969918	0.389891360749846	0.467	0.361	1	15	XP-014775340.1	UnnamedSample_HQ_transcript-11550	PREDICTED:_protein_transport_protein_Sec61_subunit_alpha-like_1_[Octopus_bimaculoides]
1576	0.00184938015676298	0.389043314804077	0.349	0.248	1	15	XP-029633024.1	b320128-path6	mitogen-activated_protein_kinase_1-like_[Octopus_vulgaris]
1577	0.00187212990855552	0.471378192978609	0.325	0.234	1	15	XP-029640598.1	b12f5bc-path0	stromal_membrane-associated_protein_1-like_isoform_X2_[Octopus_vulgaris]
1578	0.00191356355001896	0.384591014904066	0.349	0.248	1	15	unknown-815	unknown-815	gene_id_unknown-815_transcript_id_unknown-815
1579	0.00196240704350732	0.452766586987878	0.373	0.273	1	15	XP-029650870.1	UnnamedSample_HQ_transcript-27381	RNA_polymerase_II_subunit_A_C-terminal_domain_phosphatase_SSU72-like_[Octopus_vulgaris]
1580	0.00198058418794304	0.296391841318919	0.657	0.55	1	15	XP-029634804.1	bb5a5b9-path0	14-3-3_protein_zeta/delta-like_[Octopus_vulgaris]
1581	0.00198261751308648	0.435956418320062	0.272	0.181	1	15	XP-029646788.1	b87610d-path0	"glycerol-3-phosphate_dehydrogenase_[NAD(+)],_cytoplasmic-like_[Octopus_vulgaris]"
1582	0.00214140574524121	0.449120262423942	0.621	0.534	1	15	XP-014769416.1	b827e51-path0	PREDICTED:_programmed_cell_death_protein_4-like_[Octopus_bimaculoides]
1583	0.00221716689509387	0.436030433533485	0.414	0.304	1	15	XP-014781570.1	bd74800-path0	PREDICTED:_CD9_antigen-like_isoform_X2_[Octopus_bimaculoides]
1584	0.00229764980434602	0.337411213415284	0.645	0.577	1	15	XP-014788052.1	b5ef857-path0	PREDICTED:_serine/threonine-protein_phosphatase_PP2A_[Octopus_bimaculoides]
1585	0.00259938253893918	0.334738401705994	0.479	0.375	1	15	XP-029642508.1	UnnamedSample_HQ_transcript-4807	serine/threonine-protein_phosphatase_2A_regulatory_subunit_B''_subunit_gamma-like_isoform_X2_[Octopus_vulgaris]
1586	0.00281343517283086	0.360072796519367	0.349	0.253	1	15	XP-029653016.1	bd5a386-path0	RING_finger_protein_10-like_[Octopus_vulgaris]
1587	0.00324213707949143	0.474834325195054	0.272	0.191	1	15	XP-014780796.1	b5f8695-path2	PREDICTED:_probable_protein_disulfide-isomerase_A6_[Octopus_bimaculoides]
1588	0.0033318286413926	0.508668621795527	0.355	0.263	1	15	XP-029646080.1	UnnamedSample_HQ_transcript-15732	"mannosyl-oligosaccharide_1,2-alpha-mannosidase_IA-like_[Octopus_vulgaris]"
1589	0.00348031354617435	0.329614289049159	0.308	0.209	1	15	XP-029638211.1	UnnamedSample_HQ_transcript-23329	SAGA-associated_factor_29-like_isoform_X1_[Octopus_vulgaris]
1590	0.00349956441830039	0.373277383557501	0.266	0.18	1	15	XP-014767689.1	UnnamedSample_HQ_transcript-30140	PREDICTED:_ras-related_protein_Rab-14_[Octopus_bimaculoides]
1591	0.0041873813435829	0.368213693021743	0.29	0.203	1	15	XP-014778833.1	b10e716-path0	PREDICTED:_surfeit_locus_protein_4-like_[Octopus_bimaculoides]
1592	0.00513913738243584	0.484876917262071	0.349	0.271	1	15	XP-029649637.1	UnnamedSample_HQ_transcript-31955	transmembrane_protein_258-like_[Octopus_vulgaris]
1593	0.00550885064292333	0.3460471736508	0.456	0.371	1	15	XP-014783704.1	b5949da-path1	PREDICTED:_calcineurin_subunit_B_type_1_[Octopus_bimaculoides]
1594	0.00620101453153127	0.359703500542269	0.29	0.206	1	15	XP-029637031.1	b1df730-path1	probable_ATP-dependent_RNA_helicase_DDX5_isoform_X2_[Octopus_vulgaris]
1595	0.00626821600012332	0.390359151585991	0.32	0.239	1	15	XP-029648046.1	UnnamedSample_HQ_transcript-3005	transmembrane_9_superfamily_member_2-like_[Octopus_vulgaris]
1596	0.00654241698708241	0.425841025180304	0.296	0.212	1	15	XP-029634468.1	b569963-path0	serine_incorporator_1-like_isoform_X1_[Octopus_vulgaris]
1597	0.00695496164969883	0.348943454640748	0.568	0.479	1	15	XP-029635575.1	bf88168-path0	calcium-dependent_protein_kinase_12-like_[Octopus_vulgaris]
1598	0.00733153399188485	0.289796215666774	0.71	0.648	1	15	XP-029657264.1	UnnamedSample_HQ_transcript-554	decapping_and_exoribonuclease_protein-like_isoform_X1_[Octopus_vulgaris]
1599	0.00773365688808403	0.368743256988919	0.343	0.248	1	15	XP-029646067.1	b266248-path2	uncharacterized_protein_LOC115219900_[Octopus_vulgaris]
1600	0.00966101278353912	0.383730637370873	0.325	0.242	1	15	XP-014777969.1	bc78e8e-path0	PREDICTED:_dolichyl-diphosphooligosaccharide--protein_glycosyltransferase_subunit_STT3A_isoform_X1_[Octopus_bimaculoides]
